# Supplementary material for: Revealing single-neuron and network-activity interaction by combining high-density microelectrode array and optogenetics
Source: Nat Commun. 2024 Nov 11;15:9547. doi: 10.1038/s41467-024-53505-w (PMC11555060; doi:10.1038/s41467-024-53505-w)
Supplement: Supplementary file 7 — Supplementary Code [file 41467_2024_53505_MOESM7_ESM.zip]

Archive with 11 entries (11 files):
- SupplementaryCode/figureOutput_fig1c.mlx
- SupplementaryCode/figureOutput_fig2.mlx
- SupplementaryCode/figureOutput_fig3ab.mlx
- SupplementaryCode/figureOutput_fig4ab.mlx
- SupplementaryCode/figureOutput_fig5abc.mlx
- SupplementaryCode/figureOutput_fig5d.mlx
- SupplementaryCode/figureOutput_fig5efgh.mlx
- SupplementaryCode/figureOutput_fig6a.mlx
- SupplementaryCode/figureOutput_fig6bcd.mlx
- SupplementaryCode/figureOutput_fig6f.mlx
- SupplementaryCode/Readme.txt
