# Supplementary material for: Revealing single-neuron and network-activity interaction by combining high-density microelectrode array and optogenetics
Source: Nat Commun. 2024 Nov 11;15:9547. doi: 10.1038/s41467-024-53505-w (PMC11555060; doi:10.1038/s41467-024-53505-w)
Supplement: Supplementary file 7 — Supplementary Code [file 41467_2024_53505_MOESM7_ESM.zip › SupplementaryCode/Readme.txt]

This is a supplementary material of
"Revealing single-neuron and network-synchronization interaction by combining high-density microelectrode array and optogenetics"
Toki Kobayashi, Kenta Shimba, Taiyo Narumi, Takahiro Asahina, Kiyoshi Kotani, Yasuhiko Jimbo

Files "figureOutput_figNx.mlx" (N is a positive integer, x is a lowercase alphabetic character): 
MATLAB live script to output figureNx.

Extracellular potential data and a sample dataset were deposited to Figshare (https://doi.org/10.6084/m9.figshare.26880340). Download the zip file named "data_for_figure", and unzip the folder in the same directory with the mlx files.


No installation operation is required; the program runs immediately after the script is executed.
The programs run within a few minutes, unless otherwise stated.


MIT License

Copyright (c) 2024 Kobayashi Toki

Permission is hereby granted, free of charge, to any person obtaining a copy
of this software and associated documentation files (the "Software"), to deal
in the Software without restriction, including without limitation the rights
to use, copy, modify, merge, publish, distribute, sublicense, and/or sell
copies of the Software, and to permit persons to whom the Software is
furnished to do so, subject to the following conditions:

The above copyright notice and this permission notice shall be included in all
copies or substantial portions of the Software.

THE SOFTWARE IS PROVIDED "AS IS", WITHOUT WARRANTY OF ANY KIND, EXPRESS OR
IMPLIED, INCLUDING BUT NOT LIMITED TO THE WARRANTIES OF MERCHANTABILITY,
FITNESS FOR A PARTICULAR PURPOSE AND NONINFRINGEMENT. IN NO EVENT SHALL THE
AUTHORS OR COPYRIGHT HOLDERS BE LIABLE FOR ANY CLAIM, DAMAGES OR OTHER
LIABILITY, WHETHER IN AN ACTION OF CONTRACT, TORT OR OTHERWISE, ARISING FROM,
OUT OF OR IN CONNECTION WITH THE SOFTWARE OR THE USE OR OTHER DEALINGS IN THE
SOFTWARE.
