# Supplementary material for: Revealing single-neuron and network-activity interaction by combining high-density microelectrode array and optogenetics
Source: Nat Commun. 2024 Nov 11;15:9547. doi: 10.1038/s41467-024-53505-w (PMC11555060; doi:10.1038/s41467-024-53505-w)
Supplement: Supplementary file 9 — Souce Data File [file 41467_2024_53505_MOESM9_ESM.zip]

Archive with 6 entries (6 files):
- SourceDataFile/Fig2.xlsx
- SourceDataFile/Fig3.xlsx
- SourceDataFile/Fig5.xlsx
- SourceDataFile/Fig6.xlsx
- SourceDataFile/supplementaryFig1.xlsx
- SourceDataFile/supplementaryFig2.xlsx
