# Supplementary material for: Revealing single-neuron and network-activity interaction by combining high-density microelectrode array and optogenetics
Source: Nat Commun. 2024 Nov 11;15:9547. doi: 10.1038/s41467-024-53505-w (PMC11555060; doi:10.1038/s41467-024-53505-w)
Supplement: Supplementary file 9 — Souce Data File [file 41467_2024_53505_MOESM9_ESM.zip › SourceDataFile/Fig2.xlsx]

## Sheet: fig2a_raw
Waveform1	Waveform2	Waveform3	Waveform4	Waveform5	Waveform6	Waveform7	Waveform8	Waveform9	Waveform10	Waveform11	Waveform12	Waveform13	Waveform14	Waveform15	Waveform16	Waveform17	Waveform18	Waveform19	Waveform20	Waveform21	Waveform22	Waveform23	Waveform24	Waveform25	Waveform26	Waveform27	Waveform28	Waveform29	Waveform30	Waveform31	Waveform32	Waveform33	Waveform34	Waveform35	Waveform36	Waveform37	Waveform38	Waveform39	Waveform40	Waveform41	Waveform42	Waveform43	Waveform44	Waveform45	Waveform46	Waveform47	Waveform48	Waveform49	Waveform50
-37.7656	0	-18.8828	-18.8828	18.8828	12.5884	-12.5886	6.29419	-6.29419	6.29419	-12.5886	-25.177	37.7654	-18.8828	-44.0598	12.5884	12.5884	0	-37.7656	-50.354	-31.4712	-31.4712	6.29419	-31.4712	18.8828	0	0	-12.5886	-18.8828	-6.29419	6.29419	-18.8828	-6.29419	25.177	-6.29419	-25.177	-6.29419	12.5884	-37.7656	-25.177	-25.177	-12.5886	-25.177	12.5884	-12.5886	6.29419	0	-18.8828	6.29419	12.5884
-31.4712	-6.29419	-12.5886	-25.177	12.5884	12.5884	-12.5886	12.5884	-6.29419	6.29419	-12.5886	-25.177	37.7654	-12.5886	-31.4712	12.5884	6.29419	0	-37.7656	-50.354	-31.4712	-25.177	12.5884	-44.0598	25.177	-12.5886	-6.29419	-18.8828	-6.29419	-6.29419	12.5884	-12.5886	-6.29419	25.177	0	-31.4712	6.29419	12.5884	-37.7656	-31.4712	-25.177	-18.8828	-25.177	12.5884	-12.5886	6.29419	0	-6.29419	12.5884	12.5884
-31.4712	-6.29419	-18.8828	-18.8828	18.8828	12.5884	-12.5886	18.8828	-6.29419	6.29419	-12.5886	-25.177	31.4712	-6.29419	-25.177	6.29419	6.29419	6.29419	-37.7656	-50.354	-31.4712	-18.8828	18.8828	-31.4712	31.4712	0	-6.29419	-18.8828	-12.5886	-12.5886	0	-12.5886	-12.5886	18.8828	-12.5886	-31.4712	0	6.29419	-31.4712	-25.177	-25.177	-12.5886	-18.8828	6.29419	-12.5886	12.5884	6.29419	-6.29419	12.5884	12.5884
-44.0598	-6.29419	-6.29419	-12.5886	12.5884	6.29419	-18.8828	12.5884	-6.29419	0	-12.5886	-31.4712	37.7654	-18.8828	-31.4712	12.5884	12.5884	6.29419	-44.0598	-50.354	-25.177	-12.5886	6.29419	-31.4712	31.4712	0	-6.29419	-18.8828	-12.5886	-12.5886	0	-25.177	-12.5886	25.177	-6.29419	-44.0598	0	12.5884	-31.4712	-25.177	-25.177	-12.5886	-25.177	12.5884	-6.29419	0	6.29419	-6.29419	0	12.5884
-37.7656	-12.5886	0	-12.5886	12.5884	18.8828	-18.8828	6.29419	-12.5886	6.29419	-18.8828	-25.177	37.7654	-12.5886	-31.4712	12.5884	12.5884	6.29419	-37.7656	-44.0598	-31.4712	-18.8828	-12.5886	-25.177	31.4712	0	-12.5886	-31.4712	-6.29419	-12.5886	-12.5886	-18.8828	-12.5886	25.177	-12.5886	-44.0598	-6.29419	18.8828	-37.7656	-31.4712	-25.177	-25.177	-25.177	12.5884	-12.5886	0	6.29419	-12.5886	6.29419	6.29419
-44.0598	-18.8828	-12.5886	-31.4712	12.5884	18.8828	-18.8828	12.5884	-6.29419	-6.29419	-25.177	-31.4712	25.177	-6.29419	-31.4712	6.29419	6.29419	0	-37.7656	-56.6482	-31.4712	-25.177	0	-37.7656	25.177	-6.29419	-12.5886	-31.4712	-6.29419	-12.5886	-12.5886	-18.8828	-12.5886	25.177	-12.5886	-44.0598	-6.29419	12.5884	-37.7656	-31.4712	-25.177	-25.177	-25.177	6.29419	-25.177	0	0	-12.5886	0	6.29419
-44.0598	-25.177	-12.5886	-25.177	18.8828	12.5884	-25.177	6.29419	-18.8828	-12.5886	-25.177	-44.0598	25.177	-6.29419	-37.7656	12.5884	6.29419	-6.29419	-44.0598	-56.6482	-37.7656	-25.177	-6.29419	-31.4712	25.177	-6.29419	-6.29419	-31.4712	-18.8828	-12.5886	-6.29419	-25.177	-12.5886	18.8828	-12.5886	-50.354	-6.29419	0	-37.7656	-31.4712	-37.7656	-25.177	-25.177	0	-31.4712	-6.29419	-6.29419	-12.5886	-6.29419	6.29419
-50.354	-25.177	-12.5886	-25.177	12.5884	6.29419	-25.177	0	-18.8828	-6.29419	-31.4712	-44.0598	25.177	-18.8828	-37.7656	12.5884	6.29419	-12.5886	-44.0598	-56.6482	-31.4712	-25.177	-6.29419	-37.7656	18.8828	-18.8828	-18.8828	-31.4712	-18.8828	-6.29419	-12.5886	-25.177	-6.29419	6.29419	-25.177	-50.354	-6.29419	0	-44.0598	-31.4712	-31.4712	-31.4712	-31.4712	0	-31.4712	-6.29419	-12.5886	-6.29419	-12.5886	6.29419
-50.354	-25.177	-12.5886	-31.4712	0	12.5884	-25.177	0	-18.8828	0	-31.4712	-44.0598	31.4712	-31.4712	-37.7656	0	6.29419	-6.29419	-50.354	-50.354	-37.7656	-31.4712	-6.29419	-44.0598	12.5884	-12.5886	-12.5886	-44.0598	-12.5886	-18.8828	-12.5886	-18.8828	-12.5886	6.29419	-37.7656	-50.354	-12.5886	6.29419	-44.0598	-37.7656	-37.7656	-31.4712	-37.7656	-6.29419	-31.4712	-6.29419	-6.29419	-18.8828	-12.5886	0
-50.354	-31.4712	-18.8828	-31.4712	6.29419	6.29419	-31.4712	0	-18.8828	-18.8828	-31.4712	-56.6482	18.8828	-25.177	-44.0598	-6.29419	-6.29419	-6.29419	-56.6482	-50.354	-31.4712	-31.4712	-6.29419	-44.0598	12.5884	-12.5886	-25.177	-37.7656	-18.8828	-18.8828	-25.177	-25.177	-31.4712	6.29419	-37.7656	-44.0598	-18.8828	6.29419	-44.0598	-31.4712	-37.7656	-31.4712	-37.7656	0	-31.4712	-12.5886	-18.8828	-25.177	-18.8828	-12.5886
-50.354	-31.4712	-25.177	-31.4712	0	0	-25.177	-18.8828	-18.8828	-18.8828	-37.7656	-56.6482	18.8828	-31.4712	-44.0598	-6.29419	-12.5886	-12.5886	-50.354	-50.354	-44.0598	-37.7656	-12.5886	-37.7656	12.5884	-18.8828	-31.4712	-44.0598	-25.177	-25.177	-25.177	-25.177	-31.4712	0	-31.4712	-50.354	-12.5886	0	-44.0598	-37.7656	-44.0598	-31.4712	-44.0598	-6.29419	-25.177	-12.5886	-12.5886	-31.4712	-12.5886	-12.5886
-50.354	-37.7656	-31.4712	-37.7656	0	0	-31.4712	-18.8828	-12.5886	-18.8828	-37.7656	-56.6482	12.5884	-37.7656	-50.354	0	-12.5886	-6.29419	-56.6482	-56.6482	-44.0598	-44.0598	-18.8828	-56.6482	0	-18.8828	-37.7656	-50.354	-25.177	-25.177	-25.177	-31.4712	-37.7656	0	-37.7656	-56.6482	-12.5886	-6.29419	-50.354	-44.0598	-37.7656	-37.7656	-50.354	-6.29419	-31.4712	-18.8828	-12.5886	-31.4712	-25.177	-6.29419
-50.354	-31.4712	-44.0598	-44.0598	0	-6.29419	-31.4712	-18.8828	-25.177	-18.8828	-37.7656	-50.354	6.29419	-37.7656	-56.6482	6.29419	-12.5886	-12.5886	-62.9426	-69.2368	-44.0598	-44.0598	-18.8828	-62.9426	6.29419	-25.177	-31.4712	-50.354	-37.7656	-25.177	-25.177	-31.4712	-37.7656	0	-25.177	-50.354	-18.8828	-6.29419	-56.6482	-50.354	-37.7656	-37.7656	-50.354	-18.8828	-37.7656	-25.177	-18.8828	-31.4712	-25.177	-18.8828
-50.354	-37.7656	-44.0598	-37.7656	-12.5886	0	-44.0598	-18.8828	-31.4712	-18.8828	-44.0598	-62.9426	12.5884	-44.0598	-50.354	-12.5886	-18.8828	-25.177	-62.9426	-75.531	-50.354	-37.7656	-25.177	-69.2368	6.29419	-25.177	-31.4712	-37.7656	-44.0598	-31.4712	-31.4712	-37.7656	-37.7656	-6.29419	-31.4712	-56.6482	-18.8828	-6.29419	-62.9426	-56.6482	-50.354	-44.0598	-44.0598	-12.5886	-37.7656	-25.177	-25.177	-25.177	-31.4712	-25.177
-56.6482	-44.0598	-56.6482	-37.7656	-6.29419	-6.29419	-50.354	-25.177	-31.4712	-31.4712	-56.6482	-62.9426	6.29419	-50.354	-56.6482	-6.29419	-18.8828	-31.4712	-69.2368	-69.2368	-56.6482	-37.7656	-25.177	-62.9426	6.29419	-18.8828	-44.0598	-50.354	-50.354	-37.7656	-37.7656	-37.7656	-37.7656	-12.5886	-25.177	-56.6482	-18.8828	-12.5886	-62.9426	-62.9426	-50.354	-44.0598	-50.354	-12.5886	-44.0598	-25.177	-31.4712	-31.4712	-31.4712	-18.8828
-62.9426	-44.0598	-50.354	-44.0598	-12.5886	-6.29419	-50.354	-25.177	-37.7656	-31.4712	-56.6482	-75.531	0	-50.354	-56.6482	-12.5886	-18.8828	-25.177	-69.2368	-69.2368	-56.6482	-56.6482	-31.4712	-75.531	0	-18.8828	-37.7656	-50.354	-56.6482	-44.0598	-37.7656	-37.7656	-50.354	-6.29419	-37.7656	-62.9426	-25.177	-18.8828	-62.9426	-56.6482	-50.354	-56.6482	-56.6482	-25.177	-44.0598	-31.4712	-31.4712	-31.4712	-31.4712	-18.8828
-69.2368	-44.0598	-50.354	-44.0598	-12.5886	-12.5886	-44.0598	-25.177	-44.0598	-31.4712	-50.354	-69.2368	0	-50.354	-69.2368	-18.8828	-12.5886	-31.4712	-75.531	-81.8252	-62.9426	-62.9426	-37.7656	-81.8252	0	-31.4712	-44.0598	-44.0598	-56.6482	-50.354	-37.7656	-44.0598	-50.354	-6.29419	-44.0598	-69.2368	-25.177	-18.8828	-62.9426	-69.2368	-50.354	-56.6482	-56.6482	-31.4712	-56.6482	-31.4712	-37.7656	-37.7656	-31.4712	-25.177
-75.531	-44.0598	-56.6482	-44.0598	-18.8828	-25.177	-56.6482	-25.177	-44.0598	-31.4712	-56.6482	-69.2368	-12.5886	-44.0598	-69.2368	-25.177	-25.177	-37.7656	-75.531	-75.531	-69.2368	-62.9426	-37.7656	-81.8252	-12.5886	-37.7656	-50.354	-50.354	-50.354	-50.354	-37.7656	-50.354	-44.0598	-12.5886	-37.7656	-69.2368	-25.177	-12.5886	-62.9426	-75.531	-56.6482	-56.6482	-56.6482	-31.4712	-50.354	-44.0598	-37.7656	-44.0598	-37.7656	-37.7656
-62.9426	-50.354	-69.2368	-50.354	-18.8828	-31.4712	-50.354	-25.177	-50.354	-31.4712	-62.9426	-69.2368	-12.5886	-44.0598	-75.531	-25.177	-25.177	-44.0598	-81.8252	-81.8252	-69.2368	-69.2368	-31.4712	-75.531	-12.5886	-44.0598	-50.354	-62.9426	-56.6482	-44.0598	-56.6482	-56.6482	-50.354	-12.5886	-44.0598	-75.531	-31.4712	-18.8828	-69.2368	-81.8252	-56.6482	-50.354	-56.6482	-37.7656	-50.354	-37.7656	-44.0598	-44.0598	-37.7656	-31.4712
-69.2368	-50.354	-69.2368	-56.6482	-25.177	-37.7656	-62.9426	-31.4712	-56.6482	-37.7656	-62.9426	-69.2368	0	-50.354	-75.531	-31.4712	-37.7656	-44.0598	-75.531	-88.1196	-75.531	-81.8252	-37.7656	-81.8252	-25.177	-44.0598	-37.7656	-62.9426	-62.9426	-44.0598	-56.6482	-62.9426	-56.6482	-25.177	-44.0598	-75.531	-37.7656	-12.5886	-69.2368	-69.2368	-62.9426	-69.2368	-62.9426	-37.7656	-56.6482	-37.7656	-50.354	-44.0598	-44.0598	-37.7656
-69.2368	-50.354	-75.531	-56.6482	-25.177	-31.4712	-56.6482	-44.0598	-44.0598	-44.0598	-56.6482	-69.2368	-18.8828	-56.6482	-81.8252	-37.7656	-31.4712	-50.354	-81.8252	-94.4138	-69.2368	-75.531	-44.0598	-88.1196	-18.8828	-50.354	-50.354	-62.9426	-56.6482	-62.9426	-56.6482	-56.6482	-50.354	-37.7656	-37.7656	-75.531	-44.0598	-25.177	-75.531	-75.531	-69.2368	-69.2368	-69.2368	-44.0598	-50.354	-37.7656	-50.354	-50.354	-50.354	-31.4712
-69.2368	-56.6482	-75.531	-56.6482	-25.177	-31.4712	-56.6482	-44.0598	-56.6482	-44.0598	-62.9426	-75.531	-18.8828	-56.6482	-81.8252	-44.0598	-31.4712	-44.0598	-81.8252	-88.1196	-69.2368	-69.2368	-44.0598	-88.1196	-31.4712	-44.0598	-50.354	-75.531	-62.9426	-62.9426	-50.354	-69.2368	-56.6482	-31.4712	-37.7656	-81.8252	-37.7656	-31.4712	-69.2368	-81.8252	-69.2368	-62.9426	-62.9426	-50.354	-62.9426	-50.354	-44.0598	-50.354	-50.354	-37.7656
-75.531	-62.9426	-69.2368	-56.6482	-25.177	-31.4712	-62.9426	-37.7656	-50.354	-56.6482	-69.2368	-88.1196	-18.8828	-62.9426	-81.8252	-37.7656	-37.7656	-50.354	-88.1196	-94.4138	-75.531	-81.8252	-50.354	-88.1196	-31.4712	-44.0598	-50.354	-75.531	-62.9426	-50.354	-56.6482	-69.2368	-56.6482	-31.4712	-50.354	-75.531	-44.0598	-37.7656	-69.2368	-81.8252	-81.8252	-62.9426	-75.531	-44.0598	-62.9426	-50.354	-44.0598	-50.354	-50.354	-37.7656
-75.531	-50.354	-62.9426	-62.9426	-31.4712	-37.7656	-56.6482	-37.7656	-50.354	-44.0598	-62.9426	-88.1196	-18.8828	-62.9426	-81.8252	-50.354	-44.0598	-50.354	-81.8252	-88.1196	-81.8252	-81.8252	-62.9426	-88.1196	-37.7656	-44.0598	-56.6482	-69.2368	-69.2368	-50.354	-50.354	-56.6482	-56.6482	-31.4712	-50.354	-81.8252	-44.0598	-37.7656	-69.2368	-81.8252	-75.531	-69.2368	-81.8252	-44.0598	-75.531	-50.354	-50.354	-56.6482	-50.354	-37.7656
-75.531	-56.6482	-62.9426	-62.9426	-37.7656	-44.0598	-62.9426	-56.6482	-62.9426	-50.354	-69.2368	-94.4138	-31.4712	-75.531	-88.1196	-50.354	-44.0598	-50.354	-81.8252	-94.4138	-88.1196	-88.1196	-62.9426	-94.4138	-37.7656	-50.354	-62.9426	-69.2368	-75.531	-62.9426	-56.6482	-62.9426	-62.9426	-37.7656	-56.6482	-81.8252	-50.354	-31.4712	-75.531	-88.1196	-69.2368	-69.2368	-75.531	-50.354	-75.531	-56.6482	-50.354	-56.6482	-56.6482	-44.0598
-81.8252	-62.9426	-75.531	-56.6482	-44.0598	-37.7656	-62.9426	-50.354	-62.9426	-62.9426	-69.2368	-100.708	-25.177	-69.2368	-88.1196	-56.6482	-50.354	-56.6482	-81.8252	-107.002	-88.1196	-88.1196	-62.9426	-94.4138	-37.7656	-50.354	-56.6482	-75.531	-69.2368	-62.9426	-50.354	-62.9426	-75.531	-31.4712	-56.6482	-88.1196	-50.354	-31.4712	-81.8252	-88.1196	-75.531	-69.2368	-75.531	-50.354	-75.531	-56.6482	-50.354	-56.6482	-56.6482	-50.354
-88.1196	-62.9426	-81.8252	-62.9426	-50.354	-44.0598	-62.9426	-50.354	-69.2368	-62.9426	-69.2368	-100.708	-25.177	-69.2368	-94.4138	-44.0598	-62.9426	-56.6482	-94.4138	-107.002	-88.1196	-81.8252	-62.9426	-94.4138	-31.4712	-56.6482	-56.6482	-81.8252	-75.531	-62.9426	-62.9426	-62.9426	-75.531	-37.7656	-69.2368	-88.1196	-50.354	-37.7656	-88.1196	-94.4138	-81.8252	-81.8252	-75.531	-44.0598	-81.8252	-56.6482	-50.354	-50.354	-56.6482	-50.354
-88.1196	-62.9426	-81.8252	-69.2368	-44.0598	-44.0598	-75.531	-50.354	-69.2368	-56.6482	-69.2368	-94.4138	-25.177	-69.2368	-94.4138	-44.0598	-56.6482	-62.9426	-100.708	-100.708	-88.1196	-81.8252	-62.9426	-94.4138	-37.7656	-56.6482	-69.2368	-81.8252	-75.531	-69.2368	-62.9426	-69.2368	-81.8252	-56.6482	-56.6482	-94.4138	-50.354	-50.354	-88.1196	-94.4138	-81.8252	-81.8252	-75.531	-44.0598	-88.1196	-56.6482	-50.354	-62.9426	-50.354	-44.0598
-94.4138	-62.9426	-81.8252	-75.531	-44.0598	-44.0598	-75.531	-56.6482	-62.9426	-62.9426	-81.8252	-100.708	-25.177	-75.531	-100.708	-44.0598	-56.6482	-62.9426	-94.4138	-100.708	-88.1196	-94.4138	-69.2368	-94.4138	-44.0598	-56.6482	-62.9426	-81.8252	-81.8252	-62.9426	-62.9426	-62.9426	-81.8252	-50.354	-75.531	-94.4138	-56.6482	-56.6482	-94.4138	-94.4138	-88.1196	-75.531	-81.8252	-50.354	-81.8252	-62.9426	-50.354	-75.531	-50.354	-50.354
-94.4138	-75.531	-88.1196	-75.531	-50.354	-56.6482	-81.8252	-56.6482	-56.6482	-62.9426	-81.8252	-100.708	-31.4712	-75.531	-100.708	-50.354	-56.6482	-62.9426	-94.4138	-113.297	-88.1196	-100.708	-62.9426	-94.4138	-50.354	-62.9426	-69.2368	-88.1196	-81.8252	-56.6482	-69.2368	-62.9426	-81.8252	-50.354	-75.531	-94.4138	-56.6482	-56.6482	-100.708	-94.4138	-94.4138	-81.8252	-81.8252	-50.354	-94.4138	-56.6482	-56.6482	-75.531	-56.6482	-56.6482
-100.708	-81.8252	-88.1196	-81.8252	-50.354	-62.9426	-81.8252	-62.9426	-62.9426	-62.9426	-88.1196	-107.002	-31.4712	-81.8252	-94.4138	-56.6482	-56.6482	-69.2368	-100.708	-113.297	-94.4138	-100.708	-62.9426	-94.4138	-50.354	-56.6482	-69.2368	-94.4138	-81.8252	-62.9426	-81.8252	-62.9426	-81.8252	-50.354	-75.531	-100.708	-69.2368	-62.9426	-100.708	-100.708	-88.1196	-88.1196	-81.8252	-56.6482	-94.4138	-62.9426	-62.9426	-75.531	-62.9426	-62.9426
-100.708	-81.8252	-88.1196	-81.8252	-50.354	-50.354	-81.8252	-69.2368	-62.9426	-56.6482	-94.4138	-113.297	-31.4712	-81.8252	-94.4138	-62.9426	-62.9426	-69.2368	-113.297	-113.297	-100.708	-94.4138	-75.531	-100.708	-50.354	-56.6482	-69.2368	-94.4138	-81.8252	-62.9426	-75.531	-69.2368	-88.1196	-44.0598	-69.2368	-107.002	-75.531	-56.6482	-107.002	-100.708	-88.1196	-81.8252	-81.8252	-56.6482	-107.002	-69.2368	-62.9426	-81.8252	-62.9426	-69.2368
-100.708	-81.8252	-88.1196	-81.8252	-56.6482	-69.2368	-88.1196	-69.2368	-75.531	-62.9426	-88.1196	-113.297	-31.4712	-88.1196	-100.708	-69.2368	-56.6482	-81.8252	-107.002	-113.297	-100.708	-94.4138	-75.531	-107.002	-50.354	-56.6482	-75.531	-94.4138	-88.1196	-69.2368	-75.531	-69.2368	-88.1196	-56.6482	-75.531	-94.4138	-81.8252	-62.9426	-107.002	-100.708	-94.4138	-88.1196	-88.1196	-62.9426	-107.002	-69.2368	-62.9426	-81.8252	-69.2368	-69.2368
-100.708	-81.8252	-94.4138	-75.531	-56.6482	-69.2368	-81.8252	-75.531	-75.531	-62.9426	-81.8252	-107.002	-37.7656	-88.1196	-100.708	-75.531	-62.9426	-81.8252	-113.297	-119.591	-107.002	-100.708	-69.2368	-100.708	-50.354	-62.9426	-75.531	-94.4138	-94.4138	-69.2368	-81.8252	-69.2368	-88.1196	-56.6482	-75.531	-100.708	-69.2368	-62.9426	-107.002	-113.297	-94.4138	-88.1196	-100.708	-62.9426	-113.297	-69.2368	-62.9426	-75.531	-69.2368	-69.2368
-100.708	-81.8252	-88.1196	-81.8252	-62.9426	-62.9426	-100.708	-62.9426	-75.531	-56.6482	-81.8252	-113.297	-44.0598	-88.1196	-107.002	-69.2368	-69.2368	-75.531	-119.591	-119.591	-100.708	-100.708	-75.531	-107.002	-50.354	-69.2368	-75.531	-94.4138	-94.4138	-81.8252	-81.8252	-75.531	-88.1196	-62.9426	-75.531	-100.708	-69.2368	-62.9426	-107.002	-100.708	-100.708	-81.8252	-94.4138	-62.9426	-113.297	-62.9426	-56.6482	-69.2368	-69.2368	-75.531
-107.002	-88.1196	-94.4138	-88.1196	-56.6482	-62.9426	-94.4138	-69.2368	-81.8252	-75.531	-94.4138	-113.297	-37.7656	-94.4138	-107.002	-75.531	-62.9426	-81.8252	-119.591	-119.591	-100.708	-100.708	-75.531	-113.297	-50.354	-62.9426	-69.2368	-94.4138	-94.4138	-75.531	-88.1196	-75.531	-88.1196	-69.2368	-75.531	-107.002	-75.531	-56.6482	-100.708	-100.708	-94.4138	-88.1196	-100.708	-62.9426	-94.4138	-81.8252	-69.2368	-75.531	-69.2368	-81.8252
-100.708	-94.4138	-94.4138	-88.1196	-50.354	-62.9426	-94.4138	-69.2368	-81.8252	-75.531	-100.708	-119.591	-37.7656	-94.4138	-107.002	-69.2368	-56.6482	-75.531	-119.591	-119.591	-100.708	-94.4138	-69.2368	-125.885	-50.354	-75.531	-69.2368	-94.4138	-100.708	-81.8252	-88.1196	-81.8252	-88.1196	-62.9426	-81.8252	-107.002	-75.531	-56.6482	-107.002	-113.297	-100.708	-88.1196	-100.708	-56.6482	-100.708	-75.531	-69.2368	-75.531	-75.531	-81.8252
-107.002	-88.1196	-100.708	-88.1196	-56.6482	-69.2368	-100.708	-75.531	-88.1196	-69.2368	-107.002	-119.591	-37.7656	-88.1196	-113.297	-75.531	-69.2368	-69.2368	-113.297	-119.591	-107.002	-100.708	-69.2368	-119.591	-50.354	-75.531	-75.531	-94.4138	-88.1196	-75.531	-94.4138	-81.8252	-94.4138	-62.9426	-81.8252	-113.297	-75.531	-62.9426	-113.297	-113.297	-94.4138	-94.4138	-94.4138	-69.2368	-100.708	-81.8252	-69.2368	-75.531	-75.531	-81.8252
-119.591	-81.8252	-107.002	-94.4138	-62.9426	-69.2368	-100.708	-75.531	-81.8252	-75.531	-100.708	-119.591	-44.0598	-94.4138	-119.591	-81.8252	-62.9426	-69.2368	-119.591	-132.179	-100.708	-107.002	-75.531	-119.591	-56.6482	-69.2368	-81.8252	-94.4138	-100.708	-81.8252	-94.4138	-88.1196	-94.4138	-56.6482	-88.1196	-113.297	-81.8252	-69.2368	-113.297	-107.002	-100.708	-100.708	-100.708	-69.2368	-113.297	-88.1196	-69.2368	-81.8252	-75.531	-88.1196
-119.591	-94.4138	-107.002	-94.4138	-69.2368	-81.8252	-88.1196	-75.531	-88.1196	-81.8252	-100.708	-113.297	-56.6482	-94.4138	-107.002	-81.8252	-69.2368	-75.531	-119.591	-125.885	-107.002	-107.002	-81.8252	-113.297	-56.6482	-88.1196	-81.8252	-94.4138	-94.4138	-94.4138	-107.002	-88.1196	-88.1196	-69.2368	-81.8252	-113.297	-75.531	-69.2368	-119.591	-113.297	-94.4138	-100.708	-94.4138	-69.2368	-119.591	-88.1196	-75.531	-88.1196	-69.2368	-81.8252
-125.885	-100.708	-107.002	-100.708	-75.531	-69.2368	-94.4138	-81.8252	-88.1196	-81.8252	-107.002	-119.591	-62.9426	-100.708	-119.591	-81.8252	-75.531	-81.8252	-119.591	-132.179	-107.002	-107.002	-88.1196	-107.002	-62.9426	-94.4138	-75.531	-100.708	-100.708	-88.1196	-107.002	-94.4138	-94.4138	-69.2368	-88.1196	-113.297	-75.531	-75.531	-119.591	-119.591	-100.708	-107.002	-100.708	-62.9426	-113.297	-88.1196	-69.2368	-94.4138	-81.8252	-88.1196
-125.885	-100.708	-107.002	-100.708	-81.8252	-69.2368	-94.4138	-81.8252	-81.8252	-88.1196	-107.002	-113.297	-62.9426	-94.4138	-119.591	-81.8252	-75.531	-88.1196	-113.297	-138.474	-107.002	-107.002	-81.8252	-113.297	-62.9426	-94.4138	-75.531	-100.708	-100.708	-94.4138	-107.002	-88.1196	-100.708	-75.531	-94.4138	-107.002	-81.8252	-75.531	-119.591	-113.297	-100.708	-107.002	-94.4138	-69.2368	-113.297	-94.4138	-75.531	-88.1196	-81.8252	-88.1196
-125.885	-100.708	-100.708	-94.4138	-81.8252	-75.531	-100.708	-81.8252	-81.8252	-88.1196	-94.4138	-119.591	-62.9426	-100.708	-119.591	-88.1196	-75.531	-94.4138	-119.591	-138.474	-113.297	-107.002	-81.8252	-119.591	-62.9426	-88.1196	-81.8252	-107.002	-100.708	-94.4138	-100.708	-88.1196	-100.708	-81.8252	-94.4138	-113.297	-81.8252	-81.8252	-119.591	-119.591	-100.708	-100.708	-100.708	-69.2368	-107.002	-94.4138	-81.8252	-81.8252	-81.8252	-88.1196
-119.591	-100.708	-107.002	-100.708	-81.8252	-81.8252	-94.4138	-88.1196	-88.1196	-88.1196	-100.708	-119.591	-62.9426	-94.4138	-119.591	-94.4138	-75.531	-88.1196	-119.591	-138.474	-113.297	-100.708	-75.531	-113.297	-56.6482	-94.4138	-88.1196	-100.708	-100.708	-94.4138	-107.002	-81.8252	-107.002	-69.2368	-94.4138	-113.297	-88.1196	-75.531	-125.885	-119.591	-100.708	-100.708	-113.297	-69.2368	-113.297	-94.4138	-81.8252	-94.4138	-81.8252	-88.1196
-132.179	-100.708	-107.002	-100.708	-69.2368	-81.8252	-94.4138	-81.8252	-100.708	-94.4138	-107.002	-119.591	-69.2368	-107.002	-119.591	-94.4138	-81.8252	-100.708	-119.591	-138.474	-119.591	-107.002	-88.1196	-119.591	-62.9426	-88.1196	-88.1196	-107.002	-107.002	-94.4138	-107.002	-94.4138	-100.708	-75.531	-94.4138	-119.591	-88.1196	-69.2368	-119.591	-119.591	-94.4138	-107.002	-107.002	-75.531	-119.591	-100.708	-88.1196	-88.1196	-81.8252	-88.1196
-125.885	-107.002	-107.002	-100.708	-69.2368	-88.1196	-100.708	-88.1196	-100.708	-88.1196	-107.002	-119.591	-69.2368	-113.297	-119.591	-94.4138	-88.1196	-94.4138	-125.885	-132.179	-113.297	-107.002	-88.1196	-119.591	-62.9426	-94.4138	-88.1196	-107.002	-113.297	-94.4138	-107.002	-94.4138	-100.708	-81.8252	-100.708	-119.591	-88.1196	-75.531	-119.591	-113.297	-100.708	-113.297	-107.002	-69.2368	-119.591	-107.002	-94.4138	-88.1196	-81.8252	-88.1196
-125.885	-100.708	-107.002	-100.708	-75.531	-88.1196	-113.297	-94.4138	-100.708	-94.4138	-107.002	-125.885	-81.8252	-119.591	-119.591	-94.4138	-88.1196	-94.4138	-132.179	-125.885	-113.297	-107.002	-81.8252	-119.591	-69.2368	-107.002	-94.4138	-113.297	-113.297	-94.4138	-100.708	-94.4138	-113.297	-75.531	-94.4138	-125.885	-94.4138	-88.1196	-132.179	-119.591	-113.297	-107.002	-113.297	-75.531	-119.591	-100.708	-88.1196	-94.4138	-94.4138	-88.1196
-132.179	-107.002	-107.002	-107.002	-69.2368	-88.1196	-107.002	-94.4138	-88.1196	-88.1196	-113.297	-125.885	-81.8252	-100.708	-125.885	-88.1196	-81.8252	-94.4138	-132.179	-132.179	-113.297	-113.297	-88.1196	-113.297	-69.2368	-100.708	-100.708	-119.591	-119.591	-94.4138	-107.002	-94.4138	-113.297	-75.531	-100.708	-125.885	-94.4138	-88.1196	-125.885	-119.591	-113.297	-107.002	-107.002	-75.531	-119.591	-100.708	-88.1196	-100.708	-100.708	-94.4138
-125.885	-100.708	-107.002	-107.002	-75.531	-88.1196	-94.4138	-94.4138	-88.1196	-88.1196	-119.591	-125.885	-75.531	-100.708	-125.885	-88.1196	-88.1196	-100.708	-125.885	-138.474	-113.297	-113.297	-88.1196	-119.591	-75.531	-100.708	-94.4138	-113.297	-107.002	-100.708	-107.002	-100.708	-113.297	-88.1196	-100.708	-119.591	-94.4138	-94.4138	-125.885	-119.591	-119.591	-107.002	-107.002	-75.531	-125.885	-94.4138	-94.4138	-107.002	-94.4138	-94.4138
-138.474	-107.002	-113.297	-107.002	-75.531	-94.4138	-107.002	-94.4138	-94.4138	-88.1196	-119.591	-125.885	-75.531	-107.002	-132.179	-88.1196	-81.8252	-100.708	-119.591	-132.179	-119.591	-119.591	-94.4138	-119.591	-75.531	-100.708	-94.4138	-113.297	-113.297	-100.708	-107.002	-107.002	-107.002	-75.531	-94.4138	-119.591	-94.4138	-81.8252	-138.474	-125.885	-119.591	-107.002	-107.002	-75.531	-119.591	-88.1196	-94.4138	-107.002	-94.4138	-88.1196
-138.474	-107.002	-113.297	-107.002	-75.531	-81.8252	-107.002	-94.4138	-94.4138	-94.4138	-119.591	-125.885	-75.531	-100.708	-132.179	-88.1196	-81.8252	-100.708	-132.179	-144.768	-125.885	-113.297	-100.708	-125.885	-75.531	-107.002	-94.4138	-113.297	-113.297	-107.002	-113.297	-100.708	-113.297	-81.8252	-100.708	-119.591	-100.708	-81.8252	-132.179	-125.885	-125.885	-119.591	-113.297	-81.8252	-125.885	-100.708	-100.708	-100.708	-94.4138	-94.4138
-132.179	-107.002	-119.591	-107.002	-81.8252	-88.1196	-107.002	-88.1196	-94.4138	-100.708	-119.591	-132.179	-69.2368	-113.297	-132.179	-94.4138	-81.8252	-107.002	-132.179	-144.768	-119.591	-119.591	-100.708	-125.885	-75.531	-107.002	-100.708	-113.297	-113.297	-107.002	-113.297	-107.002	-113.297	-81.8252	-100.708	-132.179	-100.708	-88.1196	-132.179	-132.179	-132.179	-113.297	-107.002	-88.1196	-125.885	-100.708	-88.1196	-100.708	-100.708	-100.708
-138.474	-107.002	-107.002	-100.708	-88.1196	-94.4138	-107.002	-94.4138	-100.708	-88.1196	-119.591	-132.179	-69.2368	-119.591	-132.179	-100.708	-75.531	-100.708	-125.885	-144.768	-125.885	-119.591	-100.708	-125.885	-81.8252	-107.002	-100.708	-119.591	-119.591	-113.297	-107.002	-113.297	-119.591	-75.531	-107.002	-138.474	-100.708	-88.1196	-138.474	-132.179	-119.591	-119.591	-113.297	-81.8252	-125.885	-100.708	-94.4138	-100.708	-94.4138	-107.002
-132.179	-113.297	-107.002	-107.002	-81.8252	-94.4138	-107.002	-100.708	-100.708	-100.708	-113.297	-138.474	-75.531	-119.591	-132.179	-94.4138	-75.531	-107.002	-138.474	-144.768	-125.885	-132.179	-88.1196	-125.885	-81.8252	-113.297	-107.002	-119.591	-113.297	-113.297	-107.002	-113.297	-113.297	-81.8252	-100.708	-138.474	-94.4138	-94.4138	-144.768	-132.179	-125.885	-125.885	-113.297	-88.1196	-125.885	-113.297	-100.708	-100.708	-100.708	-107.002
-125.885	-107.002	-100.708	-107.002	-81.8252	-94.4138	-119.591	-107.002	-107.002	-94.4138	-113.297	-132.179	-75.531	-113.297	-138.474	-107.002	-81.8252	-107.002	-138.474	-144.768	-125.885	-125.885	-94.4138	-125.885	-88.1196	-107.002	-107.002	-113.297	-113.297	-119.591	-113.297	-107.002	-113.297	-81.8252	-107.002	-138.474	-94.4138	-88.1196	-138.474	-138.474	-125.885	-125.885	-119.591	-81.8252	-119.591	-113.297	-100.708	-100.708	-107.002	-113.297
-132.179	-100.708	-119.591	-113.297	-88.1196	-94.4138	-119.591	-107.002	-107.002	-94.4138	-119.591	-132.179	-75.531	-107.002	-132.179	-107.002	-88.1196	-113.297	-138.474	-144.768	-125.885	-119.591	-100.708	-125.885	-81.8252	-107.002	-113.297	-113.297	-125.885	-119.591	-107.002	-107.002	-107.002	-81.8252	-107.002	-138.474	-100.708	-75.531	-138.474	-138.474	-125.885	-125.885	-119.591	-81.8252	-119.591	-113.297	-94.4138	-100.708	-100.708	-113.297
-132.179	-107.002	-119.591	-113.297	-88.1196	-94.4138	-119.591	-100.708	-113.297	-94.4138	-119.591	-144.768	-75.531	-107.002	-138.474	-113.297	-81.8252	-113.297	-144.768	-151.062	-132.179	-125.885	-100.708	-125.885	-81.8252	-119.591	-107.002	-119.591	-125.885	-119.591	-119.591	-113.297	-113.297	-88.1196	-119.591	-132.179	-107.002	-81.8252	-132.179	-138.474	-119.591	-125.885	-119.591	-88.1196	-119.591	-107.002	-107.002	-100.708	-107.002	-113.297
-138.474	-100.708	-119.591	-113.297	-81.8252	-94.4138	-119.591	-100.708	-113.297	-100.708	-125.885	-144.768	-94.4138	-125.885	-132.179	-107.002	-88.1196	-107.002	-144.768	-151.062	-125.885	-119.591	-113.297	-125.885	-94.4138	-119.591	-107.002	-125.885	-119.591	-113.297	-119.591	-107.002	-119.591	-100.708	-119.591	-138.474	-94.4138	-94.4138	-138.474	-138.474	-119.591	-125.885	-119.591	-88.1196	-113.297	-113.297	-94.4138	-107.002	-100.708	-113.297
-138.474	-107.002	-125.885	-113.297	-81.8252	-94.4138	-125.885	-107.002	-107.002	-100.708	-125.885	-144.768	-94.4138	-125.885	-132.179	-107.002	-88.1196	-107.002	-144.768	-151.062	-125.885	-132.179	-107.002	-132.179	-94.4138	-113.297	-100.708	-125.885	-125.885	-119.591	-113.297	-107.002	-125.885	-94.4138	-113.297	-138.474	-94.4138	-88.1196	-132.179	-144.768	-113.297	-132.179	-119.591	-88.1196	-119.591	-113.297	-94.4138	-107.002	-107.002	-113.297
-138.474	-113.297	-119.591	-119.591	-88.1196	-94.4138	-132.179	-107.002	-113.297	-107.002	-119.591	-144.768	-94.4138	-125.885	-132.179	-113.297	-94.4138	-107.002	-138.474	-157.356	-132.179	-132.179	-100.708	-125.885	-81.8252	-100.708	-100.708	-119.591	-125.885	-113.297	-119.591	-113.297	-132.179	-88.1196	-113.297	-138.474	-94.4138	-81.8252	-138.474	-138.474	-119.591	-132.179	-113.297	-94.4138	-125.885	-119.591	-113.297	-107.002	-113.297	-125.885
-138.474	-113.297	-119.591	-119.591	-94.4138	-100.708	-119.591	-107.002	-113.297	-113.297	-119.591	-138.474	-138.474	-119.591	-125.885	-107.002	-88.1196	-100.708	-144.768	-163.651	-144.768	-132.179	-100.708	-132.179	-81.8252	-113.297	-113.297	-125.885	-125.885	-113.297	-119.591	-113.297	-125.885	-81.8252	-113.297	-138.474	-100.708	-94.4138	-144.768	-132.179	-125.885	-138.474	-113.297	-81.8252	-125.885	-119.591	-107.002	-107.002	-119.591	-125.885
-138.474	-107.002	-119.591	-125.885	-94.4138	-100.708	-125.885	-107.002	-113.297	-119.591	-125.885	-138.474	-214.005	-119.591	-125.885	-100.708	-88.1196	-107.002	-144.768	-157.356	-132.179	-138.474	-100.708	-132.179	-88.1196	-113.297	-113.297	-119.591	-125.885	-113.297	-119.591	-113.297	-119.591	-88.1196	-113.297	-138.474	-94.4138	-94.4138	-151.062	-138.474	-119.591	-144.768	-119.591	-88.1196	-132.179	-113.297	-107.002	-107.002	-113.297	-119.591
-144.768	-107.002	-125.885	-125.885	-94.4138	-100.708	-138.474	-107.002	-113.297	-113.297	-132.179	-144.768	-226.593	-119.591	-144.768	-107.002	-94.4138	-113.297	-144.768	-157.356	-132.179	-132.179	-113.297	-132.179	-88.1196	-119.591	-119.591	-119.591	-125.885	-119.591	-113.297	-113.297	-132.179	-100.708	-113.297	-138.474	-100.708	-100.708	-144.768	-151.062	-125.885	-138.474	-125.885	-94.4138	-125.885	-125.885	-113.297	-107.002	-113.297	-125.885
-144.768	-113.297	-125.885	-125.885	-94.4138	-100.708	-132.179	-107.002	-113.297	-113.297	-132.179	-138.474	-239.182	-119.591	-138.474	-100.708	-107.002	-113.297	-144.768	-163.651	-138.474	-132.179	-107.002	-132.179	-88.1196	-125.885	-119.591	-125.885	-125.885	-125.885	-113.297	-113.297	-132.179	-100.708	-119.591	-144.768	-94.4138	-94.4138	-151.062	-151.062	-125.885	-132.179	-125.885	-100.708	-132.179	-132.179	-113.297	-107.002	-107.002	-119.591
-138.474	-125.885	-119.591	-132.179	-94.4138	-107.002	-125.885	-100.708	-119.591	-113.297	-132.179	-144.768	-251.77	-113.297	-138.474	-113.297	-100.708	-125.885	-157.356	-163.651	-138.474	-132.179	-100.708	-125.885	-81.8252	-125.885	-119.591	-132.179	-132.179	-125.885	-119.591	-113.297	-138.474	-94.4138	-119.591	-138.474	-100.708	-100.708	-144.768	-151.062	-132.179	-132.179	-132.179	-94.4138	-138.474	-119.591	-113.297	-113.297	-119.591	-119.591
-144.768	-119.591	-125.885	-132.179	-100.708	-107.002	-125.885	-119.591	-113.297	-113.297	-132.179	-151.062	-226.593	-119.591	-138.474	-113.297	-100.708	-125.885	-157.356	-163.651	-138.474	-144.768	-113.297	-138.474	-94.4138	-125.885	-125.885	-132.179	-132.179	-132.179	-125.885	-119.591	-132.179	-100.708	-119.591	-144.768	-94.4138	-94.4138	-151.062	-151.062	-125.885	-132.179	-125.885	-88.1196	-138.474	-119.591	-113.297	-113.297	-119.591	-119.591
-144.768	-119.591	-132.179	-132.179	-107.002	-107.002	-138.474	-113.297	-125.885	-119.591	-132.179	-151.062	-188.828	-119.591	-144.768	-113.297	-107.002	-119.591	-163.651	-157.356	-132.179	-157.356	-119.591	-138.474	-88.1196	-125.885	-119.591	-144.768	-132.179	-132.179	-125.885	-119.591	-138.474	-113.297	-119.591	-138.474	-107.002	-107.002	-151.062	-157.356	-125.885	-132.179	-125.885	-88.1196	-144.768	-119.591	-119.591	-113.297	-119.591	-119.591
-144.768	-119.591	-132.179	-138.474	-100.708	-100.708	-144.768	-113.297	-125.885	-138.474	-132.179	-151.062	-169.945	-119.591	-144.768	-113.297	-113.297	-125.885	-157.356	-169.945	-125.885	-157.356	-119.591	-138.474	-94.4138	-113.297	-119.591	-138.474	-125.885	-138.474	-132.179	-125.885	-144.768	-107.002	-119.591	-144.768	-100.708	-107.002	-151.062	-157.356	-125.885	-132.179	-125.885	-100.708	-138.474	-119.591	-195.122	-119.591	-125.885	-132.179
-151.062	-119.591	-132.179	-138.474	-94.4138	-100.708	-132.179	-107.002	-119.591	-214.005	-132.179	-157.356	-144.768	-125.885	-151.062	-119.591	-113.297	-132.179	-157.356	-169.945	-132.179	-157.356	-125.885	-144.768	-94.4138	-119.591	-125.885	-151.062	-132.179	-163.651	-138.474	-132.179	-138.474	-107.002	-119.591	-151.062	-113.297	-107.002	-157.356	-157.356	-132.179	-138.474	-125.885	-94.4138	-144.768	-119.591	-245.476	-119.591	-125.885	-169.945
-151.062	-138.474	-138.474	-138.474	-100.708	-107.002	-125.885	-113.297	-125.885	-258.064	-138.474	-157.356	-125.885	-132.179	-157.356	-125.885	-107.002	-176.239	-176.239	-176.239	-138.474	-176.239	-176.239	-151.062	-88.1196	-132.179	-132.179	-138.474	-132.179	-245.476	-132.179	-151.062	-132.179	-107.002	-125.885	-157.356	-119.591	-107.002	-163.651	-157.356	-138.474	-144.768	-132.179	-88.1196	-151.062	-125.885	-258.064	-132.179	-125.885	-251.77
-176.239	-163.651	-138.474	-157.356	-113.297	-107.002	-132.179	-113.297	-144.768	-270.653	-144.768	-157.356	-107.002	-125.885	-144.768	-132.179	-119.591	-245.476	-258.064	-176.239	-144.768	-264.359	-239.182	-151.062	-94.4138	-125.885	-182.533	-144.768	-138.474	-270.653	-138.474	-226.593	-138.474	-107.002	-132.179	-157.356	-119.591	-107.002	-163.651	-157.356	-138.474	-144.768	-138.474	-94.4138	-163.651	-132.179	-276.947	-144.768	-138.474	-276.947
-264.359	-239.182	-138.474	-232.887	-119.591	-113.297	-151.062	-125.885	-226.593	-276.947	-195.122	-195.122	-88.1196	-132.179	-151.062	-182.533	-195.122	-264.359	-308.418	-195.122	-163.651	-289.536	-258.064	-151.062	-100.708	-144.768	-245.476	-163.651	-144.768	-276.947	-220.299	-264.359	-157.356	-151.062	-132.179	-157.356	-132.179	-119.591	-207.71	-157.356	-144.768	-201.416	-138.474	-107.002	-239.182	-144.768	-276.947	-226.593	-201.416	-276.947
-295.83	-276.947	-195.122	-270.653	-113.297	-182.533	-220.299	-144.768	-276.947	-270.653	-264.359	-276.947	-75.531	-138.474	-157.356	-251.77	-245.476	-258.064	-308.418	-276.947	-239.182	-295.83	-258.064	-176.239	-100.708	-226.593	-258.064	-232.887	-226.593	-283.241	-264.359	-276.947	-232.887	-226.593	-138.474	-157.356	-207.71	-201.416	-283.241	-157.356	-214.005	-270.653	-226.593	-188.828	-270.653	-201.416	-232.887	-264.359	-258.064	-270.653
-302.124	-289.536	-264.359	-283.241	-169.945	-239.182	-258.064	-226.593	-283.241	-245.476	-283.241	-308.418	-62.9426	-176.239	-169.945	-270.653	-264.359	-270.653	-314.713	-302.124	-283.241	-308.418	-258.064	-251.77	-144.768	-264.359	-264.359	-283.241	-264.359	-264.359	-270.653	-283.241	-276.947	-251.77	-188.828	-176.239	-258.064	-245.476	-302.124	-163.651	-264.359	-295.83	-270.653	-239.182	-283.241	-258.064	-207.71	-270.653	-264.359	-258.064
-308.418	-283.241	-283.241	-295.83	-239.182	-245.476	-283.241	-270.653	-289.536	-214.005	-283.241	-302.124	-62.9426	-251.77	-251.77	-270.653	-264.359	-251.77	-302.124	-308.418	-289.536	-289.536	-245.476	-283.241	-214.005	-270.653	-270.653	-289.536	-270.653	-232.887	-283.241	-276.947	-283.241	-258.064	-251.77	-258.064	-264.359	-258.064	-302.124	-226.593	-276.947	-289.536	-276.947	-245.476	-289.536	-264.359	-176.239	-276.947	-270.653	-220.299
-302.124	-270.653	-276.947	-283.241	-258.064	-245.476	-283.241	-276.947	-283.241	-176.239	-283.241	-295.83	-56.6482	-270.653	-283.241	-270.653	-258.064	-220.299	-276.947	-321.007	-308.418	-264.359	-207.71	-289.536	-239.182	-276.947	-251.77	-289.536	-276.947	-214.005	-276.947	-239.182	-289.536	-264.359	-270.653	-302.124	-283.241	-264.359	-308.418	-295.83	-289.536	-302.124	-283.241	-258.064	-276.947	-270.653	-151.062	-264.359	-264.359	-188.828
-270.653	-226.593	-283.241	-251.77	-251.77	-251.77	-276.947	-283.241	-251.77	-157.356	-264.359	-276.947	-50.354	-276.947	-295.83	-258.064	-232.887	-188.828	-232.887	-314.713	-295.83	-226.593	-176.239	-308.418	-232.887	-264.359	-220.299	-283.241	-270.653	-182.533	-251.77	-214.005	-276.947	-245.476	-270.653	-302.124	-270.653	-245.476	-283.241	-308.418	-289.536	-270.653	-283.241	-245.476	-251.77	-270.653	-125.885	-232.887	-239.182	-157.356
-226.593	-195.122	-258.064	-214.005	-258.064	-232.887	-251.77	-258.064	-207.71	-132.179	-245.476	-251.77	-62.9426	-289.536	-302.124	-220.299	-195.122	-163.651	-214.005	-283.241	-258.064	-201.416	-151.062	-283.241	-245.476	-226.593	-195.122	-251.77	-239.182	-157.356	-214.005	-188.828	-251.77	-207.71	-270.653	-308.418	-232.887	-214.005	-251.77	-302.124	-270.653	-245.476	-258.064	-226.593	-214.005	-239.182	-107.002	-207.71	-207.71	-144.768
-201.416	-169.945	-226.593	-188.828	-232.887	-188.828	-220.299	-220.299	-182.533	-119.591	-201.416	-220.299	-56.6482	-270.653	-295.83	-195.122	-169.945	-151.062	-188.828	-245.476	-226.593	-176.239	-138.474	-258.064	-226.593	-195.122	-163.651	-220.299	-214.005	-138.474	-188.828	-163.651	-220.299	-169.945	-251.77	-289.536	-195.122	-188.828	-214.005	-308.418	-226.593	-214.005	-226.593	-195.122	-188.828	-195.122	-94.4138	-176.239	-176.239	-132.179
-176.239	-144.768	-195.122	-169.945	-201.416	-163.651	-195.122	-188.828	-157.356	-107.002	-182.533	-195.122	-62.9426	-232.887	-264.359	-163.651	-151.062	-125.885	-163.651	-226.593	-201.416	-157.356	-113.297	-214.005	-201.416	-169.945	-144.768	-195.122	-176.239	-125.885	-157.356	-138.474	-195.122	-151.062	-226.593	-258.064	-169.945	-163.651	-195.122	-289.536	-201.416	-188.828	-188.828	-157.356	-157.356	-176.239	-81.8252	-157.356	-157.356	-119.591
-163.651	-125.885	-163.651	-151.062	-176.239	-132.179	-169.945	-163.651	-138.474	-100.708	-163.651	-169.945	-50.354	-201.416	-220.299	-132.179	-125.885	-107.002	-151.062	-195.122	-169.945	-144.768	-107.002	-195.122	-163.651	-144.768	-125.885	-176.239	-157.356	-119.591	-144.768	-119.591	-169.945	-138.474	-195.122	-220.299	-151.062	-138.474	-169.945	-251.77	-176.239	-157.356	-163.651	-125.885	-144.768	-157.356	-75.531	-144.768	-132.179	-100.708
-151.062	-113.297	-151.062	-138.474	-151.062	-113.297	-144.768	-144.768	-125.885	-100.708	-144.768	-151.062	-62.9426	-176.239	-207.71	-119.591	-107.002	-100.708	-138.474	-182.533	-157.356	-125.885	-81.8252	-176.239	-144.768	-132.179	-113.297	-151.062	-138.474	-100.708	-138.474	-107.002	-144.768	-119.591	-169.945	-188.828	-138.474	-113.297	-157.356	-214.005	-151.062	-144.768	-138.474	-107.002	-119.591	-132.179	-75.531	-132.179	-125.885	-88.1196
-138.474	-100.708	-138.474	-125.885	-138.474	-100.708	-125.885	-119.591	-107.002	-88.1196	-132.179	-151.062	-69.2368	-157.356	-176.239	-107.002	-100.708	-88.1196	-125.885	-169.945	-138.474	-125.885	-88.1196	-157.356	-125.885	-113.297	-107.002	-132.179	-125.885	-94.4138	-125.885	-100.708	-119.591	-107.002	-151.062	-169.945	-125.885	-100.708	-132.179	-195.122	-138.474	-132.179	-119.591	-94.4138	-107.002	-119.591	-75.531	-119.591	-113.297	-75.531
-132.179	-94.4138	-119.591	-119.591	-113.297	-94.4138	-119.591	-113.297	-94.4138	-94.4138	-113.297	-138.474	-75.531	-138.474	-157.356	-94.4138	-81.8252	-81.8252	-125.885	-157.356	-125.885	-125.885	-81.8252	-151.062	-100.708	-113.297	-94.4138	-119.591	-107.002	-81.8252	-113.297	-94.4138	-119.591	-88.1196	-132.179	-144.768	-113.297	-88.1196	-125.885	-169.945	-125.885	-132.179	-119.591	-81.8252	-100.708	-113.297	-75.531	-100.708	-107.002	-81.8252
-132.179	-94.4138	-119.591	-113.297	-94.4138	-88.1196	-107.002	-107.002	-94.4138	-94.4138	-100.708	-119.591	-81.8252	-138.474	-144.768	-88.1196	-75.531	-75.531	-119.591	-151.062	-125.885	-119.591	-75.531	-132.179	-81.8252	-107.002	-94.4138	-100.708	-100.708	-94.4138	-107.002	-100.708	-113.297	-75.531	-119.591	-138.474	-107.002	-81.8252	-119.591	-151.062	-113.297	-113.297	-113.297	-75.531	-100.708	-107.002	-69.2368	-94.4138	-94.4138	-75.531
-119.591	-81.8252	-107.002	-107.002	-88.1196	-81.8252	-107.002	-107.002	-88.1196	-100.708	-100.708	-113.297	-81.8252	-119.591	-132.179	-88.1196	-69.2368	-81.8252	-107.002	-144.768	-107.002	-113.297	-75.531	-125.885	-69.2368	-94.4138	-94.4138	-94.4138	-94.4138	-94.4138	-107.002	-94.4138	-107.002	-62.9426	-107.002	-132.179	-88.1196	-81.8252	-107.002	-138.474	-100.708	-113.297	-100.708	-69.2368	-107.002	-94.4138	-69.2368	-88.1196	-81.8252	-75.531
-119.591	-88.1196	-100.708	-107.002	-75.531	-75.531	-107.002	-100.708	-88.1196	-100.708	-94.4138	-113.297	-88.1196	-107.002	-119.591	-81.8252	-62.9426	-81.8252	-113.297	-144.768	-107.002	-107.002	-75.531	-119.591	-62.9426	-94.4138	-100.708	-100.708	-94.4138	-100.708	-100.708	-94.4138	-107.002	-62.9426	-100.708	-125.885	-88.1196	-81.8252	-107.002	-125.885	-100.708	-113.297	-100.708	-62.9426	-100.708	-81.8252	-69.2368	-88.1196	-75.531	-69.2368
-113.297	-94.4138	-94.4138	-113.297	-81.8252	-75.531	-100.708	-88.1196	-88.1196	-94.4138	-94.4138	-119.591	-100.708	-107.002	-119.591	-88.1196	-62.9426	-88.1196	-119.591	-132.179	-107.002	-107.002	-81.8252	-113.297	-56.6482	-94.4138	-107.002	-107.002	-94.4138	-100.708	-100.708	-94.4138	-107.002	-62.9426	-94.4138	-113.297	-88.1196	-75.531	-107.002	-107.002	-94.4138	-113.297	-100.708	-69.2368	-100.708	-75.531	-88.1196	-94.4138	-62.9426	-69.2368
-119.591	-81.8252	-94.4138	-119.591	-75.531	-75.531	-107.002	-88.1196	-88.1196	-94.4138	-94.4138	-113.297	-100.708	-100.708	-125.885	-88.1196	-56.6482	-88.1196	-119.591	-138.474	-113.297	-94.4138	-81.8252	-107.002	-50.354	-81.8252	-107.002	-100.708	-100.708	-100.708	-100.708	-88.1196	-107.002	-69.2368	-88.1196	-94.4138	-94.4138	-69.2368	-107.002	-94.4138	-100.708	-113.297	-100.708	-69.2368	-88.1196	-81.8252	-81.8252	-88.1196	-62.9426	-81.8252
-113.297	-94.4138	-100.708	-125.885	-75.531	-81.8252	-107.002	-94.4138	-88.1196	-94.4138	-88.1196	-113.297	-94.4138	-100.708	-119.591	-88.1196	-62.9426	-94.4138	-119.591	-138.474	-107.002	-100.708	-88.1196	-113.297	-56.6482	-81.8252	-100.708	-100.708	-100.708	-94.4138	-113.297	-94.4138	-113.297	-62.9426	-88.1196	-100.708	-100.708	-62.9426	-119.591	-100.708	-94.4138	-113.297	-100.708	-75.531	-88.1196	-69.2368	-75.531	-88.1196	-69.2368	-88.1196
-107.002	-100.708	-100.708	-125.885	-81.8252	-81.8252	-107.002	-100.708	-88.1196	-88.1196	-88.1196	-107.002	-100.708	-100.708	-119.591	-88.1196	-56.6482	-88.1196	-125.885	-138.474	-107.002	-113.297	-94.4138	-107.002	-56.6482	-69.2368	-94.4138	-94.4138	-100.708	-94.4138	-100.708	-100.708	-113.297	-69.2368	-94.4138	-94.4138	-107.002	-62.9426	-113.297	-107.002	-100.708	-107.002	-100.708	-75.531	-88.1196	-69.2368	-69.2368	-81.8252	-88.1196	-94.4138
-113.297	-107.002	-100.708	-119.591	-75.531	-88.1196	-107.002	-88.1196	-100.708	-88.1196	-94.4138	-100.708	-107.002	-100.708	-119.591	-107.002	-69.2368	-88.1196	-138.474	-144.768	-119.591	-113.297	-100.708	-113.297	-50.354	-81.8252	-88.1196	-107.002	-100.708	-88.1196	-107.002	-107.002	-113.297	-69.2368	-88.1196	-107.002	-107.002	-75.531	-113.297	-113.297	-100.708	-107.002	-107.002	-81.8252	-88.1196	-81.8252	-62.9426	-81.8252	-100.708	-113.297
-125.885	-100.708	-107.002	-125.885	-88.1196	-81.8252	-107.002	-88.1196	-107.002	-100.708	-88.1196	-100.708	-100.708	-100.708	-119.591	-113.297	-88.1196	-94.4138	-144.768	-138.474	-119.591	-132.179	-88.1196	-107.002	-50.354	-88.1196	-81.8252	-107.002	-113.297	-113.297	-100.708	-100.708	-119.591	-56.6482	-88.1196	-113.297	-100.708	-88.1196	-113.297	-125.885	-107.002	-94.4138	-107.002	-62.9426	-94.4138	-100.708	-75.531	-94.4138	-107.002	-113.297
-138.474	-100.708	-107.002	-119.591	-88.1196	-88.1196	-107.002	-81.8252	-113.297	-107.002	-100.708	-107.002	-94.4138	-107.002	-119.591	-107.002	-94.4138	-100.708	-151.062	-151.062	-119.591	-138.474	-81.8252	-100.708	-50.354	-100.708	-81.8252	-119.591	-119.591	-119.591	-94.4138	-100.708	-119.591	-56.6482	-94.4138	-125.885	-94.4138	-94.4138	-107.002	-132.179	-107.002	-100.708	-94.4138	-56.6482	-113.297	-107.002	-88.1196	-100.708	-107.002	-119.591
-138.474	-94.4138	-107.002	-119.591	-88.1196	-94.4138	-113.297	-75.531	-107.002	-113.297	-107.002	-107.002	-88.1196	-100.708	-125.885	-100.708	-107.002	-94.4138	-151.062	-144.768	-119.591	-138.474	-81.8252	-107.002	-44.0598	-107.002	-94.4138	-125.885	-119.591	-119.591	-113.297	-100.708	-125.885	-69.2368	-100.708	-125.885	-88.1196	-94.4138	-113.297	-132.179	-107.002	-100.708	-107.002	-56.6482	-119.591	-119.591	-100.708	-113.297	-107.002	-119.591
-144.768	-88.1196	-100.708	-113.297	-88.1196	-100.708	-119.591	-88.1196	-107.002	-125.885	-119.591	-125.885	-81.8252	-94.4138	-119.591	-100.708	-119.591	-81.8252	-169.945	-138.474	-119.591	-138.474	-88.1196	-100.708	-50.354	-107.002	-100.708	-119.591	-113.297	-132.179	-119.591	-100.708	-119.591	-81.8252	-107.002	-132.179	-88.1196	-100.708	-125.885	-138.474	-100.708	-113.297	-107.002	-75.531	-125.885	-113.297	-107.002	-119.591	-107.002	-119.591
-144.768	-88.1196	-94.4138	-107.002	-88.1196	-107.002	-119.591	-107.002	-107.002	-119.591	-125.885	-138.474	-75.531	-94.4138	-125.885	-88.1196	-107.002	-81.8252	-169.945	-138.474	-113.297	-144.768	-100.708	-113.297	-62.9426	-119.591	-113.297	-107.002	-119.591	-138.474	-125.885	-94.4138	-113.297	-88.1196	-119.591	-138.474	-88.1196	-100.708	-138.474	-138.474	-100.708	-119.591	-94.4138	-88.1196	-125.885	-119.591	-119.591	-113.297	-113.297	-132.179
-151.062	-107.002	-88.1196	-107.002	-88.1196	-107.002	-119.591	-119.591	-107.002	-125.885	-132.179	-144.768	-81.8252	-100.708	-119.591	-81.8252	-113.297	-94.4138	-169.945	-138.474	-113.297	-144.768	-100.708	-119.591	-81.8252	-125.885	-113.297	-113.297	-113.297	-138.474	-138.474	-88.1196	-100.708	-100.708	-132.179	-138.474	-94.4138	-107.002	-144.768	-132.179	-125.885	-132.179	-100.708	-94.4138	-138.474	-113.297	-119.591	-107.002	-107.002	-132.179
-157.356	-113.297	-100.708	-107.002	-69.2368	-107.002	-119.591	-119.591	-94.4138	-125.885	-125.885	-151.062	-94.4138	-107.002	-119.591	-94.4138	-119.591	-100.708	-163.651	-144.768	-113.297	-144.768	-107.002	-132.179	-81.8252	-125.885	-132.179	-107.002	-113.297	-132.179	-157.356	-94.4138	-113.297	-94.4138	-138.474	-138.474	-107.002	-113.297	-157.356	-138.474	-119.591	-138.474	-107.002	-113.297	-144.768	-113.297	-119.591	-119.591	-119.591	-132.179
-157.356	-119.591	-113.297	-125.885	-69.2368	-107.002	-107.002	-119.591	-100.708	-125.885	-132.179	-157.356	-100.708	-113.297	-119.591	-100.708	-113.297	-113.297	-176.239	-157.356	-119.591	-144.768	-113.297	-138.474	-94.4138	-132.179	-132.179	-100.708	-113.297	-132.179	-151.062	-107.002	-119.591	-100.708	-138.474	-138.474	-119.591	-107.002	-157.356	-138.474	-138.474	-144.768	-125.885	-113.297	-144.768	-113.297	-125.885	-119.591	-125.885	-125.885
-163.651	-119.591	-119.591	-125.885	-88.1196	-107.002	-119.591	-119.591	-107.002	-125.885	-138.474	-151.062	-107.002	-113.297	-125.885	-107.002	-119.591	-119.591	-176.239	-169.945	-125.885	-151.062	-119.591	-151.062	-100.708	-132.179	-125.885	-107.002	-107.002	-138.474	-157.356	-119.591	-125.885	-100.708	-132.179	-144.768	-119.591	-113.297	-163.651	-138.474	-144.768	-144.768	-132.179	-107.002	-144.768	-119.591	-125.885	-125.885	-132.179	-132.179
-163.651	-132.179	-132.179	-138.474	-100.708	-113.297	-132.179	-119.591	-119.591	-132.179	-144.768	-151.062	-113.297	-125.885	-125.885	-113.297	-119.591	-119.591	-169.945	-169.945	-138.474	-157.356	-119.591	-157.356	-107.002	-132.179	-138.474	-119.591	-107.002	-144.768	-157.356	-125.885	-138.474	-107.002	-132.179	-151.062	-125.885	-113.297	-163.651	-151.062	-144.768	-144.768	-138.474	-113.297	-138.474	-119.591	-125.885	-138.474	-125.885	-138.474
-163.651	-125.885	-138.474	-138.474	-107.002	-107.002	-138.474	-119.591	-125.885	-125.885	-138.474	-151.062	-119.591	-132.179	-138.474	-119.591	-119.591	-125.885	-169.945	-176.239	-144.768	-157.356	-119.591	-151.062	-107.002	-132.179	-144.768	-119.591	-113.297	-144.768	-157.356	-125.885	-144.768	-107.002	-132.179	-157.356	-125.885	-113.297	-169.945	-151.062	-151.062	-151.062	-132.179	-113.297	-138.474	-125.885	-132.179	-132.179	-125.885	-138.474
-176.239	-138.474	-132.179	-151.062	-113.297	-113.297	-144.768	-125.885	-132.179	-132.179	-138.474	-151.062	-113.297	-138.474	-144.768	-125.885	-113.297	-132.179	-169.945	-176.239	-144.768	-144.768	-119.591	-151.062	-100.708	-132.179	-151.062	-138.474	-119.591	-144.768	-157.356	-125.885	-144.768	-107.002	-125.885	-157.356	-132.179	-113.297	-157.356	-151.062	-151.062	-151.062	-144.768	-119.591	-144.768	-132.179	-132.179	-138.474	-125.885	-132.179
-176.239	-132.179	-138.474	-144.768	-113.297	-113.297	-151.062	-119.591	-138.474	-132.179	-138.474	-151.062	-125.885	-144.768	-151.062	-119.591	-125.885	-132.179	-169.945	-176.239	-157.356	-151.062	-113.297	-151.062	-94.4138	-132.179	-138.474	-144.768	-125.885	-144.768	-151.062	-138.474	-138.474	-100.708	-132.179	-151.062	-138.474	-113.297	-157.356	-151.062	-144.768	-144.768	-138.474	-119.591	-151.062	-132.179	-125.885	-138.474	-125.885	-132.179
-163.651	-132.179	-138.474	-144.768	-125.885	-113.297	-151.062	-119.591	-138.474	-125.885	-138.474	-157.356	-125.885	-144.768	-144.768	-132.179	-119.591	-132.179	-163.651	-176.239	-163.651	-151.062	-119.591	-157.356	-94.4138	-138.474	-132.179	-138.474	-132.179	-151.062	-144.768	-132.179	-138.474	-100.708	-138.474	-151.062	-138.474	-113.297	-151.062	-144.768	-132.179	-132.179	-144.768	-113.297	-157.356	-132.179	-119.591	-132.179	-132.179	-138.474
-163.651	-132.179	-132.179	-144.768	-119.591	-94.4138	-151.062	-113.297	-132.179	-132.179	-138.474	-157.356	-125.885	-144.768	-151.062	-119.591	-113.297	-125.885	-157.356	-182.533	-163.651	-151.062	-113.297	-151.062	-94.4138	-138.474	-132.179	-138.474	-144.768	-144.768	-138.474	-138.474	-138.474	-100.708	-138.474	-157.356	-138.474	-113.297	-157.356	-151.062	-144.768	-132.179	-144.768	-107.002	-144.768	-125.885	-113.297	-125.885	-119.591	-138.474
-163.651	-125.885	-132.179	-144.768	-119.591	-88.1196	-151.062	-113.297	-132.179	-125.885	-138.474	-151.062	-119.591	-132.179	-144.768	-119.591	-119.591	-125.885	-163.651	-169.945	-157.356	-144.768	-113.297	-144.768	-100.708	-132.179	-132.179	-132.179	-132.179	-138.474	-138.474	-132.179	-138.474	-94.4138	-132.179	-151.062	-125.885	-113.297	-151.062	-144.768	-151.062	-132.179	-132.179	-107.002	-138.474	-125.885	-119.591	-125.885	-113.297	-138.474
-163.651	-125.885	-125.885	-138.474	-119.591	-94.4138	-144.768	-107.002	-132.179	-119.591	-132.179	-151.062	-113.297	-132.179	-151.062	-119.591	-113.297	-119.591	-157.356	-169.945	-163.651	-151.062	-119.591	-151.062	-88.1196	-119.591	-125.885	-125.885	-138.474	-138.474	-138.474	-138.474	-144.768	-100.708	-132.179	-151.062	-119.591	-113.297	-144.768	-144.768	-144.768	-132.179	-132.179	-107.002	-138.474	-125.885	-113.297	-132.179	-107.002	-138.474
-157.356	-125.885	-138.474	-144.768	-113.297	-100.708	-144.768	-119.591	-125.885	-119.591	-132.179	-151.062	-113.297	-132.179	-151.062	-119.591	-113.297	-125.885	-157.356	-176.239	-151.062	-144.768	-119.591	-144.768	-75.531	-132.179	-125.885	-132.179	-144.768	-144.768	-138.474	-132.179	-138.474	-107.002	-132.179	-144.768	-119.591	-113.297	-144.768	-144.768	-132.179	-138.474	-132.179	-100.708	-138.474	-119.591	-113.297	-132.179	-100.708	-138.474
-157.356	-132.179	-138.474	-138.474	-113.297	-107.002	-144.768	-107.002	-119.591	-119.591	-132.179	-151.062	-113.297	-132.179	-151.062	-113.297	-113.297	-119.591	-151.062	-169.945	-144.768	-144.768	-119.591	-138.474	-75.531	-125.885	-125.885	-125.885	-144.768	-138.474	-138.474	-125.885	-132.179	-113.297	-125.885	-144.768	-125.885	-113.297	-151.062	-138.474	-138.474	-138.474	-132.179	-100.708	-144.768	-113.297	-119.591	-125.885	-100.708	-132.179
-157.356	-132.179	-138.474	-132.179	-107.002	-107.002	-138.474	-113.297	-125.885	-119.591	-132.179	-151.062	-107.002	-125.885	-151.062	-113.297	-113.297	-119.591	-163.651	-163.651	-144.768	-151.062	-125.885	-138.474	-75.531	-113.297	-125.885	-119.591	-132.179	-144.768	-132.179	-125.885	-138.474	-100.708	-125.885	-138.474	-125.885	-107.002	-144.768	-138.474	-132.179	-132.179	-132.179	-113.297	-138.474	-113.297	-119.591	-125.885	-107.002	-132.179
-151.062	-125.885	-125.885	-132.179	-107.002	-100.708	-138.474	-119.591	-113.297	-113.297	-125.885	-151.062	-107.002	-132.179	-151.062	-113.297	-113.297	-113.297	-169.945	-163.651	-138.474	-144.768	-119.591	-151.062	-81.8252	-119.591	-119.591	-125.885	-138.474	-138.474	-132.179	-119.591	-132.179	-100.708	-125.885	-144.768	-119.591	-113.297	-144.768	-138.474	-125.885	-132.179	-125.885	-107.002	-144.768	-113.297	-113.297	-132.179	-113.297	-125.885
-151.062	-119.591	-125.885	-125.885	-107.002	-107.002	-144.768	-113.297	-113.297	-107.002	-125.885	-144.768	-113.297	-125.885	-151.062	-113.297	-113.297	-107.002	-163.651	-157.356	-138.474	-138.474	-113.297	-138.474	-81.8252	-125.885	-119.591	-132.179	-132.179	-144.768	-125.885	-119.591	-138.474	-107.002	-119.591	-144.768	-119.591	-107.002	-138.474	-138.474	-138.474	-125.885	-125.885	-100.708	-132.179	-119.591	-113.297	-119.591	-107.002	-132.179
-151.062	-119.591	-125.885	-132.179	-100.708	-107.002	-138.474	-113.297	-113.297	-113.297	-125.885	-144.768	-113.297	-125.885	-144.768	-107.002	-113.297	-113.297	-151.062	-163.651	-132.179	-138.474	-125.885	-132.179	-75.531	-125.885	-119.591	-132.179	-125.885	-151.062	-132.179	-113.297	-125.885	-100.708	-119.591	-144.768	-113.297	-107.002	-144.768	-132.179	-132.179	-125.885	-125.885	-94.4138	-132.179	-119.591	-107.002	-107.002	-107.002	-119.591
-151.062	-119.591	-125.885	-125.885	-107.002	-119.591	-138.474	-107.002	-113.297	-113.297	-132.179	-138.474	-107.002	-119.591	-138.474	-107.002	-113.297	-113.297	-157.356	-163.651	-138.474	-132.179	-113.297	-138.474	-75.531	-119.591	-113.297	-125.885	-125.885	-138.474	-132.179	-100.708	-132.179	-94.4138	-125.885	-144.768	-107.002	-107.002	-144.768	-132.179	-125.885	-125.885	-125.885	-100.708	-125.885	-119.591	-100.708	-113.297	-107.002	-132.179
-144.768	-125.885	-119.591	-125.885	-107.002	-107.002	-138.474	-107.002	-113.297	-113.297	-125.885	-144.768	-107.002	-119.591	-132.179	-107.002	-107.002	-113.297	-157.356	-157.356	-132.179	-132.179	-113.297	-138.474	-69.2368	-125.885	-107.002	-125.885	-132.179	-138.474	-138.474	-100.708	-138.474	-94.4138	-125.885	-138.474	-113.297	-107.002	-144.768	-132.179	-125.885	-125.885	-119.591	-94.4138	-132.179	-119.591	-107.002	-119.591	-100.708	-132.179
-151.062	-119.591	-119.591	-119.591	-100.708	-107.002	-138.474	-100.708	-107.002	-119.591	-125.885	-138.474	-107.002	-125.885	-138.474	-113.297	-113.297	-107.002	-157.356	-151.062	-132.179	-132.179	-107.002	-138.474	-69.2368	-119.591	-119.591	-119.591	-125.885	-138.474	-132.179	-107.002	-125.885	-100.708	-119.591	-144.768	-113.297	-107.002	-144.768	-138.474	-125.885	-125.885	-119.591	-94.4138	-132.179	-119.591	-113.297	-119.591	-107.002	-119.591
-144.768	-125.885	-125.885	-125.885	-107.002	-113.297	-132.179	-107.002	-113.297	-119.591	-125.885	-138.474	-94.4138	-119.591	-138.474	-107.002	-107.002	-107.002	-157.356	-151.062	-125.885	-132.179	-107.002	-132.179	-75.531	-119.591	-113.297	-119.591	-119.591	-132.179	-119.591	-100.708	-125.885	-88.1196	-113.297	-144.768	-107.002	-100.708	-144.768	-138.474	-125.885	-125.885	-119.591	-94.4138	-132.179	-113.297	-113.297	-125.885	-100.708	-113.297
-144.768	-119.591	-119.591	-125.885	-100.708	-100.708	-125.885	-107.002	-107.002	-113.297	-125.885	-138.474	-94.4138	-113.297	-138.474	-113.297	-113.297	-100.708	-157.356	-157.356	-132.179	-138.474	-100.708	-138.474	-62.9426	-113.297	-107.002	-119.591	-125.885	-138.474	-119.591	-100.708	-113.297	-94.4138	-119.591	-144.768	-107.002	-100.708	-138.474	-138.474	-125.885	-119.591	-119.591	-100.708	-125.885	-107.002	-113.297	-125.885	-94.4138	-113.297
-138.474	-113.297	-125.885	-119.591	-94.4138	-94.4138	-113.297	-107.002	-100.708	-119.591	-125.885	-144.768	-100.708	-119.591	-144.768	-113.297	-107.002	-100.708	-157.356	-151.062	-144.768	-138.474	-107.002	-125.885	-75.531	-107.002	-113.297	-119.591	-125.885	-132.179	-119.591	-100.708	-119.591	-94.4138	-113.297	-132.179	-107.002	-107.002	-138.474	-138.474	-113.297	-119.591	-119.591	-100.708	-119.591	-113.297	-113.297	-125.885	-107.002	-119.591
-132.179	-119.591	-119.591	-119.591	-94.4138	-94.4138	-125.885	-107.002	-94.4138	-119.591	-125.885	-144.768	-94.4138	-125.885	-138.474	-113.297	-100.708	-100.708	-151.062	-144.768	-138.474	-138.474	-107.002	-132.179	-69.2368	-100.708	-113.297	-125.885	-119.591	-132.179	-125.885	-100.708	-119.591	-94.4138	-107.002	-125.885	-107.002	-107.002	-132.179	-132.179	-113.297	-125.885	-113.297	-100.708	-125.885	-107.002	-113.297	-125.885	-100.708	-119.591
-144.768	-113.297	-113.297	-119.591	-94.4138	-94.4138	-125.885	-107.002	-94.4138	-119.591	-119.591	-138.474	-94.4138	-119.591	-125.885	-113.297	-107.002	-107.002	-151.062	-144.768	-132.179	-138.474	-107.002	-132.179	-69.2368	-113.297	-113.297	-125.885	-113.297	-132.179	-125.885	-100.708	-132.179	-100.708	-113.297	-119.591	-100.708	-100.708	-132.179	-132.179	-113.297	-125.885	-107.002	-94.4138	-132.179	-107.002	-113.297	-125.885	-107.002	-119.591
-138.474	-113.297	-113.297	-113.297	-94.4138	-94.4138	-119.591	-100.708	-94.4138	-119.591	-119.591	-125.885	-100.708	-119.591	-125.885	-113.297	-107.002	-107.002	-157.356	-163.651	-132.179	-125.885	-100.708	-138.474	-75.531	-113.297	-107.002	-113.297	-119.591	-125.885	-132.179	-107.002	-125.885	-94.4138	-113.297	-125.885	-107.002	-107.002	-132.179	-144.768	-113.297	-125.885	-113.297	-100.708	-125.885	-113.297	-107.002	-125.885	-107.002	-113.297
-132.179	-113.297	-119.591	-119.591	-88.1196	-88.1196	-132.179	-100.708	-94.4138	-125.885	-125.885	-132.179	-94.4138	-119.591	-132.179	-100.708	-107.002	-107.002	-144.768	-163.651	-144.768	-132.179	-107.002	-132.179	-62.9426	-119.591	-113.297	-107.002	-119.591	-132.179	-119.591	-107.002	-132.179	-94.4138	-113.297	-125.885	-107.002	-107.002	-132.179	-138.474	-113.297	-125.885	-107.002	-94.4138	-119.591	-119.591	-107.002	-119.591	-107.002	-113.297
-138.474	-107.002	-119.591	-113.297	-88.1196	-81.8252	-125.885	-100.708	-107.002	-113.297	-119.591	-125.885	-100.708	-113.297	-132.179	-107.002	-100.708	-100.708	-151.062	-151.062	-132.179	-132.179	-107.002	-125.885	-75.531	-125.885	-107.002	-107.002	-119.591	-125.885	-119.591	-100.708	-125.885	-94.4138	-119.591	-119.591	-107.002	-100.708	-125.885	-138.474	-113.297	-125.885	-107.002	-94.4138	-132.179	-113.297	-100.708	-119.591	-113.297	-113.297
-132.179	-113.297	-119.591	-113.297	-94.4138	-81.8252	-132.179	-107.002	-100.708	-107.002	-113.297	-132.179	-94.4138	-119.591	-132.179	-107.002	-107.002	-100.708	-144.768	-151.062	-132.179	-132.179	-113.297	-125.885	-62.9426	-119.591	-107.002	-113.297	-119.591	-132.179	-119.591	-94.4138	-113.297	-88.1196	-119.591	-132.179	-107.002	-100.708	-125.885	-132.179	-113.297	-125.885	-113.297	-88.1196	-125.885	-113.297	-107.002	-107.002	-119.591	-119.591
-144.768	-113.297	-119.591	-107.002	-94.4138	-81.8252	-132.179	-100.708	-107.002	-113.297	-125.885	-132.179	-100.708	-113.297	-125.885	-100.708	-107.002	-100.708	-144.768	-157.356	-125.885	-132.179	-113.297	-132.179	-62.9426	-107.002	-107.002	-119.591	-119.591	-119.591	-119.591	-100.708	-119.591	-75.531	-107.002	-125.885	-100.708	-94.4138	-132.179	-132.179	-119.591	-125.885	-107.002	-88.1196	-125.885	-113.297	-107.002	-119.591	-107.002	-113.297
-132.179	-107.002	-113.297	-113.297	-81.8252	-75.531	-125.885	-100.708	-100.708	-113.297	-119.591	-132.179	-107.002	-119.591	-125.885	-100.708	-100.708	-94.4138	-151.062	-144.768	-125.885	-125.885	-113.297	-132.179	-75.531	-113.297	-100.708	-113.297	-119.591	-119.591	-119.591	-100.708	-119.591	-81.8252	-100.708	-125.885	-100.708	-94.4138	-132.179	-125.885	-107.002	-119.591	-107.002	-88.1196	-125.885	-113.297	-100.708	-119.591	-107.002	-113.297
-138.474	-107.002	-107.002	-113.297	-88.1196	-81.8252	-132.179	-88.1196	-100.708	-107.002	-119.591	-125.885	-107.002	-119.591	-125.885	-107.002	-113.297	-100.708	-144.768	-157.356	-132.179	-119.591	-113.297	-132.179	-75.531	-107.002	-107.002	-113.297	-113.297	-125.885	-125.885	-100.708	-113.297	-81.8252	-107.002	-125.885	-100.708	-94.4138	-132.179	-132.179	-113.297	-119.591	-113.297	-81.8252	-119.591	-107.002	-100.708	-113.297	-100.708	-113.297
-132.179	-113.297	-107.002	-119.591	-88.1196	-88.1196	-138.474	-100.708	-100.708	-107.002	-113.297	-125.885	-107.002	-119.591	-119.591	-107.002	-113.297	-100.708	-144.768	-151.062	-125.885	-125.885	-113.297	-125.885	-69.2368	-113.297	-94.4138	-113.297	-119.591	-119.591	-119.591	-100.708	-107.002	-81.8252	-107.002	-125.885	-94.4138	-94.4138	-125.885	-132.179	-107.002	-113.297	-113.297	-94.4138	-119.591	-107.002	-107.002	-113.297	-94.4138	-107.002
-138.474	-119.591	-119.591	-107.002	-88.1196	-81.8252	-132.179	-107.002	-94.4138	-113.297	-119.591	-138.474	-107.002	-119.591	-119.591	-94.4138	-107.002	-100.708	-151.062	-144.768	-132.179	-125.885	-107.002	-138.474	-75.531	-113.297	-100.708	-107.002	-107.002	-113.297	-119.591	-94.4138	-107.002	-88.1196	-100.708	-119.591	-94.4138	-88.1196	-132.179	-132.179	-113.297	-119.591	-113.297	-94.4138	-119.591	-100.708	-100.708	-107.002	-94.4138	-107.002
-144.768	-113.297	-119.591	-107.002	-88.1196	-81.8252	-132.179	-119.591	-94.4138	-107.002	-113.297	-125.885	-144.768	-113.297	-132.179	-100.708	-107.002	-100.708	-144.768	-144.768	-125.885	-132.179	-107.002	-132.179	-69.2368	-113.297	-107.002	-94.4138	-107.002	-113.297	-119.591	-100.708	-113.297	-88.1196	-100.708	-119.591	-100.708	-88.1196	-132.179	-119.591	-107.002	-119.591	-107.002	-88.1196	-119.591	-100.708	-94.4138	-113.297	-88.1196	-100.708
-138.474	-119.591	-113.297	-107.002	-88.1196	-88.1196	-119.591	-113.297	-88.1196	-119.591	-107.002	-132.179	-188.828	-113.297	-132.179	-107.002	-107.002	-94.4138	-151.062	-144.768	-119.591	-119.591	-107.002	-132.179	-69.2368	-119.591	-107.002	-100.708	-107.002	-119.591	-113.297	-94.4138	-107.002	-88.1196	-100.708	-107.002	-94.4138	-88.1196	-138.474	-125.885	-107.002	-119.591	-113.297	-81.8252	-119.591	-100.708	-100.708	-113.297	-88.1196	-100.708
-125.885	-119.591	-113.297	-107.002	-94.4138	-88.1196	-119.591	-107.002	-88.1196	-119.591	-100.708	-132.179	-195.122	-119.591	-125.885	-107.002	-107.002	-94.4138	-144.768	-144.768	-113.297	-119.591	-107.002	-119.591	-69.2368	-113.297	-107.002	-107.002	-107.002	-113.297	-113.297	-100.708	-100.708	-94.4138	-100.708	-107.002	-100.708	-88.1196	-132.179	-125.885	-100.708	-125.885	-100.708	-88.1196	-119.591	-107.002	-107.002	-107.002	-94.4138	-100.708
-125.885	-119.591	-113.297	-107.002	-94.4138	-81.8252	-125.885	-100.708	-88.1196	-119.591	-100.708	-119.591	-188.828	-113.297	-125.885	-100.708	-100.708	-94.4138	-144.768	-151.062	-119.591	-107.002	-107.002	-125.885	-69.2368	-113.297	-100.708	-107.002	-113.297	-119.591	-113.297	-100.708	-107.002	-88.1196	-107.002	-113.297	-94.4138	-81.8252	-125.885	-119.591	-100.708	-119.591	-100.708	-81.8252	-119.591	-107.002	-94.4138	-113.297	-94.4138	-107.002
-125.885	-119.591	-125.885	-107.002	-100.708	-88.1196	-119.591	-107.002	-88.1196	-119.591	-100.708	-125.885	-188.828	-113.297	-119.591	-100.708	-100.708	-94.4138	-138.474	-151.062	-119.591	-107.002	-100.708	-132.179	-69.2368	-113.297	-107.002	-100.708	-100.708	-113.297	-113.297	-94.4138	-107.002	-88.1196	-107.002	-107.002	-100.708	-75.531	-132.179	-125.885	-107.002	-119.591	-100.708	-81.8252	-119.591	-100.708	-81.8252	-113.297	-88.1196	-100.708
-125.885	-119.591	-113.297	-113.297	-88.1196	-81.8252	-119.591	-107.002	-94.4138	-113.297	-100.708	-125.885	-188.828	-113.297	-119.591	-94.4138	-107.002	-94.4138	-138.474	-151.062	-113.297	-119.591	-88.1196	-125.885	-62.9426	-107.002	-100.708	-100.708	-100.708	-107.002	-113.297	-94.4138	-100.708	-81.8252	-113.297	-107.002	-100.708	-75.531	-125.885	-125.885	-107.002	-119.591	-100.708	-81.8252	-119.591	-100.708	-88.1196	-107.002	-88.1196	-100.708
-132.179	-113.297	-107.002	-107.002	-81.8252	-75.531	-125.885	-100.708	-88.1196	-113.297	-94.4138	-125.885	-176.239	-107.002	-119.591	-100.708	-107.002	-94.4138	-138.474	-144.768	-119.591	-119.591	-88.1196	-119.591	-56.6482	-100.708	-107.002	-107.002	-107.002	-113.297	-113.297	-94.4138	-100.708	-81.8252	-113.297	-107.002	-100.708	-81.8252	-125.885	-119.591	-113.297	-113.297	-100.708	-75.531	-113.297	-81.8252	-88.1196	-107.002	-88.1196	-100.708
-132.179	-107.002	-113.297	-94.4138	-88.1196	-75.531	-119.591	-94.4138	-94.4138	-107.002	-107.002	-125.885	-157.356	-113.297	-119.591	-100.708	-100.708	-88.1196	-132.179	-144.768	-119.591	-113.297	-88.1196	-119.591	-56.6482	-107.002	-100.708	-107.002	-94.4138	-107.002	-113.297	-94.4138	-100.708	-88.1196	-107.002	-107.002	-100.708	-81.8252	-125.885	-119.591	-107.002	-113.297	-107.002	-75.531	-119.591	-88.1196	-94.4138	-113.297	-88.1196	-94.4138
-132.179	-119.591	-119.591	-100.708	-94.4138	-81.8252	-113.297	-94.4138	-88.1196	-100.708	-100.708	-125.885	-138.474	-113.297	-119.591	-100.708	-107.002	-88.1196	-125.885	-144.768	-119.591	-107.002	-94.4138	-113.297	-56.6482	-107.002	-100.708	-113.297	-94.4138	-107.002	-119.591	-94.4138	-113.297	-94.4138	-100.708	-113.297	-94.4138	-81.8252	-119.591	-119.591	-107.002	-113.297	-100.708	-81.8252	-113.297	-81.8252	-94.4138	-119.591	-88.1196	-100.708
-132.179	-107.002	-119.591	-107.002	-88.1196	-75.531	-119.591	-100.708	-94.4138	-100.708	-100.708	-125.885	-119.591	-113.297	-119.591	-100.708	-100.708	-88.1196	-132.179	-138.474	-113.297	-107.002	-100.708	-113.297	-62.9426	-107.002	-94.4138	-100.708	-100.708	-107.002	-119.591	-88.1196	-100.708	-94.4138	-100.708	-113.297	-100.708	-81.8252	-119.591	-113.297	-107.002	-113.297	-100.708	-81.8252	-107.002	-81.8252	-88.1196	-107.002	-88.1196	-113.297
-132.179	-107.002	-107.002	-107.002	-81.8252	-75.531	-113.297	-94.4138	-94.4138	-100.708	-100.708	-125.885	-107.002	-113.297	-113.297	-100.708	-100.708	-88.1196	-138.474	-138.474	-119.591	-100.708	-88.1196	-113.297	-62.9426	-107.002	-94.4138	-100.708	-100.708	-107.002	-125.885	-94.4138	-107.002	-94.4138	-94.4138	-113.297	-100.708	-81.8252	-119.591	-113.297	-100.708	-113.297	-94.4138	-81.8252	-107.002	-94.4138	-88.1196	-107.002	-88.1196	-100.708
-132.179	-107.002	-107.002	-100.708	-81.8252	-81.8252	-107.002	-88.1196	-94.4138	-107.002	-100.708	-125.885	-88.1196	-119.591	-107.002	-88.1196	-94.4138	-88.1196	-138.474	-144.768	-107.002	-107.002	-88.1196	-107.002	-62.9426	-113.297	-94.4138	-107.002	-94.4138	-107.002	-113.297	-94.4138	-113.297	-88.1196	-100.708	-113.297	-100.708	-88.1196	-113.297	-113.297	-88.1196	-119.591	-94.4138	-81.8252	-113.297	-88.1196	-81.8252	-113.297	-81.8252	-113.297
-138.474	-100.708	-100.708	-107.002	-88.1196	-69.2368	-113.297	-88.1196	-94.4138	-107.002	-100.708	-119.591	-81.8252	-113.297	-107.002	-94.4138	-94.4138	-88.1196	-138.474	-144.768	-113.297	-113.297	-88.1196	-113.297	-56.6482	-113.297	-88.1196	-100.708	-100.708	-113.297	-107.002	-94.4138	-100.708	-81.8252	-94.4138	-113.297	-100.708	-81.8252	-119.591	-113.297	-94.4138	-113.297	-94.4138	-88.1196	-113.297	-88.1196	-81.8252	-107.002	-88.1196	-107.002
-132.179	-107.002	-100.708	-100.708	-88.1196	-62.9426	-125.885	-94.4138	-94.4138	-107.002	-100.708	-119.591	-81.8252	-100.708	-113.297	-100.708	-94.4138	-88.1196	-138.474	-144.768	-119.591	-113.297	-88.1196	-113.297	-50.354	-113.297	-81.8252	-100.708	-100.708	-100.708	-107.002	-100.708	-107.002	-75.531	-94.4138	-119.591	-100.708	-81.8252	-125.885	-107.002	-94.4138	-107.002	-94.4138	-81.8252	-113.297	-94.4138	-75.531	-107.002	-81.8252	-100.708
-125.885	-100.708	-107.002	-107.002	-94.4138	-62.9426	-119.591	-94.4138	-94.4138	-100.708	-100.708	-119.591	-69.2368	-100.708	-119.591	-100.708	-107.002	-94.4138	-144.768	-144.768	-113.297	-100.708	-88.1196	-113.297	-44.0598	-113.297	-94.4138	-107.002	-94.4138	-107.002	-107.002	-100.708	-107.002	-75.531	-94.4138	-113.297	-94.4138	-81.8252	-132.179	-100.708	-100.708	-113.297	-100.708	-88.1196	-119.591	-88.1196	-81.8252	-113.297	-75.531	-94.4138
-125.885	-100.708	-100.708	-113.297	-88.1196	-69.2368	-125.885	-100.708	-94.4138	-88.1196	-94.4138	-119.591	-62.9426	-94.4138	-113.297	-100.708	-100.708	-88.1196	-132.179	-151.062	-113.297	-107.002	-81.8252	-113.297	-56.6482	-113.297	-94.4138	-107.002	-94.4138	-100.708	-107.002	-94.4138	-100.708	-75.531	-100.708	-113.297	-94.4138	-75.531	-132.179	-113.297	-107.002	-113.297	-94.4138	-81.8252	-113.297	-81.8252	-75.531	-107.002	-81.8252	-94.4138
-132.179	-107.002	-94.4138	-107.002	-88.1196	-69.2368	-113.297	-100.708	-107.002	-94.4138	-100.708	-113.297	-50.354	-100.708	-107.002	-94.4138	-94.4138	-81.8252	-138.474	-151.062	-107.002	-107.002	-88.1196	-107.002	-62.9426	-113.297	-94.4138	-107.002	-88.1196	-100.708	-107.002	-94.4138	-100.708	-75.531	-107.002	-119.591	-94.4138	-69.2368	-138.474	-113.297	-100.708	-113.297	-94.4138	-81.8252	-100.708	-81.8252	-75.531	-107.002	-75.531	-94.4138
-125.885	-100.708	-107.002	-94.4138	-88.1196	-62.9426	-113.297	-94.4138	-94.4138	-100.708	-107.002	-119.591	-50.354	-100.708	-100.708	-81.8252	-94.4138	-81.8252	-125.885	-144.768	-107.002	-107.002	-88.1196	-100.708	-56.6482	-100.708	-100.708	-100.708	-94.4138	-94.4138	-107.002	-81.8252	-94.4138	-69.2368	-94.4138	-113.297	-94.4138	-75.531	-132.179	-107.002	-94.4138	-107.002	-94.4138	-75.531	-107.002	-88.1196	-81.8252	-100.708	-81.8252	-94.4138
-132.179	-94.4138	-113.297	-100.708	-81.8252	-62.9426	-113.297	-88.1196	-94.4138	-94.4138	-107.002	-113.297	-50.354	-107.002	-107.002	-81.8252	-88.1196	-94.4138	-125.885	-151.062	-107.002	-107.002	-81.8252	-100.708	-56.6482	-100.708	-88.1196	-88.1196	-94.4138	-94.4138	-100.708	-88.1196	-100.708	-75.531	-88.1196	-107.002	-88.1196	-69.2368	-119.591	-107.002	-100.708	-113.297	-100.708	-75.531	-107.002	-88.1196	-75.531	-94.4138	-75.531	-88.1196
-125.885	-88.1196	-113.297	-94.4138	-75.531	-56.6482	-113.297	-88.1196	-94.4138	-94.4138	-107.002	-107.002	-56.6482	-107.002	-113.297	-81.8252	-88.1196	-94.4138	-132.179	-138.474	-113.297	-113.297	-88.1196	-100.708	-50.354	-100.708	-88.1196	-88.1196	-88.1196	-88.1196	-100.708	-88.1196	-100.708	-75.531	-88.1196	-107.002	-94.4138	-75.531	-119.591	-107.002	-100.708	-113.297	-94.4138	-81.8252	-113.297	-94.4138	-75.531	-113.297	-81.8252	-88.1196
-119.591	-88.1196	-100.708	-100.708	-81.8252	-50.354	-113.297	-94.4138	-88.1196	-94.4138	-107.002	-113.297	-44.0598	-100.708	-107.002	-88.1196	-81.8252	-81.8252	-132.179	-144.768	-107.002	-113.297	-94.4138	-107.002	-50.354	-94.4138	-100.708	-94.4138	-88.1196	-88.1196	-94.4138	-94.4138	-107.002	-75.531	-94.4138	-107.002	-94.4138	-75.531	-125.885	-107.002	-94.4138	-113.297	-88.1196	-75.531	-94.4138	-88.1196	-75.531	-119.591	-94.4138	-94.4138
-119.591	-88.1196	-107.002	-100.708	-75.531	-56.6482	-119.591	-88.1196	-88.1196	-100.708	-113.297	-113.297	-37.7656	-100.708	-107.002	-81.8252	-81.8252	-88.1196	-138.474	-138.474	-107.002	-107.002	-94.4138	-100.708	-50.354	-100.708	-88.1196	-100.708	-81.8252	-94.4138	-100.708	-94.4138	-100.708	-81.8252	-88.1196	-100.708	-94.4138	-81.8252	-119.591	-107.002	-81.8252	-107.002	-81.8252	-75.531	-100.708	-81.8252	-69.2368	-107.002	-94.4138	-88.1196
-125.885	-88.1196	-107.002	-100.708	-75.531	-50.354	-113.297	-88.1196	-88.1196	-94.4138	-100.708	-113.297	-44.0598	-100.708	-107.002	-88.1196	-88.1196	-81.8252	-138.474	-138.474	-94.4138	-100.708	-81.8252	-107.002	-44.0598	-100.708	-94.4138	-94.4138	-81.8252	-94.4138	-100.708	-94.4138	-94.4138	-81.8252	-94.4138	-107.002	-81.8252	-81.8252	-119.591	-100.708	-81.8252	-94.4138	-94.4138	-81.8252	-107.002	-88.1196	-81.8252	-100.708	-88.1196	-88.1196
-125.885	-81.8252	-100.708	-100.708	-75.531	-56.6482	-113.297	-81.8252	-81.8252	-88.1196	-107.002	-107.002	-44.0598	-100.708	-107.002	-81.8252	-94.4138	-75.531	-125.885	-132.179	-100.708	-100.708	-88.1196	-100.708	-50.354	-94.4138	-88.1196	-88.1196	-81.8252	-94.4138	-94.4138	-94.4138	-88.1196	-81.8252	-88.1196	-107.002	-81.8252	-81.8252	-113.297	-113.297	-88.1196	-113.297	-88.1196	-88.1196	-100.708	-81.8252	-81.8252	-100.708	-75.531	-94.4138
-113.297	-81.8252	-94.4138	-94.4138	-75.531	-50.354	-107.002	-88.1196	-88.1196	-88.1196	-100.708	-113.297	-44.0598	-94.4138	-107.002	-75.531	-94.4138	-81.8252	-119.591	-138.474	-107.002	-100.708	-81.8252	-100.708	-50.354	-94.4138	-88.1196	-81.8252	-88.1196	-100.708	-100.708	-88.1196	-94.4138	-88.1196	-81.8252	-107.002	-81.8252	-88.1196	-119.591	-113.297	-88.1196	-100.708	-94.4138	-81.8252	-100.708	-75.531	-75.531	-100.708	-75.531	-94.4138
-113.297	-81.8252	-100.708	-88.1196	-81.8252	-50.354	-113.297	-88.1196	-81.8252	-88.1196	-88.1196	-119.591	-44.0598	-94.4138	-100.708	-81.8252	-94.4138	-88.1196	-132.179	-138.474	-107.002	-107.002	-81.8252	-100.708	-44.0598	-94.4138	-81.8252	-81.8252	-100.708	-94.4138	-100.708	-81.8252	-88.1196	-88.1196	-88.1196	-107.002	-81.8252	-81.8252	-113.297	-119.591	-94.4138	-100.708	-88.1196	-88.1196	-107.002	-81.8252	-75.531	-107.002	-81.8252	-100.708
-113.297	-88.1196	-100.708	-88.1196	-81.8252	-50.354	-107.002	-88.1196	-81.8252	-94.4138	-100.708	-113.297	-44.0598	-94.4138	-107.002	-81.8252	-94.4138	-75.531	-125.885	-132.179	-107.002	-107.002	-69.2368	-94.4138	-44.0598	-94.4138	-81.8252	-81.8252	-94.4138	-88.1196	-100.708	-81.8252	-88.1196	-81.8252	-81.8252	-107.002	-88.1196	-88.1196	-113.297	-113.297	-88.1196	-100.708	-88.1196	-81.8252	-94.4138	-81.8252	-81.8252	-100.708	-75.531	-88.1196
-119.591	-88.1196	-100.708	-94.4138	-88.1196	-62.9426	-107.002	-81.8252	-81.8252	-88.1196	-107.002	-107.002	-37.7656	-100.708	-100.708	-81.8252	-100.708	-69.2368	-125.885	-138.474	-100.708	-100.708	-75.531	-100.708	-44.0598	-94.4138	-88.1196	-88.1196	-94.4138	-88.1196	-100.708	-75.531	-88.1196	-81.8252	-88.1196	-107.002	-88.1196	-88.1196	-113.297	-100.708	-88.1196	-94.4138	-88.1196	-81.8252	-100.708	-75.531	-75.531	-100.708	-62.9426	-88.1196
-119.591	-88.1196	-94.4138	-94.4138	-75.531	-56.6482	-113.297	-88.1196	-75.531	-81.8252	-100.708	-100.708	-37.7656	-94.4138	-107.002	-88.1196	-88.1196	-69.2368	-132.179	-138.474	-100.708	-88.1196	-75.531	-100.708	-44.0598	-88.1196	-81.8252	-88.1196	-94.4138	-100.708	-107.002	-81.8252	-100.708	-81.8252	-88.1196	-100.708	-88.1196	-88.1196	-100.708	-100.708	-88.1196	-107.002	-94.4138	-75.531	-94.4138	-81.8252	-75.531	-94.4138	-69.2368	-81.8252
-113.297	-81.8252	-94.4138	-94.4138	-62.9426	-50.354	-107.002	-88.1196	-75.531	-81.8252	-100.708	-107.002	-31.4712	-88.1196	-100.708	-81.8252	-94.4138	-69.2368	-125.885	-132.179	-107.002	-94.4138	-81.8252	-94.4138	-44.0598	-88.1196	-81.8252	-88.1196	-81.8252	-100.708	-107.002	-75.531	-94.4138	-81.8252	-94.4138	-107.002	-81.8252	-88.1196	-113.297	-113.297	-81.8252	-113.297	-100.708	-75.531	-94.4138	-94.4138	-81.8252	-88.1196	-75.531	-88.1196
-113.297	-81.8252	-94.4138	-100.708	-75.531	-50.354	-107.002	-94.4138	-75.531	-81.8252	-100.708	-107.002	-31.4712	-88.1196	-94.4138	-81.8252	-88.1196	-69.2368	-138.474	-132.179	-113.297	-88.1196	-81.8252	-94.4138	-44.0598	-88.1196	-81.8252	-81.8252	-81.8252	-94.4138	-107.002	-81.8252	-94.4138	-75.531	-81.8252	-100.708	-75.531	-75.531	-107.002	-100.708	-81.8252	-113.297	-88.1196	-75.531	-94.4138	-81.8252	-75.531	-94.4138	-69.2368	-94.4138
-113.297	-81.8252	-94.4138	-94.4138	-62.9426	-50.354	-100.708	-94.4138	-75.531	-88.1196	-100.708	-107.002	-31.4712	-81.8252	-100.708	-81.8252	-94.4138	-75.531	-138.474	-132.179	-100.708	-88.1196	-75.531	-100.708	-44.0598	-88.1196	-81.8252	-94.4138	-81.8252	-94.4138	-113.297	-81.8252	-94.4138	-81.8252	-81.8252	-107.002	-88.1196	-75.531	-113.297	-100.708	-81.8252	-100.708	-81.8252	-81.8252	-88.1196	-88.1196	-75.531	-100.708	-69.2368	-94.4138
-119.591	-88.1196	-100.708	-81.8252	-69.2368	-56.6482	-107.002	-81.8252	-69.2368	-88.1196	-94.4138	-107.002	-37.7656	-88.1196	-107.002	-75.531	-94.4138	-75.531	-132.179	-132.179	-107.002	-81.8252	-75.531	-88.1196	-44.0598	-81.8252	-88.1196	-94.4138	-81.8252	-100.708	-100.708	-81.8252	-88.1196	-81.8252	-81.8252	-113.297	-88.1196	-81.8252	-107.002	-100.708	-94.4138	-107.002	-88.1196	-81.8252	-88.1196	-88.1196	-81.8252	-94.4138	-81.8252	-88.1196
-125.885	-81.8252	-94.4138	-88.1196	-69.2368	-56.6482	-100.708	-75.531	-75.531	-88.1196	-94.4138	-107.002	-37.7656	-94.4138	-100.708	-75.531	-94.4138	-69.2368	-125.885	-132.179	-107.002	-88.1196	-69.2368	-88.1196	-44.0598	-88.1196	-81.8252	-88.1196	-81.8252	-100.708	-100.708	-75.531	-94.4138	-75.531	-75.531	-107.002	-81.8252	-75.531	-107.002	-100.708	-88.1196	-107.002	-88.1196	-69.2368	-88.1196	-88.1196	-75.531	-94.4138	-75.531	-81.8252
-119.591	-81.8252	-94.4138	-88.1196	-69.2368	-62.9426	-100.708	-75.531	-81.8252	-88.1196	-94.4138	-113.297	-44.0598	-81.8252	-100.708	-75.531	-88.1196	-69.2368	-125.885	-138.474	-107.002	-94.4138	-69.2368	-88.1196	-31.4712	-88.1196	-75.531	-88.1196	-81.8252	-94.4138	-94.4138	-69.2368	-88.1196	-75.531	-75.531	-100.708	-88.1196	-69.2368	-107.002	-100.708	-88.1196	-113.297	-75.531	-75.531	-88.1196	-81.8252	-75.531	-94.4138	-75.531	-88.1196
-119.591	-88.1196	-88.1196	-88.1196	-69.2368	-56.6482	-107.002	-75.531	-81.8252	-94.4138	-94.4138	-113.297	-44.0598	-81.8252	-94.4138	-81.8252	-88.1196	-69.2368	-125.885	-132.179	-100.708	-100.708	-69.2368	-94.4138	-44.0598	-81.8252	-81.8252	-81.8252	-81.8252	-94.4138	-94.4138	-69.2368	-88.1196	-81.8252	-75.531	-94.4138	-81.8252	-69.2368	-113.297	-100.708	-94.4138	-107.002	-75.531	-75.531	-81.8252	-81.8252	-75.531	-94.4138	-75.531	-81.8252
-125.885	-81.8252	-88.1196	-81.8252	-69.2368	-56.6482	-100.708	-81.8252	-81.8252	-94.4138	-94.4138	-107.002	-37.7656	-88.1196	-94.4138	-88.1196	-81.8252	-69.2368	-125.885	-125.885	-94.4138	-88.1196	-75.531	-100.708	-44.0598	-81.8252	-75.531	-81.8252	-81.8252	-100.708	-100.708	-75.531	-88.1196	-81.8252	-81.8252	-94.4138	-81.8252	-75.531	-107.002	-100.708	-88.1196	-100.708	-81.8252	-81.8252	-81.8252	-75.531	-69.2368	-100.708	-75.531	-81.8252
-119.591	-81.8252	-94.4138	-81.8252	-62.9426	-50.354	-100.708	-75.531	-81.8252	-94.4138	-94.4138	-113.297	-37.7656	-88.1196	-94.4138	-81.8252	-81.8252	-69.2368	-132.179	-132.179	-100.708	-88.1196	-75.531	-88.1196	-44.0598	-81.8252	-75.531	-81.8252	-81.8252	-100.708	-100.708	-75.531	-88.1196	-75.531	-81.8252	-94.4138	-88.1196	-75.531	-107.002	-100.708	-88.1196	-100.708	-81.8252	-81.8252	-88.1196	-75.531	-75.531	-94.4138	-75.531	-88.1196
-119.591	-81.8252	-94.4138	-75.531	-69.2368	-50.354	-100.708	-69.2368	-81.8252	-88.1196	-107.002	-113.297	-44.0598	-88.1196	-94.4138	-81.8252	-81.8252	-56.6482	-125.885	-125.885	-107.002	-88.1196	-69.2368	-88.1196	-44.0598	-81.8252	-81.8252	-75.531	-75.531	-94.4138	-100.708	-69.2368	-81.8252	-75.531	-75.531	-100.708	-81.8252	-75.531	-100.708	-94.4138	-88.1196	-94.4138	-75.531	-75.531	-88.1196	-75.531	-75.531	-94.4138	-69.2368	-88.1196
-113.297	-81.8252	-88.1196	-75.531	-62.9426	-50.354	-94.4138	-69.2368	-81.8252	-88.1196	-100.708	-107.002	-44.0598	-75.531	-94.4138	-75.531	-88.1196	-56.6482	-132.179	-132.179	-107.002	-88.1196	-69.2368	-88.1196	-44.0598	-88.1196	-88.1196	-75.531	-75.531	-81.8252	-100.708	-75.531	-81.8252	-69.2368	-75.531	-100.708	-81.8252	-69.2368	-100.708	-94.4138	-88.1196	-94.4138	-75.531	-75.531	-81.8252	-81.8252	-69.2368	-94.4138	-62.9426	-88.1196
-107.002	-81.8252	-88.1196	-75.531	-62.9426	-50.354	-94.4138	-62.9426	-75.531	-81.8252	-88.1196	-113.297	-31.4712	-81.8252	-100.708	-81.8252	-88.1196	-62.9426	-119.591	-132.179	-100.708	-88.1196	-75.531	-94.4138	-44.0598	-88.1196	-94.4138	-75.531	-75.531	-81.8252	-100.708	-69.2368	-88.1196	-69.2368	-75.531	-94.4138	-75.531	-69.2368	-100.708	-100.708	-81.8252	-94.4138	-81.8252	-75.531	-81.8252	-69.2368	-69.2368	-94.4138	-69.2368	-69.2368
-107.002	-81.8252	-88.1196	-88.1196	-62.9426	-50.354	-94.4138	-62.9426	-75.531	-75.531	-88.1196	-107.002	-37.7656	-75.531	-100.708	-81.8252	-75.531	-56.6482	-125.885	-125.885	-88.1196	-88.1196	-75.531	-88.1196	-37.7656	-88.1196	-88.1196	-81.8252	-75.531	-75.531	-94.4138	-69.2368	-81.8252	-75.531	-81.8252	-88.1196	-75.531	-75.531	-107.002	-94.4138	-75.531	-100.708	-81.8252	-81.8252	-81.8252	-69.2368	-69.2368	-94.4138	-69.2368	-69.2368
-107.002	-75.531	-94.4138	-81.8252	-69.2368	-56.6482	-94.4138	-69.2368	-69.2368	-81.8252	-88.1196	-113.297	-37.7656	-75.531	-94.4138	-81.8252	-81.8252	-50.354	-119.591	-125.885	-88.1196	-94.4138	-75.531	-81.8252	-31.4712	-88.1196	-75.531	-81.8252	-75.531	-75.531	-107.002	-69.2368	-88.1196	-62.9426	-75.531	-88.1196	-81.8252	-69.2368	-107.002	-94.4138	-75.531	-100.708	-81.8252	-69.2368	-81.8252	-69.2368	-69.2368	-94.4138	-62.9426	-75.531
-113.297	-75.531	-88.1196	-81.8252	-69.2368	-50.354	-88.1196	-69.2368	-56.6482	-81.8252	-94.4138	-107.002	-37.7656	-62.9426	-94.4138	-75.531	-81.8252	-50.354	-119.591	-125.885	-94.4138	-88.1196	-69.2368	-94.4138	-31.4712	-81.8252	-75.531	-75.531	-75.531	-81.8252	-100.708	-69.2368	-88.1196	-75.531	-75.531	-94.4138	-81.8252	-69.2368	-100.708	-88.1196	-81.8252	-107.002	-75.531	-69.2368	-81.8252	-81.8252	-69.2368	-88.1196	-56.6482	-75.531
-113.297	-81.8252	-88.1196	-75.531	-75.531	-44.0598	-88.1196	-69.2368	-75.531	-81.8252	-88.1196	-100.708	-31.4712	-75.531	-94.4138	-75.531	-81.8252	-56.6482	-119.591	-125.885	-88.1196	-88.1196	-69.2368	-100.708	-37.7656	-75.531	-81.8252	-81.8252	-69.2368	-81.8252	-94.4138	-62.9426	-88.1196	-69.2368	-75.531	-88.1196	-69.2368	-69.2368	-100.708	-88.1196	-88.1196	-100.708	-81.8252	-69.2368	-88.1196	-69.2368	-69.2368	-81.8252	-62.9426	-75.531
-113.297	-81.8252	-94.4138	-75.531	-69.2368	-44.0598	-88.1196	-69.2368	-69.2368	-75.531	-94.4138	-107.002	-37.7656	-81.8252	-94.4138	-75.531	-75.531	-62.9426	-113.297	-132.179	-94.4138	-81.8252	-75.531	-94.4138	-37.7656	-88.1196	-81.8252	-69.2368	-75.531	-75.531	-100.708	-69.2368	-81.8252	-75.531	-81.8252	-81.8252	-75.531	-69.2368	-100.708	-88.1196	-88.1196	-94.4138	-81.8252	-69.2368	-94.4138	-75.531	-75.531	-88.1196	-62.9426	-75.531
-113.297	-81.8252	-81.8252	-81.8252	-62.9426	-50.354	-94.4138	-69.2368	-75.531	-75.531	-94.4138	-113.297	-37.7656	-81.8252	-94.4138	-75.531	-69.2368	-62.9426	-119.591	-125.885	-81.8252	-81.8252	-69.2368	-88.1196	-37.7656	-81.8252	-81.8252	-75.531	-75.531	-81.8252	-100.708	-69.2368	-88.1196	-75.531	-75.531	-88.1196	-81.8252	-69.2368	-94.4138	-81.8252	-75.531	-94.4138	-81.8252	-75.531	-81.8252	-81.8252	-75.531	-88.1196	-56.6482	-75.531
-100.708	-75.531	-75.531	-81.8252	-62.9426	-56.6482	-81.8252	-62.9426	-81.8252	-69.2368	-94.4138	-107.002	-31.4712	-81.8252	-88.1196	-75.531	-81.8252	-69.2368	-119.591	-119.591	-88.1196	-75.531	-69.2368	-94.4138	-37.7656	-75.531	-75.531	-75.531	-75.531	-94.4138	-100.708	-69.2368	-88.1196	-75.531	-69.2368	-88.1196	-81.8252	-56.6482	-88.1196	-88.1196	-81.8252	-94.4138	-88.1196	-75.531	-88.1196	-75.531	-69.2368	-81.8252	-62.9426	-62.9426
-119.591	-75.531	-88.1196	-81.8252	-62.9426	-56.6482	-75.531	-69.2368	-81.8252	-81.8252	-88.1196	-100.708	-37.7656	-75.531	-94.4138	-75.531	-81.8252	-62.9426	-113.297	-119.591	-94.4138	-75.531	-69.2368	-94.4138	-31.4712	-81.8252	-81.8252	-75.531	-69.2368	-94.4138	-100.708	-75.531	-75.531	-81.8252	-75.531	-94.4138	-81.8252	-62.9426	-94.4138	-81.8252	-75.531	-107.002	-81.8252	-62.9426	-88.1196	-75.531	-69.2368	-88.1196	-62.9426	-69.2368
-107.002	-81.8252	-81.8252	-75.531	-62.9426	-50.354	-81.8252	-62.9426	-81.8252	-81.8252	-94.4138	-107.002	-44.0598	-69.2368	-94.4138	-75.531	-88.1196	-62.9426	-119.591	-125.885	-94.4138	-81.8252	-69.2368	-81.8252	-37.7656	-81.8252	-81.8252	-81.8252	-69.2368	-100.708	-100.708	-69.2368	-81.8252	-69.2368	-69.2368	-94.4138	-75.531	-69.2368	-94.4138	-81.8252	-75.531	-94.4138	-75.531	-69.2368	-88.1196	-81.8252	-69.2368	-88.1196	-69.2368	-69.2368
-107.002	-75.531	-88.1196	-69.2368	-56.6482	-50.354	-81.8252	-69.2368	-88.1196	-81.8252	-88.1196	-100.708	-44.0598	-69.2368	-100.708	-69.2368	-88.1196	-56.6482	-119.591	-125.885	-100.708	-81.8252	-69.2368	-88.1196	-31.4712	-75.531	-75.531	-88.1196	-69.2368	-100.708	-94.4138	-69.2368	-88.1196	-81.8252	-69.2368	-94.4138	-75.531	-81.8252	-100.708	-88.1196	-75.531	-88.1196	-69.2368	-75.531	-81.8252	-81.8252	-75.531	-81.8252	-69.2368	-75.531
-107.002	-69.2368	-81.8252	-75.531	-62.9426	-50.354	-81.8252	-62.9426	-88.1196	-69.2368	-88.1196	-94.4138	-44.0598	-69.2368	-100.708	-69.2368	-88.1196	-62.9426	-119.591	-119.591	-94.4138	-81.8252	-75.531	-88.1196	-25.177	-81.8252	-75.531	-88.1196	-69.2368	-88.1196	-94.4138	-75.531	-88.1196	-69.2368	-69.2368	-100.708	-75.531	-75.531	-88.1196	-88.1196	-75.531	-88.1196	-69.2368	-69.2368	-75.531	-81.8252	-75.531	-81.8252	-62.9426	-69.2368
-107.002	-81.8252	-81.8252	-75.531	-62.9426	-50.354	-88.1196	-62.9426	-81.8252	-75.531	-81.8252	-94.4138	-37.7656	-75.531	-94.4138	-69.2368	-94.4138	-56.6482	-125.885	-113.297	-94.4138	-75.531	-69.2368	-88.1196	-37.7656	-81.8252	-75.531	-81.8252	-62.9426	-88.1196	-88.1196	-69.2368	-75.531	-69.2368	-69.2368	-100.708	-81.8252	-62.9426	-94.4138	-88.1196	-81.8252	-94.4138	-69.2368	-69.2368	-75.531	-69.2368	-81.8252	-94.4138	-69.2368	-62.9426
-107.002	-81.8252	-81.8252	-81.8252	-62.9426	-44.0598	-81.8252	-69.2368	-81.8252	-75.531	-88.1196	-94.4138	-37.7656	-75.531	-100.708	-69.2368	-88.1196	-56.6482	-138.474	-119.591	-88.1196	-75.531	-69.2368	-88.1196	-31.4712	-94.4138	-75.531	-75.531	-69.2368	-88.1196	-88.1196	-69.2368	-75.531	-69.2368	-69.2368	-94.4138	-75.531	-62.9426	-88.1196	-88.1196	-75.531	-94.4138	-69.2368	-69.2368	-81.8252	-75.531	-69.2368	-88.1196	-69.2368	-62.9426
-107.002	-75.531	-88.1196	-69.2368	-56.6482	-50.354	-81.8252	-69.2368	-69.2368	-69.2368	-88.1196	-100.708	-37.7656	-69.2368	-100.708	-62.9426	-88.1196	-50.354	-125.885	-119.591	-88.1196	-81.8252	-69.2368	-81.8252	-25.177	-94.4138	-69.2368	-62.9426	-69.2368	-94.4138	-88.1196	-62.9426	-75.531	-75.531	-69.2368	-94.4138	-75.531	-62.9426	-88.1196	-88.1196	-75.531	-88.1196	-75.531	-69.2368	-75.531	-75.531	-69.2368	-88.1196	-69.2368	-62.9426
-107.002	-81.8252	-88.1196	-69.2368	-62.9426	-50.354	-81.8252	-69.2368	-75.531	-81.8252	-81.8252	-88.1196	-31.4712	-69.2368	-100.708	-62.9426	-88.1196	-62.9426	-107.002	-125.885	-81.8252	-81.8252	-69.2368	-81.8252	-31.4712	-94.4138	-75.531	-69.2368	-62.9426	-81.8252	-81.8252	-62.9426	-81.8252	-69.2368	-62.9426	-94.4138	-69.2368	-69.2368	-88.1196	-88.1196	-69.2368	-100.708	-69.2368	-62.9426	-75.531	-69.2368	-56.6482	-81.8252	-69.2368	-69.2368
-107.002	-75.531	-88.1196	-75.531	-62.9426	-44.0598	-88.1196	-69.2368	-81.8252	-75.531	-88.1196	-94.4138	-44.0598	-75.531	-107.002	-69.2368	-81.8252	-56.6482	-113.297	-125.885	-81.8252	-75.531	-69.2368	-81.8252	-31.4712	-88.1196	-81.8252	-69.2368	-69.2368	-81.8252	-81.8252	-62.9426	-81.8252	-56.6482	-69.2368	-94.4138	-75.531	-62.9426	-94.4138	-81.8252	-75.531	-88.1196	-69.2368	-69.2368	-81.8252	-75.531	-62.9426	-81.8252	-75.531	-81.8252
-107.002	-75.531	-88.1196	-62.9426	-56.6482	-44.0598	-88.1196	-69.2368	-75.531	-75.531	-81.8252	-100.708	-50.354	-75.531	-94.4138	-75.531	-81.8252	-56.6482	-119.591	-132.179	-81.8252	-69.2368	-62.9426	-81.8252	-31.4712	-94.4138	-81.8252	-81.8252	-62.9426	-88.1196	-81.8252	-56.6482	-88.1196	-62.9426	-62.9426	-100.708	-69.2368	-62.9426	-88.1196	-88.1196	-81.8252	-100.708	-62.9426	-69.2368	-81.8252	-69.2368	-56.6482	-81.8252	-69.2368	-81.8252
-113.297	-75.531	-81.8252	-62.9426	-69.2368	-44.0598	-81.8252	-75.531	-88.1196	-75.531	-88.1196	-100.708	-37.7656	-75.531	-94.4138	-69.2368	-81.8252	-56.6482	-113.297	-132.179	-81.8252	-81.8252	-69.2368	-81.8252	-31.4712	-94.4138	-81.8252	-81.8252	-62.9426	-88.1196	-88.1196	-62.9426	-81.8252	-69.2368	-62.9426	-100.708	-75.531	-69.2368	-88.1196	-88.1196	-69.2368	-88.1196	-62.9426	-75.531	-75.531	-69.2368	-62.9426	-81.8252	-69.2368	-81.8252
-107.002	-69.2368	-88.1196	-62.9426	-56.6482	-31.4712	-75.531	-75.531	-75.531	-75.531	-88.1196	-94.4138	-44.0598	-75.531	-94.4138	-56.6482	-75.531	-62.9426	-113.297	-119.591	-81.8252	-75.531	-62.9426	-81.8252	-31.4712	-88.1196	-75.531	-75.531	-69.2368	-88.1196	-94.4138	-62.9426	-81.8252	-62.9426	-62.9426	-94.4138	-69.2368	-69.2368	-81.8252	-88.1196	-75.531	-94.4138	-62.9426	-62.9426	-69.2368	-62.9426	-69.2368	-81.8252	-62.9426	-69.2368
-107.002	-75.531	-81.8252	-62.9426	-62.9426	-37.7656	-75.531	-62.9426	-69.2368	-75.531	-81.8252	-88.1196	-44.0598	-62.9426	-100.708	-62.9426	-75.531	-56.6482	-113.297	-113.297	-88.1196	-69.2368	-56.6482	-75.531	-37.7656	-88.1196	-75.531	-75.531	-62.9426	-81.8252	-88.1196	-62.9426	-81.8252	-69.2368	-56.6482	-88.1196	-62.9426	-69.2368	-81.8252	-81.8252	-75.531	-88.1196	-56.6482	-69.2368	-75.531	-62.9426	-69.2368	-75.531	-69.2368	-75.531
-100.708	-75.531	-81.8252	-56.6482	-69.2368	-37.7656	-81.8252	-62.9426	-81.8252	-69.2368	-94.4138	-94.4138	-44.0598	-69.2368	-88.1196	-69.2368	-69.2368	-56.6482	-113.297	-113.297	-88.1196	-81.8252	-62.9426	-81.8252	-31.4712	-81.8252	-75.531	-75.531	-62.9426	-94.4138	-81.8252	-62.9426	-81.8252	-69.2368	-56.6482	-88.1196	-69.2368	-69.2368	-81.8252	-88.1196	-69.2368	-88.1196	-62.9426	-62.9426	-69.2368	-56.6482	-69.2368	-81.8252	-69.2368	-81.8252
-113.297	-75.531	-81.8252	-56.6482	-56.6482	-37.7656	-81.8252	-62.9426	-75.531	-69.2368	-88.1196	-88.1196	-50.354	-56.6482	-94.4138	-75.531	-69.2368	-56.6482	-113.297	-107.002	-81.8252	-75.531	-56.6482	-81.8252	-25.177	-81.8252	-75.531	-69.2368	-62.9426	-88.1196	-81.8252	-56.6482	-81.8252	-69.2368	-56.6482	-88.1196	-62.9426	-62.9426	-88.1196	-81.8252	-75.531	-88.1196	-56.6482	-69.2368	-69.2368	-62.9426	-56.6482	-75.531	-69.2368	-81.8252
-100.708	-75.531	-88.1196	-56.6482	-50.354	-44.0598	-81.8252	-69.2368	-69.2368	-75.531	-88.1196	-88.1196	-44.0598	-56.6482	-88.1196	-69.2368	-69.2368	-56.6482	-113.297	-113.297	-88.1196	-69.2368	-56.6482	-75.531	-37.7656	-75.531	-75.531	-75.531	-62.9426	-88.1196	-81.8252	-50.354	-75.531	-62.9426	-56.6482	-88.1196	-69.2368	-56.6482	-88.1196	-81.8252	-62.9426	-100.708	-62.9426	-75.531	-69.2368	-62.9426	-62.9426	-75.531	-75.531	-81.8252
-107.002	-75.531	-75.531	-62.9426	-56.6482	-44.0598	-75.531	-69.2368	-69.2368	-69.2368	-94.4138	-88.1196	-44.0598	-69.2368	-88.1196	-62.9426	-75.531	-62.9426	-113.297	-119.591	-88.1196	-62.9426	-56.6482	-75.531	-31.4712	-69.2368	-75.531	-75.531	-62.9426	-94.4138	-81.8252	-56.6482	-75.531	-56.6482	-62.9426	-88.1196	-69.2368	-50.354	-88.1196	-75.531	-62.9426	-94.4138	-62.9426	-75.531	-75.531	-62.9426	-50.354	-75.531	-75.531	-75.531
-107.002	-69.2368	-75.531	-69.2368	-62.9426	-37.7656	-75.531	-75.531	-75.531	-69.2368	-94.4138	-94.4138	-44.0598	-69.2368	-94.4138	-69.2368	-75.531	-56.6482	-113.297	-119.591	-81.8252	-62.9426	-50.354	-75.531	-31.4712	-75.531	-69.2368	-75.531	-62.9426	-88.1196	-94.4138	-56.6482	-81.8252	-62.9426	-69.2368	-81.8252	-69.2368	-56.6482	-94.4138	-75.531	-69.2368	-94.4138	-62.9426	-69.2368	-69.2368	-69.2368	-56.6482	-69.2368	-69.2368	-81.8252
-107.002	-69.2368	-75.531	-69.2368	-56.6482	-37.7656	-69.2368	-69.2368	-69.2368	-69.2368	-94.4138	-88.1196	-37.7656	-69.2368	-100.708	-75.531	-81.8252	-56.6482	-113.297	-119.591	-75.531	-62.9426	-56.6482	-81.8252	-25.177	-81.8252	-62.9426	-75.531	-62.9426	-94.4138	-88.1196	-56.6482	-88.1196	-56.6482	-69.2368	-81.8252	-69.2368	-56.6482	-94.4138	-88.1196	-62.9426	-100.708	-56.6482	-69.2368	-62.9426	-69.2368	-56.6482	-81.8252	-75.531	-62.9426
-100.708	-69.2368	-81.8252	-62.9426	-62.9426	-44.0598	-75.531	-69.2368	-75.531	-62.9426	-88.1196	-88.1196	-44.0598	-62.9426	-100.708	-69.2368	-81.8252	-56.6482	-113.297	-113.297	-81.8252	-62.9426	-62.9426	-81.8252	-37.7656	-75.531	-62.9426	-81.8252	-56.6482	-94.4138	-81.8252	-56.6482	-75.531	-62.9426	-62.9426	-81.8252	-69.2368	-56.6482	-94.4138	-94.4138	-69.2368	-88.1196	-56.6482	-62.9426	-69.2368	-75.531	-56.6482	-81.8252	-75.531	-75.531
-94.4138	-69.2368	-81.8252	-62.9426	-56.6482	-37.7656	-69.2368	-69.2368	-69.2368	-75.531	-88.1196	-88.1196	-44.0598	-62.9426	-100.708	-75.531	-81.8252	-56.6482	-107.002	-113.297	-81.8252	-69.2368	-56.6482	-75.531	-25.177	-75.531	-62.9426	-75.531	-56.6482	-81.8252	-88.1196	-56.6482	-75.531	-62.9426	-62.9426	-81.8252	-69.2368	-50.354	-94.4138	-88.1196	-62.9426	-94.4138	-62.9426	-62.9426	-69.2368	-75.531	-56.6482	-81.8252	-62.9426	-69.2368
-94.4138	-75.531	-75.531	-56.6482	-62.9426	-37.7656	-69.2368	-69.2368	-69.2368	-75.531	-88.1196	-88.1196	-44.0598	-69.2368	-107.002	-62.9426	-75.531	-50.354	-107.002	-113.297	-81.8252	-69.2368	-62.9426	-81.8252	-37.7656	-81.8252	-62.9426	-69.2368	-50.354	-81.8252	-88.1196	-62.9426	-81.8252	-62.9426	-56.6482	-88.1196	-75.531	-56.6482	-100.708	-81.8252	-62.9426	-88.1196	-56.6482	-56.6482	-69.2368	-69.2368	-56.6482	-81.8252	-75.531	-75.531
-100.708	-75.531	-81.8252	-69.2368	-56.6482	-44.0598	-75.531	-62.9426	-62.9426	-75.531	-88.1196	-75.531	-44.0598	-62.9426	-107.002	-69.2368	-81.8252	-50.354	-100.708	-119.591	-81.8252	-75.531	-69.2368	-69.2368	-37.7656	-75.531	-62.9426	-56.6482	-62.9426	-94.4138	-88.1196	-62.9426	-81.8252	-56.6482	-56.6482	-88.1196	-62.9426	-56.6482	-94.4138	-69.2368	-62.9426	-88.1196	-56.6482	-62.9426	-69.2368	-81.8252	-56.6482	-81.8252	-69.2368	-69.2368
-107.002	-75.531	-81.8252	-56.6482	-56.6482	-44.0598	-69.2368	-56.6482	-75.531	-81.8252	-75.531	-81.8252	-44.0598	-62.9426	-100.708	-81.8252	-81.8252	-56.6482	-100.708	-119.591	-75.531	-62.9426	-50.354	-69.2368	-31.4712	-75.531	-62.9426	-69.2368	-62.9426	-88.1196	-81.8252	-62.9426	-81.8252	-56.6482	-50.354	-81.8252	-69.2368	-56.6482	-94.4138	-81.8252	-62.9426	-88.1196	-50.354	-56.6482	-62.9426	-81.8252	-62.9426	-75.531	-69.2368	-69.2368
-100.708	-75.531	-81.8252	-50.354	-56.6482	-37.7656	-62.9426	-50.354	-69.2368	-81.8252	-69.2368	-81.8252	-44.0598	-75.531	-94.4138	-81.8252	-75.531	-50.354	-100.708	-119.591	-81.8252	-75.531	-56.6482	-69.2368	-25.177	-62.9426	-69.2368	-75.531	-50.354	-94.4138	-81.8252	-56.6482	-81.8252	-62.9426	-50.354	-69.2368	-69.2368	-50.354	-94.4138	-81.8252	-56.6482	-88.1196	-50.354	-62.9426	-62.9426	-69.2368	-62.9426	-81.8252	-69.2368	-69.2368
-94.4138	-75.531	-81.8252	-44.0598	-69.2368	-44.0598	-62.9426	-56.6482	-75.531	-75.531	-81.8252	-81.8252	-50.354	-62.9426	-100.708	-75.531	-62.9426	-56.6482	-100.708	-125.885	-88.1196	-69.2368	-62.9426	-75.531	-25.177	-62.9426	-69.2368	-69.2368	-44.0598	-94.4138	-81.8252	-62.9426	-75.531	-56.6482	-56.6482	-69.2368	-69.2368	-50.354	-88.1196	-75.531	-62.9426	-81.8252	-56.6482	-62.9426	-62.9426	-69.2368	-62.9426	-75.531	-69.2368	-69.2368
-94.4138	-69.2368	-81.8252	-50.354	-62.9426	-44.0598	-69.2368	-56.6482	-75.531	-69.2368	-75.531	-88.1196	-50.354	-62.9426	-100.708	-75.531	-69.2368	-56.6482	-100.708	-125.885	-81.8252	-62.9426	-69.2368	-69.2368	-25.177	-69.2368	-69.2368	-69.2368	-50.354	-94.4138	-81.8252	-62.9426	-75.531	-56.6482	-56.6482	-69.2368	-62.9426	-50.354	-81.8252	-69.2368	-62.9426	-81.8252	-56.6482	-62.9426	-75.531	-69.2368	-62.9426	-75.531	-69.2368	-69.2368
-100.708	-69.2368	-75.531	-56.6482	-69.2368	-44.0598	-69.2368	-56.6482	-69.2368	-69.2368	-81.8252	-88.1196	-50.354	-69.2368	-88.1196	-75.531	-75.531	-56.6482	-107.002	-132.179	-88.1196	-62.9426	-75.531	-75.531	-31.4712	-75.531	-56.6482	-62.9426	-50.354	-88.1196	-75.531	-56.6482	-75.531	-56.6482	-56.6482	-69.2368	-62.9426	-56.6482	-88.1196	-75.531	-62.9426	-94.4138	-50.354	-62.9426	-69.2368	-62.9426	-62.9426	-75.531	-69.2368	-69.2368
-94.4138	-69.2368	-69.2368	-50.354	-62.9426	-37.7656	-69.2368	-56.6482	-69.2368	-69.2368	-81.8252	-88.1196	-50.354	-56.6482	-88.1196	-69.2368	-75.531	-56.6482	-88.1196	-132.179	-81.8252	-62.9426	-69.2368	-81.8252	-31.4712	-75.531	-56.6482	-62.9426	-50.354	-81.8252	-69.2368	-56.6482	-75.531	-56.6482	-62.9426	-69.2368	-69.2368	-62.9426	-81.8252	-81.8252	-69.2368	-81.8252	-56.6482	-62.9426	-69.2368	-69.2368	-69.2368	-81.8252	-69.2368	-62.9426
-107.002	-75.531	-81.8252	-56.6482	-62.9426	-37.7656	-69.2368	-62.9426	-75.531	-62.9426	-81.8252	-88.1196	-50.354	-56.6482	-81.8252	-75.531	-75.531	-56.6482	-94.4138	-119.591	-75.531	-62.9426	-62.9426	-69.2368	-25.177	-81.8252	-62.9426	-69.2368	-62.9426	-81.8252	-81.8252	-50.354	-69.2368	-56.6482	-62.9426	-75.531	-62.9426	-50.354	-69.2368	-75.531	-69.2368	-94.4138	-56.6482	-56.6482	-69.2368	-75.531	-62.9426	-81.8252	-62.9426	-69.2368
-94.4138	-69.2368	-81.8252	-50.354	-62.9426	-31.4712	-75.531	-56.6482	-69.2368	-62.9426	-81.8252	-88.1196	-44.0598	-62.9426	-88.1196	-75.531	-69.2368	-56.6482	-100.708	-119.591	-81.8252	-62.9426	-62.9426	-69.2368	-18.8828	-88.1196	-62.9426	-62.9426	-56.6482	-88.1196	-81.8252	-50.354	-62.9426	-56.6482	-56.6482	-75.531	-62.9426	-50.354	-81.8252	-69.2368	-69.2368	-88.1196	-56.6482	-62.9426	-69.2368	-69.2368	-69.2368	-81.8252	-69.2368	-62.9426
-88.1196	-62.9426	-81.8252	-56.6482	-62.9426	-25.177	-75.531	-56.6482	-62.9426	-69.2368	-81.8252	-94.4138	-44.0598	-62.9426	-88.1196	-75.531	-69.2368	-56.6482	-107.002	-113.297	-81.8252	-69.2368	-62.9426	-69.2368	-25.177	-81.8252	-56.6482	-69.2368	-50.354	-88.1196	-75.531	-50.354	-62.9426	-62.9426	-50.354	-69.2368	-69.2368	-50.354	-88.1196	-69.2368	-62.9426	-88.1196	-56.6482	-62.9426	-69.2368	-69.2368	-69.2368	-75.531	-75.531	-69.2368
-88.1196	-69.2368	-81.8252	-50.354	-62.9426	-25.177	-69.2368	-56.6482	-69.2368	-62.9426	-81.8252	-94.4138	-44.0598	-62.9426	-100.708	-81.8252	-62.9426	-50.354	-100.708	-119.591	-75.531	-69.2368	-62.9426	-75.531	-25.177	-81.8252	-62.9426	-69.2368	-44.0598	-81.8252	-75.531	-50.354	-56.6482	-62.9426	-50.354	-75.531	-69.2368	-56.6482	-81.8252	-69.2368	-50.354	-94.4138	-50.354	-69.2368	-69.2368	-69.2368	-62.9426	-81.8252	-69.2368	-69.2368
-81.8252	-75.531	-75.531	-50.354	-62.9426	-31.4712	-69.2368	-62.9426	-69.2368	-62.9426	-88.1196	-94.4138	-56.6482	-62.9426	-94.4138	-88.1196	-62.9426	-44.0598	-107.002	-119.591	-88.1196	-69.2368	-56.6482	-75.531	-25.177	-81.8252	-69.2368	-69.2368	-50.354	-81.8252	-75.531	-50.354	-69.2368	-62.9426	-50.354	-75.531	-56.6482	-50.354	-81.8252	-62.9426	-56.6482	-88.1196	-56.6482	-56.6482	-75.531	-62.9426	-56.6482	-69.2368	-62.9426	-69.2368
-88.1196	-69.2368	-75.531	-50.354	-56.6482	-37.7656	-62.9426	-56.6482	-62.9426	-62.9426	-81.8252	-94.4138	-50.354	-69.2368	-88.1196	-81.8252	-69.2368	-50.354	-107.002	-113.297	-75.531	-56.6482	-56.6482	-69.2368	-25.177	-75.531	-62.9426	-62.9426	-44.0598	-75.531	-75.531	-50.354	-69.2368	-69.2368	-56.6482	-69.2368	-69.2368	-56.6482	-81.8252	-69.2368	-50.354	-100.708	-56.6482	-62.9426	-69.2368	-62.9426	-56.6482	-69.2368	-69.2368	-62.9426
-88.1196	-69.2368	-69.2368	-56.6482	-50.354	-37.7656	-69.2368	-62.9426	-62.9426	-62.9426	-81.8252	-88.1196	-37.7656	-62.9426	-88.1196	-88.1196	-75.531	-50.354	-100.708	-113.297	-81.8252	-75.531	-56.6482	-75.531	-25.177	-75.531	-56.6482	-56.6482	-50.354	-81.8252	-75.531	-56.6482	-69.2368	-62.9426	-56.6482	-69.2368	-69.2368	-56.6482	-81.8252	-75.531	-62.9426	-94.4138	-56.6482	-56.6482	-69.2368	-75.531	-56.6482	-75.531	-62.9426	-69.2368
-88.1196	-69.2368	-75.531	-62.9426	-56.6482	-37.7656	-62.9426	-62.9426	-69.2368	-69.2368	-88.1196	-81.8252	-31.4712	-56.6482	-88.1196	-88.1196	-69.2368	-44.0598	-107.002	-107.002	-81.8252	-75.531	-62.9426	-75.531	-18.8828	-75.531	-56.6482	-62.9426	-56.6482	-75.531	-75.531	-56.6482	-69.2368	-56.6482	-62.9426	-62.9426	-69.2368	-56.6482	-69.2368	-75.531	-56.6482	-88.1196	-62.9426	-56.6482	-69.2368	-75.531	-62.9426	-69.2368	-62.9426	-69.2368
-75.531	-69.2368	-69.2368	-69.2368	-62.9426	-31.4712	-62.9426	-62.9426	-62.9426	-62.9426	-94.4138	-88.1196	-37.7656	-69.2368	-88.1196	-88.1196	-69.2368	-50.354	-100.708	-113.297	-81.8252	-69.2368	-62.9426	-75.531	-18.8828	-69.2368	-50.354	-62.9426	-50.354	-81.8252	-75.531	-50.354	-75.531	-62.9426	-62.9426	-75.531	-75.531	-56.6482	-75.531	-75.531	-50.354	-94.4138	-62.9426	-62.9426	-69.2368	-69.2368	-62.9426	-75.531	-62.9426	-69.2368
-88.1196	-75.531	-75.531	-56.6482	-62.9426	-31.4712	-62.9426	-56.6482	-69.2368	-62.9426	-81.8252	-81.8252	-44.0598	-75.531	-94.4138	-88.1196	-69.2368	-50.354	-100.708	-119.591	-75.531	-69.2368	-56.6482	-62.9426	-18.8828	-75.531	-56.6482	-56.6482	-44.0598	-81.8252	-81.8252	-44.0598	-75.531	-56.6482	-50.354	-75.531	-75.531	-56.6482	-75.531	-81.8252	-50.354	-100.708	-56.6482	-62.9426	-62.9426	-69.2368	-50.354	-69.2368	-56.6482	-69.2368
-81.8252	-75.531	-69.2368	-56.6482	-56.6482	-25.177	-69.2368	-62.9426	-69.2368	-56.6482	-81.8252	-81.8252	-37.7656	-75.531	-88.1196	-81.8252	-69.2368	-50.354	-94.4138	-119.591	-81.8252	-75.531	-62.9426	-69.2368	-25.177	-75.531	-56.6482	-56.6482	-37.7656	-75.531	-69.2368	-37.7656	-69.2368	-56.6482	-56.6482	-69.2368	-75.531	-56.6482	-75.531	-75.531	-56.6482	-94.4138	-56.6482	-62.9426	-56.6482	-62.9426	-50.354	-69.2368	-44.0598	-56.6482
-75.531	-75.531	-62.9426	-56.6482	-50.354	-25.177	-62.9426	-62.9426	-69.2368	-62.9426	-75.531	-88.1196	-37.7656	-81.8252	-88.1196	-75.531	-75.531	-50.354	-107.002	-113.297	-88.1196	-69.2368	-56.6482	-69.2368	-18.8828	-88.1196	-50.354	-50.354	-44.0598	-81.8252	-69.2368	-50.354	-69.2368	-56.6482	-62.9426	-75.531	-81.8252	-50.354	-81.8252	-75.531	-62.9426	-88.1196	-62.9426	-62.9426	-56.6482	-56.6482	-56.6482	-75.531	-50.354	-50.354
-75.531	-69.2368	-69.2368	-56.6482	-56.6482	-31.4712	-56.6482	-62.9426	-69.2368	-62.9426	-75.531	-81.8252	-44.0598	-69.2368	-88.1196	-75.531	-75.531	-50.354	-100.708	-113.297	-75.531	-62.9426	-50.354	-69.2368	-18.8828	-81.8252	-50.354	-56.6482	-50.354	-75.531	-69.2368	-50.354	-75.531	-56.6482	-69.2368	-75.531	-75.531	-56.6482	-94.4138	-69.2368	-56.6482	-81.8252	-62.9426	-69.2368	-62.9426	-69.2368	-62.9426	-75.531	-56.6482	-56.6482
-81.8252	-75.531	-75.531	-56.6482	-50.354	-25.177	-69.2368	-50.354	-62.9426	-62.9426	-69.2368	-81.8252	-37.7656	-75.531	-88.1196	-75.531	-81.8252	-50.354	-107.002	-119.591	-81.8252	-62.9426	-50.354	-62.9426	-25.177	-81.8252	-62.9426	-56.6482	-50.354	-81.8252	-69.2368	-44.0598	-69.2368	-62.9426	-62.9426	-75.531	-75.531	-50.354	-81.8252	-75.531	-56.6482	-94.4138	-56.6482	-56.6482	-50.354	-69.2368	-56.6482	-75.531	-62.9426	-62.9426
-81.8252	-62.9426	-75.531	-56.6482	-56.6482	-25.177	-69.2368	-44.0598	-56.6482	-62.9426	-69.2368	-88.1196	-44.0598	-75.531	-88.1196	-69.2368	-75.531	-50.354	-113.297	-119.591	-81.8252	-75.531	-50.354	-62.9426	-31.4712	-81.8252	-56.6482	-56.6482	-44.0598	-81.8252	-75.531	-50.354	-69.2368	-56.6482	-56.6482	-75.531	-75.531	-50.354	-81.8252	-69.2368	-56.6482	-94.4138	-56.6482	-56.6482	-50.354	-62.9426	-50.354	-81.8252	-62.9426	-56.6482
-88.1196	-69.2368	-75.531	-50.354	-44.0598	-25.177	-75.531	-50.354	-56.6482	-62.9426	-62.9426	-81.8252	-44.0598	-75.531	-88.1196	-69.2368	-75.531	-50.354	-113.297	-113.297	-88.1196	-69.2368	-56.6482	-69.2368	-31.4712	-75.531	-56.6482	-56.6482	-50.354	-75.531	-81.8252	-50.354	-69.2368	-62.9426	-62.9426	-75.531	-69.2368	-50.354	-81.8252	-69.2368	-56.6482	-94.4138	-56.6482	-56.6482	-50.354	-62.9426	-56.6482	-81.8252	-69.2368	-56.6482
-88.1196	-69.2368	-69.2368	-50.354	-50.354	-31.4712	-62.9426	-56.6482	-69.2368	-50.354	-69.2368	-88.1196	-44.0598	-75.531	-88.1196	-75.531	-75.531	-50.354	-107.002	-113.297	-88.1196	-69.2368	-62.9426	-69.2368	-25.177	-81.8252	-56.6482	-62.9426	-56.6482	-88.1196	-69.2368	-44.0598	-69.2368	-62.9426	-62.9426	-81.8252	-75.531	-56.6482	-88.1196	-69.2368	-56.6482	-94.4138	-56.6482	-62.9426	-56.6482	-62.9426	-50.354	-69.2368	-69.2368	-56.6482
-88.1196	-75.531	-69.2368	-56.6482	-44.0598	-37.7656	-69.2368	-56.6482	-62.9426	-56.6482	-69.2368	-75.531	-31.4712	-75.531	-75.531	-75.531	-75.531	-44.0598	-107.002	-107.002	-88.1196	-69.2368	-56.6482	-69.2368	-25.177	-81.8252	-56.6482	-62.9426	-56.6482	-81.8252	-62.9426	-44.0598	-62.9426	-56.6482	-62.9426	-75.531	-75.531	-56.6482	-81.8252	-62.9426	-50.354	-94.4138	-50.354	-56.6482	-62.9426	-69.2368	-50.354	-75.531	-69.2368	-62.9426
-94.4138	-75.531	-69.2368	-50.354	-50.354	-37.7656	-62.9426	-50.354	-62.9426	-56.6482	-69.2368	-88.1196	-25.177	-62.9426	-88.1196	-69.2368	-69.2368	-44.0598	-113.297	-107.002	-88.1196	-69.2368	-50.354	-62.9426	-18.8828	-81.8252	-62.9426	-56.6482	-44.0598	-81.8252	-69.2368	-50.354	-69.2368	-50.354	-62.9426	-75.531	-69.2368	-50.354	-75.531	-69.2368	-50.354	-94.4138	-56.6482	-62.9426	-69.2368	-62.9426	-44.0598	-69.2368	-75.531	-62.9426
-88.1196	-69.2368	-69.2368	-56.6482	-44.0598	-25.177	-69.2368	-56.6482	-56.6482	-50.354	-69.2368	-88.1196	-25.177	-69.2368	-88.1196	-69.2368	-69.2368	-50.354	-125.885	-107.002	-81.8252	-62.9426	-44.0598	-69.2368	-25.177	-81.8252	-62.9426	-62.9426	-50.354	-75.531	-75.531	-44.0598	-75.531	-50.354	-56.6482	-75.531	-69.2368	-56.6482	-75.531	-75.531	-50.354	-88.1196	-56.6482	-62.9426	-56.6482	-62.9426	-37.7656	-75.531	-75.531	-62.9426
-81.8252	-75.531	-69.2368	-56.6482	-37.7656	-25.177	-69.2368	-50.354	-69.2368	-50.354	-75.531	-100.708	-31.4712	-75.531	-81.8252	-75.531	-69.2368	-56.6482	-119.591	-107.002	-81.8252	-62.9426	-56.6482	-69.2368	-25.177	-75.531	-62.9426	-56.6482	-56.6482	-75.531	-69.2368	-50.354	-69.2368	-56.6482	-56.6482	-69.2368	-75.531	-44.0598	-75.531	-75.531	-56.6482	-88.1196	-62.9426	-56.6482	-50.354	-62.9426	-44.0598	-75.531	-69.2368	-62.9426
-81.8252	-75.531	-56.6482	-50.354	-44.0598	-37.7656	-62.9426	-56.6482	-69.2368	-56.6482	-69.2368	-94.4138	-37.7656	-69.2368	-88.1196	-69.2368	-69.2368	-50.354	-113.297	-100.708	-81.8252	-62.9426	-50.354	-69.2368	-25.177	-75.531	-62.9426	-56.6482	-62.9426	-81.8252	-62.9426	-50.354	-69.2368	-62.9426	-56.6482	-81.8252	-81.8252	-50.354	-69.2368	-81.8252	-44.0598	-88.1196	-56.6482	-50.354	-56.6482	-62.9426	-37.7656	-75.531	-69.2368	-62.9426
-81.8252	-69.2368	-69.2368	-56.6482	-37.7656	-37.7656	-69.2368	-50.354	-62.9426	-37.7656	-62.9426	-94.4138	-31.4712	-62.9426	-81.8252	-75.531	-62.9426	-50.354	-113.297	-107.002	-81.8252	-62.9426	-56.6482	-62.9426	-37.7656	-75.531	-62.9426	-56.6482	-50.354	-75.531	-75.531	-50.354	-62.9426	-62.9426	-62.9426	-75.531	-81.8252	-56.6482	-81.8252	-75.531	-56.6482	-94.4138	-50.354	-44.0598	-56.6482	-62.9426	-44.0598	-75.531	-69.2368	-69.2368
-81.8252	-75.531	-62.9426	-50.354	-44.0598	-31.4712	-62.9426	-50.354	-69.2368	-50.354	-62.9426	-94.4138	-31.4712	-62.9426	-88.1196	-69.2368	-69.2368	-44.0598	-119.591	-113.297	-69.2368	-69.2368	-44.0598	-62.9426	-31.4712	-75.531	-62.9426	-56.6482	-56.6482	-62.9426	-75.531	-50.354	-56.6482	-62.9426	-56.6482	-75.531	-75.531	-50.354	-75.531	-75.531	-56.6482	-88.1196	-50.354	-44.0598	-56.6482	-56.6482	-44.0598	-75.531	-62.9426	-62.9426
-88.1196	-75.531	-56.6482	-50.354	-44.0598	-44.0598	-69.2368	-44.0598	-56.6482	-50.354	-75.531	-88.1196	-31.4712	-56.6482	-75.531	-75.531	-75.531	-56.6482	-113.297	-113.297	-69.2368	-62.9426	-44.0598	-62.9426	-25.177	-69.2368	-62.9426	-50.354	-56.6482	-69.2368	-75.531	-50.354	-50.354	-56.6482	-56.6482	-75.531	-81.8252	-44.0598	-75.531	-75.531	-62.9426	-88.1196	-56.6482	-50.354	-56.6482	-62.9426	-44.0598	-81.8252	-69.2368	-50.354
-94.4138	-62.9426	-62.9426	-56.6482	-44.0598	-31.4712	-69.2368	-50.354	-62.9426	-50.354	-69.2368	-94.4138	-37.7656	-62.9426	-81.8252	-69.2368	-69.2368	-56.6482	-100.708	-113.297	-69.2368	-69.2368	-44.0598	-62.9426	-31.4712	-75.531	-69.2368	-56.6482	-50.354	-69.2368	-56.6482	-50.354	-50.354	-50.354	-56.6482	-69.2368	-75.531	-44.0598	-69.2368	-75.531	-50.354	-81.8252	-50.354	-50.354	-50.354	-62.9426	-37.7656	-81.8252	-62.9426	-62.9426
-94.4138	-56.6482	-69.2368	-56.6482	-44.0598	-25.177	-62.9426	-50.354	-62.9426	-44.0598	-75.531	-94.4138	-44.0598	-62.9426	-81.8252	-75.531	-69.2368	-56.6482	-113.297	-113.297	-69.2368	-62.9426	-50.354	-62.9426	-25.177	-75.531	-62.9426	-56.6482	-50.354	-69.2368	-56.6482	-56.6482	-62.9426	-50.354	-50.354	-69.2368	-75.531	-44.0598	-75.531	-69.2368	-44.0598	-75.531	-56.6482	-50.354	-56.6482	-56.6482	-44.0598	-81.8252	-56.6482	-56.6482
-94.4138	-62.9426	-69.2368	-56.6482	-44.0598	-25.177	-69.2368	-50.354	-62.9426	-44.0598	-75.531	-94.4138	-37.7656	-56.6482	-75.531	-81.8252	-62.9426	-56.6482	-113.297	-125.885	-75.531	-62.9426	-44.0598	-56.6482	-25.177	-75.531	-62.9426	-56.6482	-44.0598	-69.2368	-69.2368	-50.354	-62.9426	-50.354	-56.6482	-75.531	-69.2368	-37.7656	-75.531	-75.531	-50.354	-81.8252	-56.6482	-56.6482	-56.6482	-62.9426	-44.0598	-81.8252	-56.6482	-69.2368
-88.1196	-62.9426	-75.531	-56.6482	-44.0598	-31.4712	-69.2368	-50.354	-69.2368	-44.0598	-75.531	-94.4138	-31.4712	-50.354	-75.531	-81.8252	-56.6482	-56.6482	-119.591	-113.297	-69.2368	-62.9426	-37.7656	-56.6482	-18.8828	-75.531	-56.6482	-62.9426	-37.7656	-75.531	-69.2368	-50.354	-62.9426	-50.354	-50.354	-75.531	-81.8252	-31.4712	-69.2368	-69.2368	-44.0598	-75.531	-62.9426	-56.6482	-50.354	-69.2368	-44.0598	-81.8252	-56.6482	-62.9426
-94.4138	-69.2368	-75.531	-62.9426	-37.7656	-31.4712	-69.2368	-50.354	-62.9426	-44.0598	-75.531	-88.1196	-37.7656	-56.6482	-81.8252	-75.531	-62.9426	-56.6482	-119.591	-113.297	-75.531	-69.2368	-44.0598	-56.6482	-18.8828	-75.531	-56.6482	-62.9426	-37.7656	-75.531	-62.9426	-44.0598	-62.9426	-50.354	-56.6482	-69.2368	-75.531	-37.7656	-69.2368	-75.531	-50.354	-81.8252	-56.6482	-50.354	-44.0598	-69.2368	-31.4712	-81.8252	-62.9426	-62.9426
-100.708	-62.9426	-75.531	-50.354	-37.7656	-37.7656	-62.9426	-56.6482	-62.9426	-50.354	-75.531	-81.8252	-44.0598	-56.6482	-81.8252	-75.531	-62.9426	-56.6482	-113.297	-113.297	-75.531	-69.2368	-50.354	-62.9426	-18.8828	-75.531	-62.9426	-56.6482	-44.0598	-69.2368	-62.9426	-50.354	-62.9426	-50.354	-56.6482	-69.2368	-62.9426	-44.0598	-69.2368	-69.2368	-50.354	-75.531	-50.354	-50.354	-56.6482	-69.2368	-31.4712	-75.531	-56.6482	-62.9426
-94.4138	-62.9426	-69.2368	-56.6482	-44.0598	-31.4712	-75.531	-62.9426	-62.9426	-44.0598	-69.2368	-88.1196	-31.4712	-44.0598	-81.8252	-75.531	-69.2368	-56.6482	-113.297	-107.002	-75.531	-62.9426	-44.0598	-62.9426	-25.177	-75.531	-62.9426	-62.9426	-50.354	-75.531	-62.9426	-50.354	-62.9426	-44.0598	-50.354	-69.2368	-62.9426	-37.7656	-69.2368	-75.531	-44.0598	-81.8252	-50.354	-50.354	-50.354	-69.2368	-37.7656	-69.2368	-62.9426	-56.6482
-88.1196	-62.9426	-75.531	-50.354	-44.0598	-37.7656	-69.2368	-56.6482	-62.9426	-44.0598	-75.531	-81.8252	-37.7656	-44.0598	-75.531	-75.531	-69.2368	-62.9426	-113.297	-107.002	-69.2368	-69.2368	-44.0598	-69.2368	-37.7656	-75.531	-56.6482	-69.2368	-50.354	-75.531	-69.2368	-44.0598	-56.6482	-50.354	-50.354	-69.2368	-69.2368	-50.354	-75.531	-69.2368	-50.354	-81.8252	-50.354	-50.354	-50.354	-62.9426	-44.0598	-69.2368	-69.2368	-50.354
-88.1196	-56.6482	-69.2368	-50.354	-44.0598	-31.4712	-69.2368	-62.9426	-56.6482	-50.354	-81.8252	-88.1196	-31.4712	-62.9426	-75.531	-75.531	-75.531	-50.354	-113.297	-107.002	-75.531	-62.9426	-31.4712	-56.6482	-25.177	-69.2368	-62.9426	-56.6482	-44.0598	-75.531	-69.2368	-50.354	-56.6482	-44.0598	-56.6482	-75.531	-75.531	-44.0598	-69.2368	-75.531	-44.0598	-81.8252	-50.354	-50.354	-62.9426	-75.531	-37.7656	-81.8252	-62.9426	-56.6482
-88.1196	-56.6482	-69.2368	-50.354	-44.0598	-31.4712	-62.9426	-62.9426	-56.6482	-50.354	-81.8252	-75.531	-31.4712	-62.9426	-69.2368	-75.531	-75.531	-44.0598	-113.297	-100.708	-75.531	-62.9426	-31.4712	-62.9426	-25.177	-75.531	-56.6482	-56.6482	-44.0598	-75.531	-75.531	-44.0598	-50.354	-44.0598	-56.6482	-75.531	-69.2368	-44.0598	-69.2368	-69.2368	-50.354	-88.1196	-50.354	-56.6482	-56.6482	-75.531	-44.0598	-75.531	-62.9426	-56.6482
-88.1196	-62.9426	-69.2368	-50.354	-50.354	-37.7656	-69.2368	-50.354	-56.6482	-56.6482	-75.531	-75.531	-25.177	-62.9426	-75.531	-75.531	-69.2368	-44.0598	-113.297	-100.708	-75.531	-62.9426	-37.7656	-62.9426	-25.177	-75.531	-50.354	-56.6482	-44.0598	-75.531	-81.8252	-50.354	-50.354	-56.6482	-56.6482	-69.2368	-62.9426	-37.7656	-75.531	-75.531	-50.354	-88.1196	-50.354	-37.7656	-50.354	-75.531	-31.4712	-81.8252	-62.9426	-56.6482
-94.4138	-62.9426	-62.9426	-44.0598	-44.0598	-37.7656	-69.2368	-50.354	-56.6482	-50.354	-81.8252	-81.8252	-31.4712	-62.9426	-69.2368	-75.531	-69.2368	-50.354	-107.002	-107.002	-75.531	-56.6482	-37.7656	-56.6482	-18.8828	-81.8252	-62.9426	-56.6482	-37.7656	-75.531	-75.531	-50.354	-50.354	-56.6482	-44.0598	-69.2368	-56.6482	-50.354	-75.531	-75.531	-50.354	-81.8252	-50.354	-56.6482	-56.6482	-56.6482	-37.7656	-69.2368	-62.9426	-50.354
-88.1196	-62.9426	-62.9426	-37.7656	-44.0598	-31.4712	-69.2368	-56.6482	-56.6482	-44.0598	-81.8252	-81.8252	-25.177	-56.6482	-75.531	-75.531	-69.2368	-56.6482	-100.708	-107.002	-75.531	-44.0598	-37.7656	-62.9426	-18.8828	-75.531	-62.9426	-56.6482	-31.4712	-69.2368	-69.2368	-44.0598	-62.9426	-56.6482	-44.0598	-62.9426	-62.9426	-44.0598	-69.2368	-75.531	-50.354	-81.8252	-50.354	-44.0598	-62.9426	-56.6482	-37.7656	-69.2368	-62.9426	-56.6482
-88.1196	-62.9426	-62.9426	-56.6482	-44.0598	-31.4712	-75.531	-50.354	-62.9426	-50.354	-81.8252	-75.531	-31.4712	-50.354	-75.531	-75.531	-75.531	-56.6482	-100.708	-107.002	-75.531	-50.354	-44.0598	-62.9426	-12.5886	-75.531	-56.6482	-62.9426	-44.0598	-69.2368	-75.531	-44.0598	-56.6482	-56.6482	-44.0598	-69.2368	-62.9426	-44.0598	-69.2368	-75.531	-50.354	-88.1196	-50.354	-37.7656	-56.6482	-50.354	-31.4712	-75.531	-50.354	-44.0598
-88.1196	-62.9426	-69.2368	-56.6482	-31.4712	-18.8828	-69.2368	-44.0598	-56.6482	-44.0598	-75.531	-75.531	-37.7656	-56.6482	-75.531	-81.8252	-69.2368	-56.6482	-107.002	-100.708	-75.531	-50.354	-44.0598	-62.9426	-18.8828	-75.531	-69.2368	-62.9426	-50.354	-62.9426	-69.2368	-44.0598	-56.6482	-50.354	-44.0598	-62.9426	-69.2368	-37.7656	-81.8252	-69.2368	-56.6482	-81.8252	-56.6482	-44.0598	-56.6482	-62.9426	-31.4712	-81.8252	-56.6482	-44.0598
-88.1196	-69.2368	-75.531	-56.6482	-44.0598	-31.4712	-69.2368	-44.0598	-56.6482	-37.7656	-75.531	-81.8252	-37.7656	-50.354	-69.2368	-75.531	-69.2368	-62.9426	-107.002	-107.002	-81.8252	-69.2368	-37.7656	-56.6482	-18.8828	-81.8252	-62.9426	-56.6482	-50.354	-69.2368	-69.2368	-37.7656	-56.6482	-56.6482	-44.0598	-69.2368	-69.2368	-44.0598	-81.8252	-69.2368	-50.354	-75.531	-50.354	-44.0598	-50.354	-62.9426	-37.7656	-75.531	-56.6482	-50.354
-88.1196	-62.9426	-69.2368	-62.9426	-44.0598	-31.4712	-62.9426	-50.354	-56.6482	-44.0598	-75.531	-88.1196	-37.7656	-50.354	-69.2368	-75.531	-75.531	-56.6482	-113.297	-107.002	-81.8252	-69.2368	-44.0598	-56.6482	-18.8828	-69.2368	-62.9426	-62.9426	-44.0598	-69.2368	-69.2368	-44.0598	-50.354	-56.6482	-44.0598	-69.2368	-69.2368	-37.7656	-94.4138	-75.531	-56.6482	-75.531	-56.6482	-50.354	-50.354	-56.6482	-37.7656	-69.2368	-62.9426	-50.354
-88.1196	-62.9426	-62.9426	-56.6482	-44.0598	-37.7656	-62.9426	-56.6482	-56.6482	-50.354	-75.531	-88.1196	-31.4712	-50.354	-69.2368	-69.2368	-75.531	-56.6482	-107.002	-100.708	-75.531	-62.9426	-44.0598	-62.9426	-18.8828	-75.531	-50.354	-62.9426	-37.7656	-69.2368	-69.2368	-44.0598	-50.354	-62.9426	-44.0598	-69.2368	-62.9426	-44.0598	-88.1196	-62.9426	-50.354	-75.531	-56.6482	-37.7656	-50.354	-50.354	-37.7656	-69.2368	-62.9426	-44.0598
-88.1196	-56.6482	-62.9426	-50.354	-44.0598	-31.4712	-62.9426	-50.354	-56.6482	-44.0598	-75.531	-88.1196	-37.7656	-50.354	-62.9426	-69.2368	-75.531	-56.6482	-107.002	-100.708	-75.531	-62.9426	-44.0598	-62.9426	-18.8828	-69.2368	-50.354	-56.6482	-37.7656	-69.2368	-75.531	-44.0598	-50.354	-62.9426	-50.354	-75.531	-62.9426	-44.0598	-81.8252	-62.9426	-56.6482	-69.2368	-62.9426	-44.0598	-50.354	-44.0598	-50.354	-69.2368	-69.2368	-50.354
-94.4138	-69.2368	-62.9426	-62.9426	-31.4712	-31.4712	-62.9426	-56.6482	-56.6482	-44.0598	-81.8252	-81.8252	-37.7656	-50.354	-69.2368	-69.2368	-62.9426	-44.0598	-107.002	-100.708	-81.8252	-62.9426	-50.354	-69.2368	-18.8828	-81.8252	-50.354	-50.354	-31.4712	-69.2368	-69.2368	-37.7656	-50.354	-62.9426	-50.354	-69.2368	-62.9426	-44.0598	-75.531	-62.9426	-62.9426	-69.2368	-62.9426	-50.354	-50.354	-56.6482	-44.0598	-69.2368	-62.9426	-50.354
-94.4138	-69.2368	-56.6482	-56.6482	-31.4712	-31.4712	-69.2368	-56.6482	-50.354	-50.354	-75.531	-81.8252	-31.4712	-50.354	-69.2368	-69.2368	-69.2368	-50.354	-107.002	-107.002	-88.1196	-56.6482	-37.7656	-62.9426	-18.8828	-75.531	-44.0598	-50.354	-37.7656	-75.531	-69.2368	-31.4712	-50.354	-62.9426	-44.0598	-62.9426	-62.9426	-44.0598	-75.531	-62.9426	-56.6482	-62.9426	-62.9426	-50.354	-50.354	-56.6482	-44.0598	-75.531	-62.9426	-50.354
-88.1196	-69.2368	-56.6482	-56.6482	-31.4712	-25.177	-69.2368	-56.6482	-56.6482	-37.7656	-69.2368	-81.8252	-31.4712	-56.6482	-62.9426	-62.9426	-62.9426	-50.354	-113.297	-100.708	-75.531	-56.6482	-44.0598	-62.9426	-18.8828	-81.8252	-50.354	-56.6482	-44.0598	-75.531	-69.2368	-37.7656	-56.6482	-62.9426	-50.354	-69.2368	-62.9426	-37.7656	-75.531	-75.531	-56.6482	-62.9426	-62.9426	-50.354	-62.9426	-50.354	-37.7656	-69.2368	-62.9426	-50.354
-88.1196	-62.9426	-62.9426	-62.9426	-37.7656	-31.4712	-62.9426	-50.354	-62.9426	-44.0598	-62.9426	-75.531	-25.177	-56.6482	-62.9426	-69.2368	-62.9426	-50.354	-113.297	-100.708	-81.8252	-62.9426	-37.7656	-56.6482	-18.8828	-75.531	-50.354	-50.354	-44.0598	-75.531	-69.2368	-44.0598	-62.9426	-62.9426	-44.0598	-62.9426	-62.9426	-44.0598	-75.531	-69.2368	-56.6482	-62.9426	-62.9426	-56.6482	-56.6482	-56.6482	-37.7656	-75.531	-62.9426	-56.6482
-88.1196	-56.6482	-62.9426	-56.6482	-31.4712	-31.4712	-56.6482	-50.354	-62.9426	-44.0598	-62.9426	-81.8252	-25.177	-62.9426	-69.2368	-69.2368	-69.2368	-56.6482	-119.591	-100.708	-81.8252	-62.9426	-44.0598	-50.354	-12.5886	-69.2368	-56.6482	-44.0598	-44.0598	-81.8252	-75.531	-44.0598	-56.6482	-62.9426	-44.0598	-62.9426	-62.9426	-50.354	-75.531	-69.2368	-56.6482	-62.9426	-56.6482	-56.6482	-56.6482	-56.6482	-44.0598	-75.531	-69.2368	-56.6482
-88.1196	-56.6482	-69.2368	-44.0598	-37.7656	-25.177	-56.6482	-50.354	-56.6482	-37.7656	-69.2368	-75.531	-25.177	-56.6482	-69.2368	-62.9426	-62.9426	-50.354	-107.002	-100.708	-75.531	-62.9426	-50.354	-56.6482	-12.5886	-69.2368	-56.6482	-56.6482	-37.7656	-81.8252	-75.531	-50.354	-56.6482	-62.9426	-44.0598	-69.2368	-56.6482	-44.0598	-81.8252	-62.9426	-62.9426	-56.6482	-56.6482	-56.6482	-50.354	-56.6482	-31.4712	-81.8252	-56.6482	-44.0598
-94.4138	-56.6482	-56.6482	-50.354	-44.0598	-25.177	-56.6482	-50.354	-56.6482	-37.7656	-81.8252	-75.531	-25.177	-50.354	-69.2368	-62.9426	-69.2368	-50.354	-113.297	-107.002	-69.2368	-56.6482	-50.354	-50.354	-12.5886	-75.531	-50.354	-62.9426	-44.0598	-69.2368	-75.531	-50.354	-56.6482	-56.6482	-37.7656	-62.9426	-50.354	-50.354	-75.531	-62.9426	-56.6482	-69.2368	-56.6482	-44.0598	-50.354	-50.354	-37.7656	-69.2368	-50.354	-44.0598
-81.8252	-50.354	-69.2368	-56.6482	-37.7656	-31.4712	-62.9426	-56.6482	-50.354	-37.7656	-75.531	-75.531	-31.4712	-62.9426	-69.2368	-69.2368	-62.9426	-50.354	-119.591	-100.708	-81.8252	-62.9426	-44.0598	-56.6482	-12.5886	-75.531	-50.354	-56.6482	-44.0598	-81.8252	-69.2368	-44.0598	-50.354	-56.6482	-37.7656	-69.2368	-56.6482	-50.354	-62.9426	-69.2368	-56.6482	-69.2368	-56.6482	-50.354	-56.6482	-50.354	-44.0598	-62.9426	-50.354	-50.354
-75.531	-56.6482	-62.9426	-56.6482	-37.7656	-37.7656	-75.531	-50.354	-56.6482	-37.7656	-69.2368	-81.8252	-31.4712	-69.2368	-69.2368	-75.531	-50.354	-56.6482	-113.297	-100.708	-81.8252	-62.9426	-44.0598	-50.354	-18.8828	-75.531	-50.354	-62.9426	-44.0598	-88.1196	-69.2368	-50.354	-50.354	-56.6482	-44.0598	-69.2368	-56.6482	-50.354	-69.2368	-69.2368	-50.354	-75.531	-56.6482	-50.354	-56.6482	-50.354	-44.0598	-56.6482	-44.0598	-44.0598
-81.8252	-56.6482	-62.9426	-56.6482	-37.7656	-31.4712	-69.2368	-44.0598	-62.9426	-37.7656	-56.6482	-81.8252	-44.0598	-62.9426	-75.531	-69.2368	-50.354	-56.6482	-100.708	-94.4138	-75.531	-56.6482	-37.7656	-50.354	-18.8828	-69.2368	-56.6482	-56.6482	-44.0598	-75.531	-69.2368	-44.0598	-50.354	-62.9426	-44.0598	-69.2368	-62.9426	-44.0598	-75.531	-62.9426	-56.6482	-75.531	-50.354	-56.6482	-50.354	-50.354	-37.7656	-62.9426	-56.6482	-44.0598
-88.1196	-62.9426	-56.6482	-56.6482	-31.4712	-31.4712	-62.9426	-37.7656	-62.9426	-37.7656	-56.6482	-81.8252	-37.7656	-56.6482	-75.531	-69.2368	-56.6482	-50.354	-107.002	-100.708	-81.8252	-62.9426	-31.4712	-44.0598	-18.8828	-75.531	-44.0598	-56.6482	-44.0598	-69.2368	-69.2368	-44.0598	-50.354	-56.6482	-31.4712	-75.531	-69.2368	-37.7656	-75.531	-69.2368	-56.6482	-69.2368	-56.6482	-50.354	-50.354	-50.354	-37.7656	-69.2368	-56.6482	-44.0598
-81.8252	-56.6482	-62.9426	-62.9426	-31.4712	-37.7656	-69.2368	-37.7656	-62.9426	-37.7656	-62.9426	-81.8252	-31.4712	-56.6482	-69.2368	-69.2368	-56.6482	-50.354	-113.297	-107.002	-81.8252	-69.2368	-31.4712	-50.354	-18.8828	-81.8252	-44.0598	-56.6482	-37.7656	-69.2368	-56.6482	-50.354	-50.354	-56.6482	-44.0598	-75.531	-62.9426	-31.4712	-69.2368	-69.2368	-37.7656	-69.2368	-50.354	-50.354	-50.354	-56.6482	-44.0598	-56.6482	-50.354	-50.354
-81.8252	-50.354	-56.6482	-62.9426	-37.7656	-25.177	-69.2368	-44.0598	-69.2368	-37.7656	-69.2368	-81.8252	-31.4712	-56.6482	-75.531	-69.2368	-50.354	-37.7656	-113.297	-107.002	-75.531	-69.2368	-44.0598	-56.6482	-25.177	-81.8252	-50.354	-50.354	-31.4712	-69.2368	-56.6482	-50.354	-50.354	-50.354	-50.354	-62.9426	-62.9426	-37.7656	-75.531	-62.9426	-37.7656	-81.8252	-56.6482	-50.354	-56.6482	-50.354	-37.7656	-56.6482	-44.0598	-44.0598
-88.1196	-44.0598	-56.6482	-62.9426	-31.4712	-25.177	-69.2368	-50.354	-62.9426	-31.4712	-69.2368	-75.531	-31.4712	-56.6482	-75.531	-69.2368	-56.6482	-44.0598	-107.002	-100.708	-81.8252	-69.2368	-44.0598	-56.6482	-25.177	-75.531	-44.0598	-56.6482	-37.7656	-75.531	-62.9426	-50.354	-44.0598	-56.6482	-50.354	-69.2368	-62.9426	-37.7656	-69.2368	-62.9426	-50.354	-75.531	-56.6482	-56.6482	-62.9426	-50.354	-44.0598	-62.9426	-44.0598	-50.354
-94.4138	-50.354	-56.6482	-62.9426	-37.7656	-31.4712	-69.2368	-50.354	-69.2368	-25.177	-62.9426	-75.531	-31.4712	-56.6482	-75.531	-69.2368	-56.6482	-50.354	-100.708	-94.4138	-88.1196	-62.9426	-44.0598	-56.6482	-25.177	-81.8252	-50.354	-62.9426	-37.7656	-81.8252	-69.2368	-56.6482	-44.0598	-56.6482	-37.7656	-81.8252	-56.6482	-37.7656	-75.531	-62.9426	-56.6482	-81.8252	-50.354	-50.354	-50.354	-50.354	-37.7656	-62.9426	-50.354	-50.354
-94.4138	-56.6482	-56.6482	-62.9426	-31.4712	-31.4712	-69.2368	-50.354	-62.9426	-25.177	-69.2368	-81.8252	-31.4712	-56.6482	-75.531	-69.2368	-56.6482	-44.0598	-107.002	-94.4138	-75.531	-56.6482	-44.0598	-56.6482	-25.177	-88.1196	-50.354	-56.6482	-31.4712	-88.1196	-69.2368	-50.354	-50.354	-56.6482	-37.7656	-69.2368	-62.9426	-44.0598	-69.2368	-69.2368	-50.354	-75.531	-50.354	-50.354	-50.354	-56.6482	-37.7656	-62.9426	-50.354	-50.354
-88.1196	-56.6482	-62.9426	-56.6482	-37.7656	-31.4712	-62.9426	-50.354	-69.2368	-31.4712	-62.9426	-88.1196	-37.7656	-50.354	-62.9426	-69.2368	-56.6482	-44.0598	-100.708	-94.4138	-81.8252	-69.2368	-56.6482	-69.2368	-18.8828	-81.8252	-56.6482	-62.9426	-25.177	-75.531	-69.2368	-50.354	-50.354	-62.9426	-37.7656	-75.531	-56.6482	-44.0598	-75.531	-62.9426	-56.6482	-75.531	-50.354	-50.354	-50.354	-56.6482	-37.7656	-69.2368	-56.6482	-44.0598
-94.4138	-56.6482	-62.9426	-50.354	-37.7656	-25.177	-62.9426	-50.354	-62.9426	-37.7656	-69.2368	-81.8252	-37.7656	-50.354	-62.9426	-69.2368	-56.6482	-50.354	-100.708	-94.4138	-88.1196	-62.9426	-44.0598	-56.6482	-12.5886	-81.8252	-50.354	-62.9426	-25.177	-81.8252	-81.8252	-44.0598	-50.354	-50.354	-44.0598	-75.531	-56.6482	-44.0598	-75.531	-69.2368	-50.354	-75.531	-56.6482	-50.354	-50.354	-56.6482	-37.7656	-62.9426	-56.6482	-56.6482
-88.1196	-56.6482	-62.9426	-50.354	-37.7656	-25.177	-62.9426	-50.354	-50.354	-37.7656	-75.531	-75.531	-31.4712	-50.354	-62.9426	-62.9426	-50.354	-50.354	-107.002	-94.4138	-81.8252	-62.9426	-50.354	-56.6482	-12.5886	-81.8252	-50.354	-69.2368	-31.4712	-75.531	-81.8252	-44.0598	-44.0598	-50.354	-44.0598	-75.531	-56.6482	-44.0598	-69.2368	-69.2368	-56.6482	-75.531	-56.6482	-50.354	-50.354	-62.9426	-44.0598	-69.2368	-44.0598	-44.0598
-88.1196	-69.2368	-62.9426	-56.6482	-37.7656	-31.4712	-69.2368	-50.354	-56.6482	-44.0598	-69.2368	-81.8252	-37.7656	-44.0598	-69.2368	-62.9426	-50.354	-44.0598	-100.708	-100.708	-81.8252	-69.2368	-50.354	-62.9426	-12.5886	-75.531	-44.0598	-75.531	-31.4712	-75.531	-81.8252	-50.354	-50.354	-56.6482	-37.7656	-69.2368	-56.6482	-37.7656	-75.531	-69.2368	-50.354	-75.531	-50.354	-50.354	-56.6482	-56.6482	-31.4712	-62.9426	-50.354	-56.6482
-81.8252	-62.9426	-62.9426	-62.9426	-37.7656	-25.177	-62.9426	-50.354	-69.2368	-44.0598	-69.2368	-81.8252	-31.4712	-50.354	-69.2368	-69.2368	-50.354	-44.0598	-100.708	-94.4138	-88.1196	-69.2368	-50.354	-62.9426	-18.8828	-75.531	-44.0598	-69.2368	-31.4712	-69.2368	-75.531	-44.0598	-50.354	-62.9426	-37.7656	-69.2368	-56.6482	-37.7656	-81.8252	-62.9426	-50.354	-69.2368	-62.9426	-50.354	-50.354	-50.354	-37.7656	-69.2368	-56.6482	-56.6482
-88.1196	-56.6482	-56.6482	-56.6482	-31.4712	-25.177	-62.9426	-44.0598	-62.9426	-50.354	-75.531	-81.8252	-31.4712	-50.354	-62.9426	-75.531	-56.6482	-44.0598	-100.708	-88.1196	-81.8252	-69.2368	-56.6482	-50.354	-25.177	-75.531	-50.354	-69.2368	-31.4712	-69.2368	-81.8252	-37.7656	-50.354	-56.6482	-31.4712	-75.531	-56.6482	-44.0598	-75.531	-69.2368	-44.0598	-69.2368	-62.9426	-44.0598	-50.354	-56.6482	-37.7656	-69.2368	-56.6482	-50.354
-94.4138	-62.9426	-56.6482	-56.6482	-37.7656	-25.177	-62.9426	-37.7656	-69.2368	-37.7656	-75.531	-81.8252	-25.177	-50.354	-62.9426	-62.9426	-62.9426	-44.0598	-107.002	-94.4138	-81.8252	-62.9426	-62.9426	-62.9426	-31.4712	-75.531	-44.0598	-69.2368	-25.177	-75.531	-81.8252	-31.4712	-50.354	-56.6482	-18.8828	-75.531	-50.354	-44.0598	-75.531	-56.6482	-50.354	-81.8252	-56.6482	-44.0598	-44.0598	-56.6482	-50.354	-62.9426	-56.6482	-44.0598
-94.4138	-56.6482	-56.6482	-50.354	-31.4712	-25.177	-62.9426	-50.354	-69.2368	-44.0598	-75.531	-81.8252	-25.177	-56.6482	-62.9426	-69.2368	-62.9426	-56.6482	-107.002	-88.1196	-81.8252	-56.6482	-56.6482	-62.9426	-25.177	-75.531	-50.354	-69.2368	-25.177	-75.531	-75.531	-37.7656	-50.354	-56.6482	-18.8828	-69.2368	-50.354	-37.7656	-81.8252	-69.2368	-44.0598	-75.531	-56.6482	-44.0598	-44.0598	-56.6482	-37.7656	-62.9426	-50.354	-50.354
-100.708	-62.9426	-56.6482	-56.6482	-31.4712	-31.4712	-56.6482	-50.354	-62.9426	-44.0598	-69.2368	-75.531	-25.177	-62.9426	-56.6482	-69.2368	-50.354	-50.354	-107.002	-88.1196	-75.531	-56.6482	-50.354	-56.6482	-12.5886	-81.8252	-44.0598	-69.2368	-25.177	-56.6482	-75.531	-37.7656	-44.0598	-50.354	-18.8828	-62.9426	-44.0598	-44.0598	-75.531	-69.2368	-50.354	-75.531	-56.6482	-44.0598	-50.354	-44.0598	-37.7656	-62.9426	-50.354	-50.354
-94.4138	-62.9426	-50.354	-44.0598	-25.177	-25.177	-56.6482	-44.0598	-56.6482	-37.7656	-69.2368	-75.531	-31.4712	-62.9426	-56.6482	-75.531	-56.6482	-44.0598	-113.297	-88.1196	-81.8252	-62.9426	-50.354	-56.6482	-12.5886	-75.531	-44.0598	-62.9426	-31.4712	-62.9426	-75.531	-44.0598	-44.0598	-56.6482	-25.177	-69.2368	-44.0598	-37.7656	-81.8252	-62.9426	-50.354	-75.531	-56.6482	-50.354	-44.0598	-56.6482	-37.7656	-56.6482	-56.6482	-50.354
-94.4138	-50.354	-44.0598	-37.7656	-31.4712	-25.177	-62.9426	-50.354	-62.9426	-31.4712	-69.2368	-69.2368	-31.4712	-44.0598	-56.6482	-69.2368	-50.354	-50.354	-107.002	-81.8252	-88.1196	-62.9426	-50.354	-62.9426	-12.5886	-69.2368	-37.7656	-69.2368	-25.177	-56.6482	-69.2368	-44.0598	-44.0598	-56.6482	-31.4712	-69.2368	-37.7656	-50.354	-75.531	-62.9426	-44.0598	-75.531	-56.6482	-56.6482	-56.6482	-50.354	-37.7656	-56.6482	-56.6482	-44.0598
-100.708	-50.354	-50.354	-50.354	-31.4712	-18.8828	-56.6482	-56.6482	-56.6482	-31.4712	-62.9426	-75.531	-31.4712	-50.354	-62.9426	-62.9426	-50.354	-56.6482	-107.002	-81.8252	-81.8252	-56.6482	-50.354	-62.9426	-18.8828	-81.8252	-44.0598	-62.9426	-12.5886	-69.2368	-69.2368	-44.0598	-44.0598	-56.6482	-37.7656	-75.531	-37.7656	-44.0598	-75.531	-62.9426	-50.354	-75.531	-56.6482	-50.354	-44.0598	-62.9426	-37.7656	-62.9426	-56.6482	-44.0598
-94.4138	-50.354	-50.354	-44.0598	-37.7656	-25.177	-69.2368	-56.6482	-62.9426	-37.7656	-75.531	-81.8252	-31.4712	-56.6482	-69.2368	-62.9426	-44.0598	-50.354	-113.297	-88.1196	-88.1196	-56.6482	-50.354	-62.9426	-25.177	-81.8252	-37.7656	-62.9426	-12.5886	-75.531	-75.531	-44.0598	-37.7656	-62.9426	-44.0598	-75.531	-31.4712	-31.4712	-69.2368	-62.9426	-44.0598	-69.2368	-56.6482	-44.0598	-50.354	-56.6482	-37.7656	-69.2368	-62.9426	-50.354
-88.1196	-50.354	-50.354	-44.0598	-37.7656	-18.8828	-69.2368	-56.6482	-62.9426	-37.7656	-69.2368	-81.8252	-31.4712	-56.6482	-62.9426	-69.2368	-44.0598	-50.354	-107.002	-94.4138	-81.8252	-56.6482	-50.354	-69.2368	-25.177	-75.531	-50.354	-62.9426	-18.8828	-88.1196	-62.9426	-44.0598	-31.4712	-56.6482	-44.0598	-69.2368	-37.7656	-37.7656	-75.531	-75.531	-50.354	-75.531	-56.6482	-44.0598	-50.354	-56.6482	-37.7656	-69.2368	-62.9426	-44.0598
-94.4138	-56.6482	-50.354	-56.6482	-37.7656	-18.8828	-69.2368	-56.6482	-69.2368	-31.4712	-75.531	-69.2368	-25.177	-50.354	-56.6482	-69.2368	-50.354	-44.0598	-100.708	-94.4138	-88.1196	-56.6482	-37.7656	-62.9426	-12.5886	-62.9426	-50.354	-62.9426	-25.177	-81.8252	-62.9426	-44.0598	-37.7656	-62.9426	-31.4712	-69.2368	-37.7656	-31.4712	-62.9426	-69.2368	-44.0598	-69.2368	-56.6482	-44.0598	-50.354	-62.9426	-37.7656	-69.2368	-56.6482	-44.0598
-88.1196	-56.6482	-56.6482	-50.354	-25.177	-25.177	-62.9426	-50.354	-62.9426	-25.177	-69.2368	-81.8252	-31.4712	-37.7656	-62.9426	-69.2368	-44.0598	-56.6482	-107.002	-88.1196	-88.1196	-50.354	-37.7656	-62.9426	-12.5886	-75.531	-44.0598	-56.6482	-18.8828	-81.8252	-62.9426	-44.0598	-50.354	-62.9426	-37.7656	-69.2368	-44.0598	-25.177	-69.2368	-69.2368	-44.0598	-69.2368	-56.6482	-44.0598	-50.354	-62.9426	-37.7656	-62.9426	-62.9426	-44.0598
-100.708	-56.6482	-62.9426	-50.354	-25.177	-31.4712	-62.9426	-56.6482	-62.9426	-37.7656	-69.2368	-75.531	-37.7656	-37.7656	-62.9426	-69.2368	-44.0598	-44.0598	-107.002	-88.1196	-81.8252	-44.0598	-44.0598	-62.9426	-12.5886	-69.2368	-44.0598	-56.6482	-18.8828	-75.531	-75.531	-50.354	-44.0598	-56.6482	-31.4712	-62.9426	-44.0598	-37.7656	-69.2368	-69.2368	-44.0598	-62.9426	-56.6482	-44.0598	-44.0598	-56.6482	-37.7656	-56.6482	-56.6482	-50.354
-100.708	-62.9426	-62.9426	-50.354	-31.4712	-25.177	-62.9426	-44.0598	-69.2368	-37.7656	-69.2368	-75.531	-31.4712	-37.7656	-62.9426	-75.531	-44.0598	-50.354	-119.591	-88.1196	-75.531	-50.354	-44.0598	-62.9426	-12.5886	-81.8252	-37.7656	-56.6482	-18.8828	-81.8252	-69.2368	-44.0598	-50.354	-56.6482	-25.177	-75.531	-50.354	-37.7656	-62.9426	-69.2368	-44.0598	-69.2368	-56.6482	-44.0598	-44.0598	-56.6482	-37.7656	-56.6482	-50.354	-56.6482
-94.4138	-56.6482	-56.6482	-44.0598	-37.7656	-25.177	-69.2368	-37.7656	-75.531	-31.4712	-62.9426	-81.8252	-25.177	-44.0598	-69.2368	-75.531	-37.7656	-44.0598	-113.297	-88.1196	-75.531	-44.0598	-44.0598	-56.6482	-18.8828	-75.531	-44.0598	-50.354	-18.8828	-75.531	-69.2368	-37.7656	-56.6482	-50.354	-25.177	-69.2368	-37.7656	-44.0598	-56.6482	-69.2368	-37.7656	-75.531	-56.6482	-37.7656	-44.0598	-62.9426	-31.4712	-56.6482	-69.2368	-50.354
-88.1196	-62.9426	-50.354	-44.0598	-44.0598	-31.4712	-69.2368	-44.0598	-62.9426	-31.4712	-62.9426	-75.531	-31.4712	-56.6482	-62.9426	-69.2368	-37.7656	-44.0598	-113.297	-94.4138	-75.531	-44.0598	-44.0598	-56.6482	-18.8828	-75.531	-44.0598	-56.6482	-18.8828	-69.2368	-69.2368	-50.354	-50.354	-56.6482	-31.4712	-69.2368	-44.0598	-37.7656	-62.9426	-56.6482	-37.7656	-75.531	-50.354	-44.0598	-56.6482	-56.6482	-37.7656	-56.6482	-75.531	-56.6482
-94.4138	-62.9426	-56.6482	-37.7656	-37.7656	-31.4712	-75.531	-44.0598	-62.9426	-31.4712	-62.9426	-81.8252	-25.177	-50.354	-62.9426	-69.2368	-37.7656	-44.0598	-113.297	-94.4138	-75.531	-50.354	-37.7656	-56.6482	-18.8828	-81.8252	-37.7656	-56.6482	-31.4712	-62.9426	-62.9426	-50.354	-50.354	-62.9426	-31.4712	-75.531	-37.7656	-37.7656	-69.2368	-62.9426	-37.7656	-75.531	-44.0598	-50.354	-56.6482	-56.6482	-31.4712	-62.9426	-75.531	-44.0598
-94.4138	-62.9426	-56.6482	-50.354	-37.7656	-25.177	-69.2368	-44.0598	-56.6482	-25.177	-56.6482	-75.531	-25.177	-50.354	-75.531	-69.2368	-50.354	-44.0598	-113.297	-88.1196	-69.2368	-62.9426	-37.7656	-56.6482	-18.8828	-88.1196	-44.0598	-56.6482	-18.8828	-69.2368	-62.9426	-44.0598	-44.0598	-62.9426	-31.4712	-75.531	-44.0598	-50.354	-75.531	-62.9426	-25.177	-69.2368	-50.354	-37.7656	-62.9426	-62.9426	-31.4712	-62.9426	-62.9426	-44.0598
-81.8252	-56.6482	-62.9426	-37.7656	-44.0598	-18.8828	-69.2368	-37.7656	-62.9426	-25.177	-56.6482	-81.8252	-18.8828	-44.0598	-75.531	-62.9426	-37.7656	-44.0598	-113.297	-88.1196	-62.9426	-56.6482	-44.0598	-62.9426	-18.8828	-94.4138	-37.7656	-50.354	-18.8828	-69.2368	-62.9426	-37.7656	-50.354	-62.9426	-25.177	-69.2368	-44.0598	-50.354	-62.9426	-69.2368	-18.8828	-75.531	-44.0598	-37.7656	-62.9426	-50.354	-37.7656	-69.2368	-69.2368	-44.0598
-81.8252	-62.9426	-56.6482	-44.0598	-44.0598	-25.177	-62.9426	-50.354	-69.2368	-25.177	-56.6482	-81.8252	-25.177	-44.0598	-75.531	-69.2368	-50.354	-44.0598	-107.002	-81.8252	-75.531	-50.354	-37.7656	-62.9426	-18.8828	-94.4138	-44.0598	-50.354	-18.8828	-75.531	-62.9426	-37.7656	-44.0598	-56.6482	-25.177	-62.9426	-44.0598	-37.7656	-62.9426	-75.531	-31.4712	-69.2368	-56.6482	-44.0598	-56.6482	-50.354	-44.0598	-62.9426	-62.9426	-50.354
-88.1196	-50.354	-50.354	-37.7656	-44.0598	-18.8828	-62.9426	-44.0598	-62.9426	-25.177	-62.9426	-75.531	-31.4712	-44.0598	-69.2368	-69.2368	-44.0598	-44.0598	-107.002	-88.1196	-69.2368	-56.6482	-37.7656	-62.9426	-18.8828	-81.8252	-37.7656	-50.354	-25.177	-75.531	-62.9426	-31.4712	-56.6482	-69.2368	-25.177	-56.6482	-44.0598	-37.7656	-69.2368	-69.2368	-31.4712	-75.531	-50.354	-37.7656	-50.354	-56.6482	-37.7656	-56.6482	-62.9426	-44.0598
-81.8252	-50.354	-50.354	-44.0598	-37.7656	-18.8828	-56.6482	-44.0598	-56.6482	-18.8828	-50.354	-69.2368	-37.7656	-50.354	-69.2368	-62.9426	-44.0598	-37.7656	-107.002	-94.4138	-81.8252	-56.6482	-37.7656	-62.9426	-12.5886	-81.8252	-44.0598	-56.6482	-25.177	-75.531	-62.9426	-31.4712	-56.6482	-69.2368	-31.4712	-56.6482	-50.354	-31.4712	-69.2368	-69.2368	-31.4712	-75.531	-50.354	-50.354	-56.6482	-69.2368	-37.7656	-56.6482	-56.6482	-44.0598
-88.1196	-50.354	-50.354	-44.0598	-37.7656	-18.8828	-62.9426	-37.7656	-56.6482	-31.4712	-56.6482	-75.531	-37.7656	-44.0598	-62.9426	-69.2368	-56.6482	-50.354	-113.297	-88.1196	-75.531	-50.354	-31.4712	-69.2368	-12.5886	-81.8252	-50.354	-56.6482	-25.177	-69.2368	-56.6482	-37.7656	-50.354	-50.354	-31.4712	-62.9426	-56.6482	-37.7656	-69.2368	-75.531	-31.4712	-81.8252	-50.354	-50.354	-56.6482	-69.2368	-44.0598	-62.9426	-62.9426	-50.354
-88.1196	-56.6482	-56.6482	-44.0598	-37.7656	-12.5886	-56.6482	-44.0598	-56.6482	-31.4712	-62.9426	-75.531	-37.7656	-37.7656	-62.9426	-69.2368	-56.6482	-44.0598	-113.297	-81.8252	-75.531	-50.354	-31.4712	-62.9426	-6.29419	-69.2368	-44.0598	-69.2368	-25.177	-69.2368	-56.6482	-44.0598	-44.0598	-62.9426	-25.177	-62.9426	-50.354	-44.0598	-62.9426	-62.9426	-31.4712	-75.531	-44.0598	-50.354	-50.354	-69.2368	-31.4712	-62.9426	-69.2368	-50.354
-81.8252	-50.354	-50.354	-37.7656	-44.0598	-25.177	-50.354	-50.354	-62.9426	-37.7656	-56.6482	-81.8252	-44.0598	-44.0598	-69.2368	-62.9426	-50.354	-44.0598	-107.002	-75.531	-62.9426	-44.0598	-31.4712	-69.2368	-18.8828	-75.531	-44.0598	-75.531	-25.177	-62.9426	-62.9426	-31.4712	-44.0598	-56.6482	-18.8828	-56.6482	-44.0598	-37.7656	-62.9426	-69.2368	-25.177	-75.531	-56.6482	-37.7656	-44.0598	-62.9426	-37.7656	-56.6482	-62.9426	-44.0598
-81.8252	-50.354	-56.6482	-44.0598	-37.7656	-31.4712	-50.354	-44.0598	-62.9426	-44.0598	-56.6482	-75.531	-37.7656	-50.354	-62.9426	-62.9426	-56.6482	-37.7656	-107.002	-75.531	-69.2368	-37.7656	-31.4712	-62.9426	-25.177	-81.8252	-44.0598	-56.6482	-25.177	-62.9426	-56.6482	-18.8828	-44.0598	-56.6482	-25.177	-62.9426	-50.354	-37.7656	-62.9426	-75.531	-31.4712	-69.2368	-56.6482	-31.4712	-44.0598	-62.9426	-37.7656	-56.6482	-62.9426	-37.7656
-81.8252	-50.354	-50.354	-37.7656	-31.4712	-25.177	-56.6482	-44.0598	-62.9426	-44.0598	-62.9426	-75.531	-37.7656	-50.354	-62.9426	-62.9426	-56.6482	-44.0598	-113.297	-75.531	-69.2368	-44.0598	-31.4712	-56.6482	-25.177	-88.1196	-44.0598	-56.6482	-25.177	-69.2368	-56.6482	-37.7656	-50.354	-62.9426	-25.177	-62.9426	-44.0598	-50.354	-62.9426	-75.531	-31.4712	-75.531	-62.9426	-37.7656	-50.354	-56.6482	-37.7656	-56.6482	-62.9426	-37.7656
-81.8252	-50.354	-50.354	-37.7656	-31.4712	-25.177	-56.6482	-37.7656	-62.9426	-31.4712	-56.6482	-81.8252	-31.4712	-44.0598	-69.2368	-56.6482	-56.6482	-37.7656	-119.591	-81.8252	-69.2368	-50.354	-37.7656	-56.6482	-25.177	-81.8252	-44.0598	-56.6482	-25.177	-69.2368	-62.9426	-31.4712	-50.354	-62.9426	-25.177	-50.354	-44.0598	-37.7656	-69.2368	-75.531	-31.4712	-75.531	-56.6482	-44.0598	-50.354	-62.9426	-37.7656	-56.6482	-62.9426	-50.354
[truncated: 51 more columns]

## Sheet: fig2a_filtered
Waveform1	Waveform2	Waveform3	Waveform4	Waveform5	Waveform6	Waveform7	Waveform8	Waveform9	Waveform10	Waveform11	Waveform12	Waveform13	Waveform14	Waveform15	Waveform16	Waveform17	Waveform18	Waveform19	Waveform20	Waveform21	Waveform22	Waveform23	Waveform24	Waveform25	Waveform26	Waveform27	Waveform28	Waveform29	Waveform30	Waveform31	Waveform32	Waveform33	Waveform34	Waveform35	Waveform36	Waveform37	Waveform38	Waveform39	Waveform40	Waveform41	Waveform42	Waveform43	Waveform44	Waveform45	Waveform46	Waveform47	Waveform48	Waveform49	Waveform50
-1.94388	0.922583	-6.21298	-1.95844	-2.50525	0.456101	0.229379	-7.34937	-4.09265	-1.56402	-0.460824	6.73138	4.25576	4.07637	1.70417	0.298214	15.3098	9.44811	4.81989	1.26422	-0.881948	-5.87731	-6.22565	5.81567	-9.36503	4.29655	-0.421518	2.48448	5.41682	3.06895	-12.858	-0.831536	-0.962189	-1.68716	-2.6759	1.76435	-3.58374	2.12546	4.47979	-2.57283	-3.9245	1.77184	2.15862	-0.354931	-3.44425	1.27412	-2.97347	-8.24367	4.00027	2.32118
-1.58005	5.73182	-8.25813	-4.68031	0.831529	-2.20499	0.0446024	-10.0315	-3.5235	2.08869	-3.20775	3.73212	5.13961	2.53512	-1.88181	0.851524	13.4692	7.26308	1.27623	0.0775783	-2.21992	-6.56813	-4.73273	5.88415	-9.71045	3.52319	-2.32634	5.56774	7.06521	1.66883	-9.99964	1.60335	-1.31282	-4.37836	-0.266413	1.64578	-1.15164	0.3204	3.81311	-2.12264	-3.52641	4.25267	3.09102	0.800501	-0.862933	5.79206	-3.22236	-4.43369	6.18231	1.74233
-1.56664	10.5674	-6.68624	-4.86769	2.44333	-3.7011	0.791626	-11.1408	-2.34226	4.59885	-3.87646	2.66415	3.53996	1.25548	-3.65843	-0.34955	7.15817	5.44114	-1.98511	-0.912598	-3.41485	-6.76475	-1.52219	3.50082	-6.90345	2.49204	-3.75403	6.45154	8.2125	0.260003	-3.72018	3.41276	-2.91769	-5.50252	2.16716	1.98442	0.774358	-2.33608	0.992918	-3.22346	-1.92151	5.27178	3.68721	1.49152	2.40378	8.07447	-3.3984	-0.769682	9.22307	-0.941089
-1.84108	12.6623	-3.00678	-2.9295	1.93351	-4.14393	1.33302	-9.18228	-1.20652	5.20157	-2.35288	2.60435	0.524546	1.35205	-1.513	-2.80409	-0.247384	5.96859	-4.08198	-1.32228	-3.78684	-4.70549	2.37326	0.520289	-1.63568	1.88335	-4.71063	4.38911	8.78539	-1.37926	1.125	4.67218	-5.33813	-5.12475	3.26641	1.01678	2.54303	-4.74035	-0.848659	-4.94897	-0.29234	4.13283	3.89511	1.08071	4.17625	8.05238	-2.68608	2.90577	11.2842	-3.49424
-3.13809	11.3151	1.39375	0.469542	0.32869	-4.15423	0.572348	-6.06906	-0.682831	3.80346	-0.569148	1.84966	-1.68257	1.78012	2.13794	-4.70748	-4.38321	8.23654	-5.24468	-0.99154	-2.7599	-0.511549	3.72314	-0.143365	3.84115	2.62341	-5.09951	0.59431	8.37932	-3.27975	1.04265	4.14335	-7.4745	-3.95352	2.1961	-2.44598	3.35163	-5.5882	-0.577148	-5.63936	0.732776	1.95759	3.43277	0.284053	4.2252	5.78216	-1.02992	5.62232	10.3965	-4.60665
-5.41614	7.43134	5.64689	3.27134	-1.43212	-3.25573	-1.40036	-4.74015	-1.02416	1.30043	-0.600812	0.0808273	-2.11323	1.56624	3.72962	-4.90417	-4.22332	9.98028	-5.53433	-0.186445	-1.16734	2.92548	-0.0097776	1.57454	6.92329	3.83728	-5.25105	-3.93478	7.59536	-4.69975	-3.55077	2.02249	-8.19349	-2.25926	-0.186881	-7.38891	2.4969	-4.08797	0.152873	-5.51621	1.15249	-1.1763	1.90889	0.0735633	2.43677	1.78197	0.278969	5.9917	6.83439	-4.81737
-7.49784	2.10362	7.54546	2.47931	-2.31419	-1.21044	-3.51128	-5.48585	-1.92105	-1.92359	-3.11519	-2.60656	-2.41307	1.76375	2.2338	-4.10771	-2.48947	9.04554	-4.99365	-0.283226	-0.620661	2.77717	-6.13838	2.98019	6.42534	3.60507	-5.16874	-8.23881	6.75552	-5.02085	-9.06076	0.0926354	-7.20831	-0.852306	-2.59165	-11.3807	0.631882	-2.16887	-0.286364	-5.51133	0.791004	-5.09613	-0.144109	-0.269925	-2.12161	-2.27667	-0.44659	4.21075	2.53524	-4.95692
-8.84029	-3.30492	5.70515	-1.67634	-1.65234	0.0283489	-5.17962	-7.10593	-3.34617	-5.78996	-6.781	-6.79515	-3.95995	2.48401	-1.3453	-3.08722	-1.88217	4.8552	-4.68764	-2.17354	-1.54888	-0.528126	-9.86182	2.24794	3.21218	1.00514	-4.36339	-10.7266	4.52575	-4.12984	-11.4837	-1.06074	-4.95423	-1.34127	-4.47475	-13.2144	-0.743784	-3.0545	-1.85455	-5.56449	-0.859256	-8.41863	-2.0306	-1.97417	-8.87442	-5.21075	-3.88098	2.27174	-1.59905	-4.91576
-9.70734	-7.05632	1.91289	-5.79876	-0.814372	-1.22732	-6.27577	-9.09102	-5.25859	-8.34405	-9.74406	-11.7438	-5.46972	1.17151	-5.23213	-2.29468	-2.63627	-0.849501	-5.62429	-4.36465	-2.81148	-4.36674	-9.66775	-0.396719	-1.02882	-3.36499	-3.31331	-11.0945	0.704166	-2.55368	-10.0176	-1.60498	-2.07314	-4.73487	-6.99371	-13.2197	-0.939091	-6.68496	-3.95636	-5.41341	-3.22005	-10.3304	-4.10238	-4.74757	-14.8091	-6.8195	-8.62316	1.7319	-5.39921	-4.5194
-10.1657	-8.21844	-1.34034	-7.89732	-2.03396	-3.88219	-6.68505	-10.7794	-6.56699	-8.01003	-10.9106	-15.5358	-5.34861	-3.81725	-7.93182	-3.25322	-4.09217	-4.80285	-7.89405	-4.58283	-3.19491	-7.04433	-6.90689	-4.10701	-5.02468	-7.3105	-2.98725	-10.8684	-2.55825	-1.92563	-7.32381	-1.19072	-0.466052	-9.51752	-11.4352	-11.6802	-0.939088	-9.47597	-5.8933	-5.20034	-4.93745	-10.9414	-6.95133	-7.10526	-17.1371	-7.30036	-12.1632	1.46517	-8.28333	-4.77096
-9.78272	-7.62674	-3.61413	-8.2114	-5.03091	-6.28933	-6.54823	-11.7973	-6.25028	-6.94664	-10.2381	-17.77	-4.43061	-10.0768	-9.34898	-6.74841	-6.6486	-5.2883	-10.6835	-2.45345	-2.70514	-8.48066	-3.70925	-7.28696	-7.63149	-8.79254	-4.06331	-10.9188	-4.20376	-3.50045	-6.38646	-0.198104	-2.66804	-12.769	-16.0593	-8.82889	-1.72775	-9.18008	-6.77963	-4.8061	-5.654	-10.3563	-10.1137	-7.6961	-15.3653	-7.39056	-13.421	-0.739036	-9.56147	-6.94935
-8.32557	-6.81076	-6.00052	-7.57964	-7.63815	-8.30042	-5.89266	-13.3452	-4.23955	-7.70212	-8.78561	-18.8822	-4.52086	-14.2588	-10.2646	-10.5387	-10.5131	-3.58664	-12.3377	0.126658	-2.61134	-9.47754	-2.13624	-8.62359	-8.45332	-8.25878	-6.85272	-11.0696	-5.43217	-6.53152	-7.58522	0.095485	-8.22333	-13.3221	-17.4652	-6.09415	-2.36818	-7.4271	-6.51438	-4.429	-5.67933	-9.0391	-12.8412	-6.55129	-11.0011	-7.81901	-12.6432	-4.8456	-9.14584	-9.98244
-6.1684	-6.36105	-9.45834	-7.2781	-8.56492	-10.0799	-4.90213	-15.7873	-1.3974	-9.39747	-7.49143	-18.227	-6.10417	-15.731	-11.4606	-11.0579	-13.9632	-1.64923	-12.2718	0.447627	-3.72468	-10.7922	-2.96164	-9.62979	-8.48936	-7.54458	-10.0493	-11.4254	-7.4164	-9.09376	-8.70921	-0.979229	-13.5334	-11.8804	-14.4824	-5.08026	-1.64225	-6.88764	-6.32238	-5.14595	-4.74432	-8.02403	-14.9311	-5.3151	-6.91308	-8.91558	-10.4042	-8.4624	-8.18467	-11.2225
-3.92073	-5.71428	-13.9101	-7.99186	-8.18361	-11.1745	-4.55142	-17.0673	0.0817694	-9.82492	-6.43478	-15.4628	-8.19576	-15.5259	-13.0047	-7.72241	-15.0738	-1.07852	-11.7213	-3.1204	-5.25706	-11.7226	-5.04288	-12.6212	-8.13232	-7.70889	-10.9439	-11.1693	-10.6624	-9.89552	-8.03312	-2.9938	-15.4947	-9.56758	-8.50725	-5.37178	-0.254218	-7.88543	-7.60099	-7.52748	-3.01862	-7.97024	-15.684	-5.48768	-5.58722	-10.6015	-8.33596	-9.11469	-8.05069	-10.5365
-2.25495	-4.74489	-18.1474	-8.44947	-7.87252	-10.9213	-6.08343	-15.6602	-1.46722	-8.70255	-6.13762	-12.3352	-9.01972	-14.898	-13.7621	-4.09205	-13.962	-3.4339	-11.6433	-9.10194	-6.54728	-10.5205	-6.67405	-16.704	-6.57626	-8.17781	-8.65159	-8.76143	-14.9959	-9.53295	-6.29192	-5.07055	-13.4421	-7.79837	-1.99464	-5.65313	0.617342	-8.96524	-10.2656	-10.8757	-2.22981	-8.66568	-14.1155	-6.3434	-6.97843	-11.8823	-8.25731	-6.28353	-8.73974	-9.70576
-2.04029	-4.33564	-20.6756	-7.31069	-8.06405	-9.45828	-9.43697	-12.483	-4.89193	-7.79353	-7.52277	-11.1364	-8.05676	-14.7407	-12.9701	-3.12759	-11.8332	-8.07045	-11.8841	-13.3071	-7.77856	-7.5648	-7.0497	-18.9674	-4.01365	-7.2659	-5.3501	-5.05775	-19.2008	-9.68683	-5.13308	-6.329	-9.29115	-7.28481	2.55081	-5.64557	0.800968	-9.53365	-12.5357	-13.5331	-3.26795	-9.71936	-11.1334	-6.34467	-9.2185	-11.6881	-10.1336	-2.00682	-9.10527	-8.60874
-3.82912	-4.55044	-20.1967	-5.3491	-8.02543	-7.94151	-12.1782	-9.08904	-8.01682	-8.08496	-9.51563	-12.1709	-6.69491	-14.6046	-11.6423	-4.48126	-9.07496	-11.6812	-11.9622	-13.3628	-8.80676	-6.33075	-6.60794	-18.7561	-1.91476	-4.85195	-2.99091	-2.21921	-21.7629	-11.1943	-4.69703	-6.33905	-6.2056	-6.72388	3.33739	-5.95182	0.420157	-10.0557	-12.5735	-13.9069	-4.60003	-11.1407	-9.04525	-6.18197	-10.9231	-10.2809	-12.2052	0.927743	-8.0175	-6.23356
-7.12268	-4.25238	-16.4973	-3.87398	-7.51772	-7.79965	-11.8884	-5.94846	-9.85193	-8.34129	-9.43317	-13.2535	-6.24698	-12.9995	-11.4224	-6.91196	-5.8016	-12.2749	-11.5827	-11.0274	-9.4511	-8.87403	-6.24679	-17.721	-1.51159	-3.52134	-1.84392	-0.457186	-21.3443	-13.3159	-3.74787	-5.89815	-5.1857	-4.73375	0.634313	-7.01889	-0.16887	-10.0818	-10.113	-12.5534	-4.6941	-12.4404	-8.52796	-7.25316	-11.845	-8.94007	-12.8982	1.09343	-5.55821	-3.78023
-9.9662	-2.92908	-11.9578	-3.14517	-6.91117	-10.058	-9.11708	-2.85419	-10.2348	-7.1079	-6.82614	-11.8961	-7.10146	-8.96068	-12.6007	-9.36422	-3.32178	-11.2289	-10.7551	-8.69829	-9.89266	-12.9238	-5.61155	-16.2165	-3.10562	-5.41079	-1.78552	0.312668	-17.4543	-14.0341	-2.21351	-6.41398	-4.28353	-2.06134	-2.62016	-8.34275	-0.40048	-8.40399	-6.57195	-11.6611	-3.81303	-11.985	-8.22738	-8.92454	-11.4879	-8.58748	-11.9571	-1.05662	-3.06691	-3.21848
-9.75666	-1.38747	-9.70924	-3.29835	-6.47403	-14.1772	-6.11138	0.0355426	-9.67346	-4.55651	-3.89522	-7.92398	-7.9173	-3.51606	-13.8751	-10.6988	-3.15787	-10.5283	-9.41981	-7.30371	-9.98681	-15.6199	-3.44935	-13.1037	-6.00103	-9.45698	-1.52094	-0.923845	-11.9402	-11.457	-1.97557	-8.36022	-2.37777	-0.488152	-3.81541	-9.05327	-0.584709	-5.06503	-3.87742	-11.4625	-2.99449	-9.25035	-7.10158	-9.68267	-9.28236	-8.38559	-10.3097	-3.48899	-1.67989	-4.0376
-6.14423	-0.33435	-10.1115	-4.46639	-6.19881	-17.6211	-4.3032	1.56533	-8.55419	-2.36269	-1.76656	-3.06292	-6.5199	0.533666	-13.9591	-10.6677	-5.06377	-10.4422	-7.24405	-7.36505	-9.16861	-16.3673	-0.227425	-8.82991	-8.75524	-12.7971	0.841274	-3.66514	-7.54946	-6.61023	-3.61781	-10.5515	-0.315749	-1.54245	-2.5804	-8.58987	-1.70493	-1.5608	-2.95836	-9.66785	-3.02951	-6.60325	-5.81295	-8.95271	-5.96858	-6.5936	-9.05094	-4.30165	-1.70712	-4.0018
-1.54249	0.341196	-10.9822	-5.71283	-5.68527	-17.4457	-3.2673	0.574028	-6.24866	-1.91795	0.462024	0.81292	-3.68355	1.29755	-12.6462	-10.2184	-6.7047	-9.98952	-4.41982	-8.40121	-6.71622	-14.6472	2.03429	-5.43645	-9.95247	-13.4076	4.54828	-5.92721	-4.86424	-3.4365	-4.59008	-11.1666	1.55022	-5.19201	0.624164	-6.92264	-3.58451	0.0291564	-3.13067	-5.51209	-4.07772	-5.81864	-5.2498	-7.41425	-2.87467	-3.45925	-7.7727	-3.47874	-2.80173	-1.91341
1.70807	0.465484	-9.91247	-5.57426	-4.27733	-12.8736	-1.74928	-1.63703	-2.84674	-3.07204	2.88594	2.09173	-1.8648	-0.395108	-10.2881	-9.78978	-5.95518	-8.14643	-1.95991	-8.55988	-2.76089	-9.95696	2.4778	-3.61003	-9.42653	-10.753	7.13236	-7.08885	-2.97383	-3.33507	-2.45501	-10.0432	3.38741	-8.42799	4.29806	-4.61652	-4.53536	-1.56834	-2.64219	-1.22285	-5.5978	-5.11443	-5.03633	-5.88025	-1.1917	-1.28098	-4.83852	-1.95767	-3.7056	1.44494
2.73272	0.140885	-5.35109	-3.82634	-2.03123	-6.26917	0.435183	-1.76023	0.670273	-4.52709	4.47629	0.107397	-1.08637	-2.42536	-7.08254	-8.6689	-3.575	-5.04488	-0.392966	-6.59287	0.764673	-4.36766	1.38648	-2.13997	-8.15168	-5.69002	7.76832	-7.15147	-1.49239	-2.82277	2.28412	-7.79119	5.02596	-7.90894	5.7821	-2.09252	-3.59813	-5.15352	-0.339645	1.49712	-6.9097	-2.60724	-5.10281	-3.7626	-1.64048	-1.09263	-0.0978701	-0.368421	-2.97943	4.50437
2.20779	0.878012	2.3953	-1.73889	-0.23231	-1.22042	2.81879	0.952242	3.50584	-4.31525	5.32252	-3.61887	-0.312941	-3.63324	-3.52049	-6.83941	-1.8052	-1.78883	1.14714	-2.9397	1.75666	-0.760595	-0.972625	-0.1044	-6.758	-0.458912	6.83267	-5.10842	-0.723625	0.487151	7.41789	-3.83567	6.31651	-3.80022	4.01578	0.303263	-1.70988	-7.55604	2.86724	2.97376	-6.66752	0.747915	-5.78107	-0.385306	-3.79546	-1.59665	4.35473	0.743206	-0.608964	6.40828
1.55311	3.11429	10.2563	-0.0738414	-0.258911	0.654817	4.88536	3.48049	4.48582	-2.08781	6.12671	-6.64592	0.332264	-4.12139	-0.63172	-5.19125	-1.41847	0.776561	3.68271	0.390324	0.235186	0.349331	-3.33593	2.04624	-5.01436	2.69103	5.08512	-0.989563	-0.644928	4.23306	11.2597	1.42638	6.5252	1.19321	0.654919	1.88575	-0.268317	-6.13289	4.74862	3.85206	-3.52607	3.32925	-5.72623	3.17647	-5.95428	-1.51481	6.87171	1.29841	1.94872	6.75255
1.1104	4.93675	14.0005	1.74646	-2.2127	0.867154	6.16187	4.10601	3.22135	-0.277809	7.00594	-7.79721	1.1245	-3.60416	0.945561	-3.47948	-2.1794	2.23041	6.41632	1.03629	-1.62222	0.799424	-3.59191	3.74087	-2.12327	3.18729	4.28402	2.8024	-0.165279	5.75331	13.1719	5.89526	4.67542	5.13967	-2.31544	2.30088	0.414372	-1.34259	3.81188	4.40465	1.10382	4.49841	-3.33892	5.90399	-6.25042	-0.499499	7.90385	2.26202	3.62484	5.52401
0.324329	5.18463	12.2316	3.5498	-4.53473	1.47099	6.42858	4.48778	1.11014	-0.0440931	8.05633	-6.62408	3.1346	-1.28604	1.45109	-0.0230168	-3.76614	2.57632	7.00689	-0.551755	-1.52925	2.98347	-0.957446	5.28914	2.2631	2.06279	5.26159	4.04177	1.45231	5.36747	12.9065	8.18079	1.46568	6.80012	-3.93832	1.89308	1.14244	3.11518	0.694034	4.78703	4.12661	3.90574	0.86858	8.496	-4.72486	1.54191	8.727	4.24947	5.00157	4.17837
-0.739617	4.79917	7.98637	3.82686	-4.7399	3.01616	5.26852	5.97378	0.240323	0.418741	8.92369	-2.96924	6.36969	2.22388	1.54589	5.77155	-4.58926	2.30175	4.74488	-1.03136	1.02404	6.98305	3.20815	7.17634	6.67223	0.963535	6.49583	3.214	3.46992	4.7087	10.9775	8.48917	-1.05953	5.0863	-3.86781	1.28344	2.39287	3.56755	-2.44867	5.34008	4.39216	2.41416	4.91567	11.4072	-2.67068	4.11649	10.0228	5.49373	7.34858	4.66919
-1.49953	4.54254	5.20161	2.04539	-1.88089	4.80267	2.84321	7.8372	2.41721	2.2836	8.40815	1.83251	9.49332	5.05685	1.76303	11.7576	-2.73444	2.20267	2.2904	1.13112	4.88347	9.81281	6.90908	9.37962	8.68808	1.00301	6.76058	2.3123	4.82909	5.55277	8.9226	8.36513	-1.39732	1.68672	-3.14206	1.15835	3.55596	-0.000700043	-4.21124	6.62966	2.78417	2.25112	7.05719	13.4772	-0.62008	6.32621	11.4451	3.60111	10.5315	6.68259
-1.6535	3.45177	5.05276	-0.459411	2.15515	5.1714	0.444077	8.91102	7.54782	4.81856	6.15856	5.54159	11.0558	6.06091	2.76046	14.8903	1.57438	2.86101	2.29234	3.70793	8.31208	9.23807	9.62608	11.5211	7.67087	2.1439	6.40938	2.03934	5.45114	8.76037	7.22055	9.30544	0.702688	0.343302	-3.15746	1.90537	3.67089	-4.22147	-4.73569	8.56807	0.837502	3.86128	7.18523	13.6018	1.01898	7.96576	11.777	-0.493831	12.4875	7.77713
-1.3033	0.732989	6.57528	-2.11155	5.18167	3.79505	-0.550752	8.60861	12.8426	7.46807	3.20284	6.77744	10.8881	5.50428	5.46802	13.8611	6.22552	3.92544	3.72812	4.5868	9.69455	6.98053	11.5687	12.9913	5.58559	4.18573	6.0917	1.7813	6.19744	12.6871	5.11962	10.9433	4.10493	2.78028	-3.01919	2.7954	1.94513	-5.81926	-4.47815	10.1416	0.5382	5.63857	6.75778	12.0055	1.46831	8.92329	10.2341	-3.50783	11.5917	6.35146
-0.493267	-2.14543	8.75492	-2.15299	6.67493	2.73765	0.248497	7.06677	15.026	10.2899	0.903762	5.72808	10.2441	4.36311	9.50923	9.7757	9.35625	4.39358	3.95686	4.47275	8.55713	6.65614	11.8686	12.8842	4.95329	7.03367	6.11172	1.57298	7.48882	14.6865	3.33914	11.6706	6.91857	7.55807	-1.02115	3.2399	-1.5866	-3.78625	-3.69172	10.7827	2.6888	6.8726	6.87121	9.71181	0.561599	8.61806	7.82087	-3.8504	8.56856	3.15606
1.05835	-2.94796	10.7564	-0.251288	6.93656	2.75038	2.13046	5.26315	12.9006	12.6518	1.00522	4.39635	10.0654	3.45895	12.7615	4.89593	10.8335	3.45496	2.78092	4.77055	6.14093	9.37374	10.5369	11.0822	6.64905	9.68186	6.14151	2.27936	8.40013	13.7851	3.38626	10.8537	8.26279	11.3718	2.40161	4.37639	-4.86287	0.469181	-2.39968	10.6103	5.64284	7.77973	6.72676	7.65299	-0.808477	7.44361	6.44358	-1.85017	5.31972	0.502893
3.40874	-1.07357	11.9267	3.31418	6.42712	3.05428	3.85493	4.68228	8.26937	13.9038	4.6027	5.08746	9.75665	3.32238	13.6159	1.45412	11.1539	1.88831	1.63724	5.52744	4.36161	12.8545	9.59471	9.10513	9.75752	10.4647	5.90505	4.26631	7.90189	10.7137	4.84118	9.2225	8.87444	11.8918	5.47477	6.87996	-4.58792	4.63645	-0.315942	9.83129	7.31646	8.65411	5.03861	6.45554	-1.29235	7.07904	7.20758	2.25917	3.34712	0.0807678
5.85719	2.09966	12.4591	6.74885	5.91822	4.40296	4.04509	6.56504	4.32104	14.05	9.75614	7.76097	8.59246	4.09082	12.2969	1.03565	10.5262	1.84688	0.996287	6.30638	4.72215	14.7789	10.0964	8.01769	12.8316	8.95105	6.10912	6.9905	6.57873	6.79118	6.08005	7.4377	9.78376	9.48509	7.40356	9.29357	-0.0114766	7.86532	2.81526	9.75512	7.36931	10.0417	2.60141	6.53745	0.705681	8.13724	9.55155	7.83098	3.32082	1.20405
7.53982	4.25123	12.7301	7.89868	6.7698	7.62291	2.91507	10.3179	2.59266	12.3384	12.254	10.3409	7.57349	5.12333	10.3129	3.57996	10.3133	4.13905	1.00085	7.25926	7.41916	15.3072	11.4488	6.6775	14.9452	6.5848	7.72729	9.6014	5.8146	3.69082	6.20494	5.65514	11.2576	6.22959	8.31329	10.0138	5.64173	10.9131	6.75376	11.2958	7.02556	11.6482	1.27111	8.00425	6.55479	8.85016	11.2054	12.6268	4.63198	2.05848
8.4722	4.25798	12.4649	6.81517	9.78309	11.4187	2.36545	13.4297	2.46468	8.83751	9.78299	11.2164	8.10661	6.09049	9.09064	7.50826	11.8175	8.08112	2.39571	8.64708	10.7486	15.8351	13.3833	3.90741	15.9611	4.49274	10.285	11.5339	6.38717	2.76688	5.35586	3.9388	12.676	4.75302	8.22674	8.90611	9.09494	13.9649	10.0227	12.5561	7.44694	12.2463	1.92076	10.1913	14.7179	7.88803	10.5556	14.6509	5.71851	2.23757
8.52239	3.86488	11.1124	5.27013	13.1809	13.6673	3.05204	14.0306	2.95353	6.02104	4.42086	10.5878	9.69751	7.58092	8.48324	10.6339	13.8057	12.9554	5.47122	9.83236	12.6976	16.3144	15.4273	1.1279	15.983	3.10495	11.5508	12.6836	8.43896	3.9977	4.16786	2.36622	13.0153	6.61286	7.24398	6.89125	9.79936	15.5388	10.8439	11.9917	8.75703	10.9692	4.44674	11.2603	20.6866	5.92142	8.62796	13.9602	5.75766	2.54535
6.70177	5.17358	8.59584	4.30815	13.9135	13.2495	4.76436	12.5364	3.8006	5.21835	0.642409	10.1378	10.0533	9.43414	7.9376	11.2878	14.4726	17.2507	8.94581	9.63586	12.9544	15.4136	15.8812	1.00501	14.8993	2.78105	9.9108	13.2448	10.9575	5.50803	2.93439	1.00857	12.341	10.6255	6.03407	5.21735	8.94404	14.3991	9.25972	10.893	10.369	8.01378	7.76222	10.0563	20.9962	3.81253	7.09955	11.4404	5.62078	3.45479
3.25492	6.92027	6.00271	3.82726	10.9077	10.849	7.96524	10.5712	4.81828	5.08507	0.838692	11.2163	7.09547	10.435	8.10279	9.95264	13.3537	18.609	11.1309	8.21244	12.2331	13.0966	13.34	4.58677	12.7873	2.06774	6.66275	13.2237	12.4558	5.01228	1.32221	-0.102029	11.9468	13.5043	5.59425	4.89976	8.40234	11.3483	6.81502	10.2492	11.6478	4.66816	10.4682	8.05821	16.4107	2.3703	6.44186	7.66402	6.2413	5.05524
0.049919	6.49088	4.86879	3.43085	5.60563	9.11727	11.9197	9.01725	5.78767	4.33852	3.40754	13.3837	1.39756	10.108	8.89945	8.71319	10.6754	15.8603	12.0373	6.61586	11.1086	10.901	8.72101	10.3813	10.1589	-0.717607	4.81338	12.2549	12.4635	2.7421	-0.426501	-0.735581	11.9439	12.9768	5.86761	6.29176	9.18266	8.17263	5.10595	9.50374	12.06	2.23372	11.9398	7.42754	11.4828	2.24081	6.56069	3.72948	6.68605	6.938
-1.25001	4.11566	5.88284	3.37442	0.45599	10.0287	14.3134	8.00512	7.26054	2.95769	6.17031	15.29	-3.75392	9.33642	9.11528	8.70986	7.5895	10.1151	12.8071	5.0941	9.95221	10.0013	5.02564	14.8655	7.8413	-3.88415	5.44843	10.2306	11.4542	0.75087	-0.733275	-0.171216	10.9888	9.52202	5.6147	8.90438	10.2333	5.99387	5.10169	8.67187	11.3901	1.53812	12.3601	8.16574	10.3442	2.93233	6.73842	1.92052	5.76155	8.35025
0.119524	2.21071	8.5141	4.46666	-2.35561	11.9718	14.0334	7.5138	9.26889	1.70374	9.05056	15.8694	-5.42574	9.12647	8.69692	9.02112	5.76036	4.14238	13.5567	3.903	8.66525	10.5654	4.66262	15.3873	6.93332	-4.32389	6.45748	7.85718	10.4097	0.220478	1.49358	2.21198	8.62589	5.56104	4.55149	11.2333	10.0582	5.1419	6.43717	8.12912	10.2249	3.19151	11.5204	8.79924	13.2264	3.68457	5.7712	3.41168	4.1902	9.2087
3.48171	2.32706	11.018	6.37565	-1.44458	12.123	12.4936	7.29621	9.90015	1.28998	11.6109	14.8569	-3.63951	9.42363	8.52289	8.24646	5.57003	0.535761	13.5579	3.81159	6.95973	12.0704	7.0087	12.8457	7.89458	-1.47042	5.43815	6.28129	9.84033	1.21579	5.03718	5.56087	5.92381	4.04268	3.80131	11.6517	8.37798	6.11479	7.87502	7.721	9.62064	6.40058	8.76474	8.40118	16.8222	4.2933	3.53298	6.17184	3.39443	9.93904
6.61214	3.93668	11.7967	7.82577	3.38315	9.94657	11.4487	7.31439	7.23925	1.70525	12.0437	13.0925	-0.789367	8.79219	8.98598	6.62379	5.58964	-0.33023	12.566	5.28425	5.14362	13.1625	8.84997	9.6934	9.4976	2.83082	2.61215	5.80857	8.94777	3.16932	7.76608	7.45089	4.5637	5.42412	3.9816	9.8479	6.15125	9.08954	9.06889	7.69432	10.0951	8.56046	5.31656	7.03241	17.5991	4.28267	0.752531	7.87571	3.81194	10.7484
8.18502	5.5371	10.9749	8.40831	9.95978	6.81263	10.2819	7.20527	2.33958	2.7121	10.0626	11.4212	0.66796	5.77375	9.84038	5.64368	4.31645	0.580931	10.4397	8.4735	4.28781	12.6463	8.17365	7.33059	9.80598	5.85441	-0.166958	5.50984	6.81565	5.23359	9.21203	6.51011	4.88564	7.28222	4.63641	6.8092	4.53615	11.8802	9.99595	8.50098	10.2942	8.00585	3.41728	5.5235	15.2083	3.38188	-1.75016	8.23093	4.45575	11.5374
8.73509	6.45086	9.71538	8.34537	14.6381	4.37418	7.41799	6.04093	-1.02912	4.10928	7.25925	9.70137	-0.347356	1.78291	10.3684	6.40666	2.37681	2.62928	7.15081	12.7288	5.10317	10.5972	6.24082	6.43286	8.04911	5.62288	-2.19215	4.21776	3.84249	6.80387	10.2825	4.16029	4.89519	8.2544	5.3876	3.77983	3.645	11.3081	9.72172	9.44718	7.90426	6.18143	3.4403	4.44728	12.0265	2.85606	-2.59524	7.16938	3.30431	11.854
8.86447	6.94124	8.84557	7.55207	15.7403	3.70885	4.25858	4.0067	0.239965	5.79614	4.56521	7.75991	-2.56291	0.915953	9.72995	9.03624	1.71203	4.78259	4.02854	15.6836	6.85326	7.64371	4.66931	7.0873	4.93172	3.38956	-3.76698	1.83033	1.618	7.47205	11.1109	2.36007	3.19904	8.4122	5.97529	1.96123	3.10121	7.1233	8.35773	9.37824	2.87009	5.49246	4.7092	3.61399	9.92316	4.33339	-1.19511	4.28529	-0.175516	11.0472
8.69211	7.36101	8.2429	6.21987	14.0854	4.50954	3.85765	2.51456	5.23399	7.73151	1.8607	6.14556	-2.99185	4.67242	7.7282	12.4837	2.89076	5.60891	3.40457	15.3004	7.98102	4.35649	3.3751	8.0573	1.65963	2.31823	-4.28679	-0.00401754	1.80829	6.86769	11.0995	1.17449	1.24657	7.53986	6.29815	2.44727	3.02592	2.5127	7.05792	8.04717	-2.43535	6.4297	6.66095	2.97461	8.99822	8.15474	0.898495	0.188767	-3.40973	9.4522
7.77523	7.57939	7.0764	5.20534	11.2467	5.77349	5.7425	2.46047	9.6717	9.15344	-0.448458	5.37236	-0.251495	9.75764	4.97582	15.0182	5.11276	4.852	5.7196	12.2155	7.0747	1.48464	1.4809	7.6297	-0.705749	3.42582	-2.97603	0.315477	4.16921	5.07314	10.1148	-0.104429	1.04345	6.36413	6.8606	4.98775	3.35577	1.2629	5.76638	5.75498	-5.93464	7.42099	8.1679	2.46064	8.7761	12.8176	1.78826	-3.02101	-3.71262	8.42821
6.12625	7.22635	4.85967	5.12596	8.5481	7.39066	6.87308	3.79741	10.5778	8.69533	-1.39258	5.08249	4.34407	12.3674	2.52169	15.4024	7.47382	3.45387	8.0778	8.03716	4.097	-0.159794	-1.44042	5.25819	-1.47629	5.13376	-0.738687	2.35219	6.54027	2.72508	8.29462	-1.06612	2.35861	5.96232	7.55893	7.30438	3.34636	4.07819	4.53276	2.92763	-7.49841	6.59841	8.19484	1.26451	8.63964	15.2373	1.49327	-3.1364	-1.51175	8.01148
5.13491	6.53361	2.41537	6.05098	6.06248	8.93326	6.18803	5.93442	8.38112	6.36216	-0.69301	4.2772	9.0093	10.7962	1.37108	13.1609	9.31756	2.30737	7.99498	3.97026	0.917511	-0.616516	-4.44821	1.98588	-0.996808	5.98351	0.537195	4.28698	7.24857	0.515536	6.34818	-1.40684	3.29829	6.27578	7.37166	6.53913	2.67074	7.76642	4.14165	0.101373	-7.76413	4.06359	7.06363	-1.01229	7.97111	13.7326	1.76395	-0.136906	0.914327	6.51354
5.63178	5.8208	1.71336	7.67171	3.38748	8.82378	4.74121	7.31603	4.84184	4.15968	1.213	2.38706	12.3007	5.56986	1.73109	9.01931	10.6576	1.96575	6.09699	1.34399	-0.871087	-1.21604	-5.48635	-0.490672	-0.587318	5.87089	-0.0749687	4.5217	6.20691	-1.18284	5.74583	-1.95283	2.83596	6.97638	6.00998	2.08646	2.25542	8.99227	3.99255	-2.08852	-6.35824	1.20542	5.58986	-3.20391	6.92731	9.5697	3.12892	3.75116	2.29255	3.14318
7.47028	4.99772	3.83512	8.88822	1.44254	6.77249	3.17682	6.05861	1.35704	3.30993	3.90435	-0.0191736	12.9409	-0.086063	2.68918	4.86854	11.3899	2.29219	3.44048	0.809583	-1.32628	-3.14106	-3.21733	-1.28282	-1.21962	5.32095	-2.05534	3.25693	4.8029	-2.35623	6.70042	-2.63781	1.93939	7.3832	4.44365	-3.30455	3.32299	7.37525	3.00114	-3.23468	-3.40542	-1.3824	3.88423	-3.97285	6.32752	4.48898	3.86261	6.36216	2.31049	-0.909091
10.225	4.72868	6.85407	8.39235	1.13542	4.40741	0.827942	2.10292	-1.38446	3.44894	6.4589	-1.46602	11.0586	-2.18245	3.11415	1.66266	10.3327	2.32842	0.465919	1.74066	-1.00089	-5.27586	0.666621	-0.765582	-2.57497	5.30808	-4.29901	2.45705	4.03859	-3.17699	7.64736	-1.96799	2.26027	6.6849	3.42524	-6.25365	5.52512	5.58379	1.95295	-3.77528	-0.52949	-3.29312	1.78467	-2.98107	6.90899	-0.0828145	3.2649	7.07294	1.00778	-4.07043
12.3504	5.90273	6.92211	5.9762	1.48775	3.19294	-2.38708	-2.06276	-3.33563	4.21553	7.27433	-1.47602	8.42165	0.56836	2.87836	-1.03455	6.98245	1.3747	-1.98282	2.77455	-0.539037	-5.33908	2.61318	0.140203	-3.22281	6.07534	-5.75055	3.07716	2.81671	-3.57559	7.26365	0.371191	4.08028	4.91586	2.32713	-5.48148	6.6235	6.57466	2.52169	-4.23181	1.41982	-3.79487	-0.328345	-0.991129	8.40495	-2.32036	2.45604	6.50175	-0.492445	-5.51469
12.0595	7.76744	2.66993	2.80759	1.46822	3.3078	-4.91159	-3.43238	-4.75887	4.88818	5.62832	-1.78822	5.94527	5.00055	2.56891	-3.19789	2.9785	0.079562	-3.53932	2.59596	-0.563331	-3.20139	0.919173	0.727842	-2.60798	6.00723	-5.43966	3.51828	0.535342	-2.87714	5.01559	2.79642	5.58375	1.96867	0.000402999	-2.01066	5.41605	9.23643	4.87467	-4.35207	3.1522	-2.779	-1.59932	0.250664	9.76464	-1.41871	2.07443	5.33738	-0.895713	-5.08818
9.16738	8.7981	-3.22751	0.536986	1.71486	4.05287	-5.67056	-1.64444	-5.43022	4.32417	2.35102	-3.62305	2.4589	5.90188	2.80261	-3.84221	0.0607431	0.102225	-4.37061	1.09983	-0.678557	-0.87547	-3.35012	0.551049	-2.37661	4.39522	-2.91693	1.95565	-1.24336	-0.664555	1.60464	4.35841	4.41783	-2.35811	-3.0394	1.61905	3.9256	9.60071	7.47045	-4.01477	5.4081	-1.18342	-1.59838	-0.206686	10.286	1.04538	2.62156	3.64007	-0.0315506	-3.32298
5.20058	7.91986	-7.50583	-0.288015	2.62515	4.65356	-5.62877	0.714046	-4.67497	2.19134	-0.677599	-5.74159	-2.30612	1.7428	3.8211	-2.689	-1.77158	2.02672	-4.12763	-0.745729	-0.28211	-0.523214	-7.07321	-0.502731	-3.21889	3.68344	1.16827	-0.856395	-1.59427	2.23301	-0.886336	5.20641	0.0640573	-6.17537	-4.37966	3.30077	4.42083	7.01961	8.81614	-3.6251	7.86799	-0.384943	-0.469602	-1.7276	9.19384	2.51556	3.86622	1.59423	0.951041	-1.65568
2.16829	4.74307	-8.55663	-0.623784	2.76478	4.49651	-5.82302	1.43449	-2.95295	-1.05805	-1.45441	-6.23275	-7.76166	-3.64736	5.25145	-0.988235	-3.12908	4.79805	-2.51093	-2.6077	-0.534151	-2.60366	-7.10699	-1.80787	-2.86543	6.06072	4.76817	-2.56374	-1.25636	4.79383	-1.57315	5.0409	-5.44024	-6.35332	-2.75969	3.07244	6.08504	4.20465	8.13155	-2.76058	8.95464	-1.03051	1.59635	-3.04731	5.76918	1.77186	3.51806	0.0118185	0.262078	-1.8778
1.02678	0.719842	-6.64525	-1.54384	0.741902	3.11376	-5.36765	0.691618	-1.6039	-4.97204	0.0557739	-4.27642	-18.4204	-5.75343	6.77078	0.628739	-3.74808	7.154	-0.513961	-4.57919	-2.69671	-5.48864	-3.51555	-2.81695	-0.104279	9.57345	5.26303	-2.2325	-0.875457	6.72832	-1.43624	3.77199	-8.5735	-2.49611	0.442927	2.25994	6.71876	2.09806	4.98877	-0.619278	7.45314	-2.92409	3.75474	-2.80404	0.743697	-0.127265	0.864799	-0.517594	-2.28522	-3.82812
1.07627	-1.48454	-3.9129	-3.24279	-2.61422	0.839733	-4.06567	-0.221225	-1.04204	-8.61196	1.34161	-1.00611	-40.5368	-3.68372	7.33077	2.62838	-3.37446	7.75492	0.461035	-5.63183	-5.00549	-7.40644	0.323696	-3.61435	2.83417	10.5309	2.0869	-0.517643	-0.519097	7.61986	-1.05907	2.34451	-7.56781	1.6207	3.14573	1.87465	5.69829	-0.356255	0.345611	1.35374	4.41356	-5.24211	4.12022	-1.26649	-3.97317	-1.33466	-1.89209	-0.170177	-4.41902	-5.11549
0.775108	-1.12615	-2.77781	-5.00592	-5.14843	-1.1201	-3.79337	-0.478184	-0.786229	-10.1369	0.176953	1.33138	-69.0632	0.120192	4.93758	4.59286	-3.51788	5.62247	0.306716	-4.9303	-5.03337	-7.3344	1.12296	-4.13358	3.66556	7.69119	-2.59467	1.38866	-0.149334	6.58641	-0.0301163	1.6926	-4.80055	1.63482	4.10674	1.87548	3.9035	-3.1955	-3.3625	0.396926	1.62623	-6.00045	1.61705	-0.869195	-6.7427	-2.11316	-3.3727	0.476349	-3.81636	-4.28037
-0.297603	-0.686057	-3.52534	-5.9912	-5.64287	-2.13384	-4.57614	0.171062	-0.636232	-8.56288	-2.85111	1.78994	-89.246	3.15875	0.0539678	5.30475	-5.87103	1.28255	-0.625805	-3.58114	-3.47481	-5.22387	-0.666722	-3.90908	2.86125	2.50947	-6.06253	1.71334	-0.0243894	3.43939	1.40684	1.92676	-3.7614	-2.36448	3.02797	1.65072	2.30883	-5.22089	-4.51186	-3.46957	-0.472733	-3.4868	-2.609	-2.83705	-7.73436	-3.53404	-3.76926	0.694112	-0.806561	-1.72178
-1.0668	-2.78973	-4.43059	-6.28022	-4.72277	-2.82879	-3.95404	1.08187	-0.778658	-5.10389	-5.40198	0.607606	-90.7204	4.68312	-4.03847	3.76535	-9.20487	-3.95177	-2.73925	-2.9415	-2.32785	-2.83345	-2.17668	-2.97411	1.96091	-2.28804	-7.06392	-0.554913	-0.722234	-0.575696	1.54633	2.33613	-5.01018	-6.37221	0.750567	1.1642	1.31478	-5.65961	-3.45758	-7.20546	-2.07876	1.33552	-6.30634	-5.00173	-8.65216	-4.1534	-3.32169	-0.204372	1.70928	1.5009
-1.16052	-6.4973	-4.799	-6.28515	-4.27108	-3.76608	-1.52383	0.441287	-1.24617	-2.03554	-5.97153	-1.96799	-71.4627	4.62248	-5.54185	0.253274	-10.9292	-8.24622	-5.98981	-2.66285	-1.83719	-3.1437	-3.02706	-2.72437	1.12173	-4.47676	-6.16162	-4.59675	-2.19896	-3.88341	-0.850785	1.88357	-6.59586	-8.27153	-1.12444	0.846792	0.545164	-5.07149	-1.8264	-8.57749	-2.74826	5.68896	-7.5757	-4.4516	-10.4172	-2.23421	-2.47627	-2.03825	1.61589	4.11548
-1.29814	-8.74699	-5.65722	-6.07262	-5.36846	-4.29487	-0.239492	-2.09954	-2.36073	-1.73499	-4.77554	-4.90892	-35.5239	3.12969	-5.56585	-3.23597	-10.9143	-9.5971	-8.90018	-1.94868	-0.626712	-7.51456	-4.88554	-4.21372	-0.0657907	-3.33531	-4.15944	-8.82233	-3.22571	-5.8209	-4.89009	0.17199	-7.2699	-9.36297	-1.60624	0.890474	-0.840779	-5.06126	-1.08208	-8.04845	-2.02028	7.72644	-6.01685	-1.62674	-12.3322	1.1825	-5.02948	-3.88121	-0.371524	4.8579
-1.95828	-8.28683	-7.22882	-5.92133	-6.4488	-3.33518	-1.7951	-4.11675	-3.98667	-8.51777	-2.92918	-6.83615	7.06982	0.897521	-5.85688	-5.13679	-10.8585	-8.37213	-9.54949	-1.57118	2.02969	-13.4168	-7.79382	-6.57802	-1.43833	0.572619	-1.71092	-11.8234	-2.71429	-7.60421	-8.95704	-2.52463	-7.38867	-10.242	-0.89182	0.689057	-3.21555	-6.48938	-1.52941	-6.98386	-0.766026	7.28638	-3.1093	0.226749	-13.1266	3.89849	-19.3717	-5.33882	-2.63677	1.40888
-3.31406	-6.89736	-8.58952	-5.94201	-5.36174	-1.23688	-3.32945	-3.71665	-4.71376	-28.3378	-1.65113	-7.59403	44.7608	-1.78634	-7.35562	-6.07317	-11.0183	-8.79729	-8.07246	-2.74322	4.36984	-17.3826	-12.318	-8.86761	-2.44173	4.51215	-0.343287	-12.7764	-1.33826	-14.7867	-11.9615	-6.396	-6.57667	-9.8044	-0.0154761	-1.02578	-6.61998	-8.20998	-3.11159	-5.85598	-0.83314	4.77115	-0.960757	0.00291952	-12.7383	4.61342	-48.1253	-6.85923	-4.09941	-11.6197
-6.00544	-8.66158	-9.35685	-6.297	-3.19527	0.0639487	-1.57104	-1.86768	-4.73743	-59.7339	-2.05984	-7.68776	71.0341	-4.78447	-9.49688	-7.69367	-10.3793	-18.3751	-10.555	-5.13585	3.7179	-22.5294	-23.8417	-10.9989	-2.37665	4.98028	-3.17046	-11.36	-0.826979	-34.5711	-12.9771	-14.7382	-3.96003	-7.78127	-0.405129	-4.46216	-10.8768	-8.67407	-5.6968	-4.53298	-3.1464	0.860958	-1.13403	-0.397173	-12.9717	2.88115	-79.4471	-9.5892	-4.59508	-38.7349
-14.5096	-19.1421	-9.59526	-10.9785	-3.42388	-0.794226	1.61917	-1.09921	-9.71996	-88.7496	-6.35166	-8.61259	85.8357	-7.02492	-10.1653	-12.3974	-12.2072	-41.8942	-27.2545	-7.95516	-1.02164	-38.0668	-46.948	-12.4692	-1.82286	1.38463	-15.7547	-8.9306	-2.27829	-63.9671	-15.1673	-33.6476	-1.37139	-6.82564	-2.71147	-7.9189	-14.9973	-8.06524	-9.8619	-2.99354	-6.69191	-5.04641	-3.7844	-0.556259	-18.1995	-1.30482	-97.1515	-17.3025	-7.65697	-72.8997
-36.2385	-42.6051	-11.2303	-27.5249	-6.96432	-6.07724	-1.2331	-3.82467	-28.6463	-99.8882	-19.8794	-16.5257	92.6667	-8.0247	-8.68927	-25.5684	-25.6612	-71.4173	-58.9204	-14.5101	-11.8106	-64.3902	-74.5779	-13.3253	-2.43027	-7.66283	-40.8012	-11.4041	-8.58344	-87.5441	-28.0745	-62.3935	-5.24922	-14.4287	-5.95639	-9.37792	-21.0424	-11.2661	-20.6025	-1.41482	-12.413	-18.5374	-10.5137	-5.46904	-34.6173	-9.34143	-92.5635	-36.2836	-21.16	-95.9404
-68.8745	-74.6387	-21.432	-55.8656	-12.7289	-22.0849	-18.2212	-13.8624	-61.5457	-87.722	-46.2277	-38.9991	94.8818	-10.229	-7.59175	-51.0577	-53.9738	-89.8593	-89.4085	-31.9456	-33.3227	-87.4414	-91.0872	-18.3591	-6.03522	-27.9212	-69.4606	-27.1583	-26.2028	-91.5803	-55.0657	-88.2295	-23.5576	-37.4603	-10.5592	-9.04705	-36.6299	-27.3545	-43.7167	-0.256784	-26.7748	-44.9645	-27.9207	-23.9493	-61.2941	-25.8202	-65.1593	-65.5451	-47.7728	-94.4862
-96.1454	-100.122	-46.0652	-82.9585	-24.6712	-51.0105	-48.4234	-36.5462	-92.8321	-56.566	-77.094	-71.4882	93.6506	-20.0519	-12.454	-80.9326	-84.8555	-87.1246	-100.045	-59.1611	-64.2471	-93.0209	-86.7113	-35.3387	-17.3477	-58.7506	-86.3951	-56.2832	-55.2688	-73.0723	-83.5233	-97.1283	-55.0028	-69.9013	-22.0976	-12.6241	-64.165	-57.6275	-73.3748	-2.5691	-52.9056	-76.9788	-57.6412	-56.7298	-85.5772	-52.1634	-22.1173	-91.2134	-76.1493	-69.1353
-103.028	-104.382	-76.8614	-94.0545	-48.3032	-80.9399	-78.5712	-69.5712	-104.612	-14.9531	-95.5798	-95.2579	88.4106	-42.9878	-30.225	-98.5575	-100.048	-64.8953	-84.9345	-82.4281	-91.7559	-76.9493	-62.8264	-62.8717	-41.0995	-86.177	-83.279	-84.5551	-82.4227	-37.9026	-96.7736	-83.8774	-84.3358	-94.2055	-45.3297	-29.5811	-91.9896	-88.0696	-93.0834	-16.058	-80.964	-97.2202	-86.5391	-89.0694	-93.6975	-78.5685	23.865	-98.4124	-89.6879	-29.0308
-86.6974	-83.3705	-95.4463	-82.851	-77.0269	-94.9532	-92.8389	-97.9304	-90.8743	27.912	-91.2426	-94.5008	79.1604	-73.0076	-59.4928	-93.8113	-90.412	-29.8268	-49.789	-89.0074	-102.179	-43.2467	-26.21	-87.0903	-71.0805	-95.0694	-61.4204	-94.8228	-92.4785	3.22194	-87.8408	-51.6	-94.9407	-96.9542	-73.2284	-60.0768	-104.579	-100.909	-91.2371	-44.8202	-96.0475	-94.4628	-98.2616	-103.212	-80.6047	-90.7965	61.7721	-82.5447	-80.6374	15.1412
-52.428	-42.9152	-90.6727	-51.4057	-94.039	-86.7753	-83.8644	-105.539	-56.1895	63.8628	-66.2219	-68.688	67.0542	-94.2951	-86.0852	-68.5757	-58.9575	10.0864	-4.97012	-75.9201	-90.2165	-0.507197	14.946	-94.4012	-91.1137	-80.4131	-26.9012	-80.8682	-80.4055	40.4937	-59.2333	-9.17823	-81.345	-76.2423	-90.0786	-88.3625	-94.2533	-87.9803	-67.6277	-77.6795	-90.7845	-69.4491	-87.4167	-92.4541	-49.6189	-82.2928	86.9416	-48.4817	-51.9691	53.8556
-8.21958	5.51046	-64.2646	-7.8475	-88.7452	-60.5455	-54.6947	-86.6318	-9.81774	88.0178	-29.3184	-28.3882	52.9012	-95.831	-95.3777	-30.6487	-15.3995	46.239	38.0674	-46.2381	-57.8803	41.1525	51.7124	-79.8932	-90.3197	-46.2931	12.1634	-47.5691	-50.3088	68.9225	-18.5395	32.1144	-48.7435	-37.7934	-85.7889	-96.8745	-61.7794	-53.1274	-28.9898	-95.2641	-66.2011	-30.1478	-58.3706	-61.4793	-8.73657	-54.6229	100.052	-6.08155	-12.1861	80.2912
35.9733	49.2048	-24.6293	35.9839	-62.5717	-22.9599	-14.5276	-46.3526	36.6536	99.9061	10.7855	14.056	37.7289	-76.4651	-82.6597	10.985	28.4408	72.1864	70.7392	-6.42055	-13.41	73.6803	77.4171	-46.279	-69.4919	-2.45564	47.8822	-4.97251	-10.6371	87.2305	24.255	64.4151	-7.30839	8.32403	-61.6573	-79.9439	-15.2433	-8.37923	14.7715	-88.2859	-27.6857	12.7431	-18.7567	-19.9164	32.4663	-14.0586	103.984	34.259	28.6526	92.4275
70.5829	80.0475	18.2809	69.6009	-23.6099	18.2525	25.9772	2.74532	72.9781	101.938	46.7847	49.9726	23.7142	-40.661	-51.1313	48.6223	62.8936	86.9657	90.7335	34.0545	31.252	93.6547	90.8472	-2.04823	-35.2266	39.2513	74.8382	35.7926	29.3479	95.7568	60.066	85.8327	32.5524	49.7287	-25.5893	-43.0179	31.9626	33.2112	53.327	-60.8184	15.7946	50.2588	23.3453	23.1608	65.9331	28.4781	101.684	65.0327	62.064	93.8571
90.5964	96.7247	55.6183	88.8118	17.7995	54.726	58.8964	46.62	94.6072	97.137	73.0134	75.6289	12.6065	3.05349	-8.54443	77.7069	84.6528	93.6551	99.9695	66.5936	66.5517	102.197	95.2156	40.8705	4.46587	70.0954	90.9597	66.6994	61.943	96.2961	83.1805	97.9162	63.9538	77.1722	13.3948	3.10709	67.6212	64.2561	79.8988	-21.2581	54.067	77.9151	60.3647	60.7335	87.5961	61.9486	95.0326	83.0294	83.7253	90.8935
97.0028	102.152	81.2079	95.7198	52.4565	80.3975	81.4132	76.7378	103.077	88.1722	87.837	90.4743	3.47615	43.7988	33.898	95.9235	95.6689	94.8413	101.407	86.9306	88.4546	102.764	94.4625	72.391	41.0347	87.3088	97.0609	85.8959	82.694	92.229	92.2671	102.393	85.281	89.5191	47.7973	46.7156	86.7075	83.8681	93.7225	21.744	80.7901	94.4773	87.0782	87.4715	98.0771	82.0143	84.6204	89.6789	93.4634	87.8896
94.6777	100.354	93.394	94.9568	75.6487	92.9792	94.0739	92.419	103.414	77.4165	93.6543	95.0355	-6.30517	73.3266	66.7562	102.921	99.0117	91.7171	97.7188	95.1805	97.9664	97.8489	90.0507	89.1406	68.0809	92.8666	95.5835	95.9172	91.7938	86.6327	90.9892	100.287	97.7745	92.101	72.893	79.0828	91.9836	93.95	98.4194	59.281	94.7755	100.171	101.511	100.958	100.448	90.3837	71.0047	89.7171	93.8061	84.7337
88.2091	94.2093	95.2963	90.2785	88.407	93.8385	98.1157	96.9691	99.9944	65.9079	94.385	92.0212	-17.6003	88.9611	86.8927	101.101	97.5158	85.2883	90.3091	94.6579	98.6668	88.4005	81.7971	93.9314	84.6031	90.1974	89.4563	99.8673	92.9139	79.8744	85.4109	92.4446	101.749	91.2144	87.5233	97.1817	89.8006	96.4875	97.5848	85.3216	98.3454	97.0336	103.878	102.808	96.7658	90.2176	55.9652	87.8719	88.7354	78.3632
79.9015	85.1815	91.2569	83.5752	94.5295	87.0043	95.1218	93.6097	93.8386	53.1789	92.4808	86.3773	-28.73	92.6146	95.6815	93.7807	93.1519	76.0543	80.3389	89.3283	93.961	76.2799	70.7698	92.1748	93.3156	82.7179	80.5789	99.84	89.5753	69.7777	79.1773	80.0395	97.3477	90.1983	93.3761	102.484	85.5868	92.9734	92.7833	99.1138	95.7002	89.1527	96.9778	97.0766	87.4402	84.7876	41.9762	85.659	82.1962	67.0968
71.0152	74.4911	84.4978	75.4714	96.1716	77.1502	86.8479	85.0843	84.3983	39.1484	87.5402	80.848	-37.4016	89.3748	96.4254	83.2208	86.3833	63.7926	69.5318	81.5687	86.7414	64.3906	58.6286	88.1062	96.3724	73.8378	69.1733	95.9557	83.0864	54.9422	72.3087	65.3335	86.9468	88.5036	93.0584	98.3191	81.9426	84.4195	85.03	103.216	90.3409	79.8034	85.9845	87.7592	73.2989	77.7418	30.2943	81.4346	76.4838	52.7667
62.1852	62.4228	77.0773	65.5698	93.2518	67.3397	75.034	74.6444	71.9575	25.3686	78.5786	73.7861	-43.0821	84.4	92.5043	70.7833	77.1763	48.7596	57.9801	72.4818	78.479	54.3052	45.9403	82.8975	94.2278	65.0773	55.0255	86.3466	73.4541	37.2084	63.8979	51.0132	73.7817	83.327	88.6155	89.1334	77.9899	72.3344	74.9537	101.304	83.1749	69.3634	74.6487	77.1538	57.2029	71.6775	19.5769	73.0092	71.5455	38.5957
52.9259	48.7894	69.3708	52.9141	85.2194	57.9833	61.7255	65.3399	57.6929	14.2341	66.1427	62.8184	-47.2	79.071	85.0712	57.1472	65.9064	32.4956	44.308	62.8816	68.2335	45.7313	32.6556	76.2523	87.3122	56.0635	39.0025	70.6318	60.7808	20.2466	53.8299	38.6168	59.9815	72.5007	81.3432	79.8276	70.6887	59.5139	62.5188	97.0857	73.5062	57.3489	63.4114	65.3515	42.9788	66.0375	7.43106	60.0215	65.9741	25.8984
42.4524	34.9728	60.147	37.4758	72.9155	47.8299	48.2931	57.3808	43.1413	6.61503	52.0859	48.7808	-50.1035	72.0594	73.7758	42.8725	53.3106	17.0348	28.9721	52.6722	55.1458	37.8046	19.1599	67.7619	76.7344	47.04	23.7605	52.4198	45.9031	7.1417	42.0801	28.2955	46.4245	56.8018	72.1497	73.0877	58.1973	48.7131	47.8284	91.8797	61.0873	44.33	51.6226	51.7789	32.9348	58.3141	-5.46971	44.966	57.833	13.1484
31.3838	21.9485	48.1222	21.0989	58.5663	35.9221	35.2165	48.0091	29.6493	1.35184	38.7175	34.941	-50.3634	62.4544	59.8858	29.1905	40.1321	3.98897	14.2506	41.153	40.8311	28.7586	6.14099	57.0226	63.3791	38.8815	12.5695	36.528	30.6942	-1.01312	28.956	18.7248	33.1673	39.6804	61.1764	67.1366	41.5529	40.5977	31.6009	83.2423	47.0153	31.7943	39.3785	36.9709	26.27	47.955	-15.1609	31.4426	44.8274	-1.13898
21.3123	8.87282	33.9424	6.98276	44.0868	22.7737	23.1569	35.838	17.4031	-2.84225	27.0584	24.0218	-48.0779	50.6004	46.1074	16.5916	26.8784	-5.56712	1.15	28.5532	27.3965	16.4562	-6.06775	44.4777	48.5121	31.4105	6.83701	24.7078	17.3853	-5.35398	16.4315	7.97381	20.5103	24.2823	48.2904	58.1198	23.9556	33.0248	16.0104	68.351	32.857	21.2973	27.2099	22.4191	20.0184	36.067	-19.1272	21.3388	25.7867	-16.4693
11.8571	-4.00745	19.8411	-2.47302	30.5726	10.147	12.7828	23.4833	5.13618	-7.26266	16.3817	16.6113	-45.1493	37.8144	34.0258	3.62615	12.8373	-11.8545	-11.2675	16.0387	14.8253	0.987951	-16.5305	31.5563	34.5602	22.5766	5.20087	14.8859	6.62501	-8.97496	6.68376	-3.91819	9.19462	12.1454	34.7709	43.9024	9.29195	22.4105	3.68551	47.7889	19.4704	13.6135	15.3899	10.2071	11.8441	21.9606	-19.2409	13.5085	2.8827	-31.4623
0.509713	-14.3183	7.396	-7.68222	18.0479	-0.104177	4.19075	14.2724	-8.03555	-13.8629	5.91114	10.7692	-41.9116	25.3932	23.6782	-10.0684	-3.45925	-17.0522	-23.5056	4.78711	2.76131	-15.6871	-22.8505	20.1521	23.1778	10.0808	4.77401	4.228	-3.2362	-16.0352	0.295192	-14.3214	-0.607979	4.1628	22.3959	25.1618	0.390925	7.13728	-4.5834	24.9296	7.15989	8.3752	4.8709	2.93819	0.717112	4.33428	-20.6724	4.68944	-18.4562	-44.038
-13.5608	-20.1083	-2.85934	-10.6505	6.28824	-7.80147	-3.20191	8.88956	-20.6042	-23.335	-5.00192	3.62264	-36.89	14.008	14.3169	-21.2075	-21.2256	-22.992	-34.2577	-4.87934	-7.60811	-30.9739	-23.7307	11.5106	14.1574	-5.81972	2.2985	-8.22329	-13.5723	-27.6967	-3.99932	-20.9339	-9.23822	-0.880017	11.1095	5.02831	-2.52266	-10.0883	-9.90853	3.92127	-3.6032	3.72507	-2.85444	1.19392	-13.5755	-15.1703	-27.717	-7.27038	-33.0037	-51.9863
-27.5746	-21.5071	-10.4463	-12.7176	-3.82549	-14.6686	-10.5721	5.39394	-29.533	-34.0456	-17.066	-6.36325	-29.4762	4.6762	5.26983	-26.3752	-37.5952	-28.2571	-42.2303	-12.5816	-15.1114	-41.7452	-21.7663	4.85323	6.55094	-21.9065	-4.7887	-20.922	-22.9001	-40.2032	-9.59098	-24.121	-16.6499	-7.19128	-0.287327	-12.4236	-1.98312	-24.4355	-14.8997	-11.949	-11.8858	-2.90433	-8.47894	0.824287	-29.1714	-32.2572	-39.8723	-21.4593	-39.2448	-54.6918
-37.8898	-20.2492	-14.8031	-14.0988	-11.3427	-22.1294	-18.5971	-0.295141	-33.3432	-43.4382	-29.9042	-19.4411	-20.7789	-1.49746	-3.18977	-25.7862	-49.6916	-29.889	-48.0184	-17.2578	-19.6701	-46.5472	-21.8124	-1.70798	-1.35878	-34.5258	-16.5498	-29.9784	-28.6765	-49.6777	-18.9156	-25.5658	-21.8064	-17.9357	-12.3377	-24.8305	-1.68531	-33.2109	-22.684	-21.9852	-16.9732	-12.8628	-13.6627	-4.46707	-42.204	-43.0068	-52.7921	-34.51	-39.8206	-53.7531
-43.2408	-19.6163	-15.9417	-14.6598	-16.4226	-29.7561	-26.2448	-11.8271	-33.5481	-49.0703	-41.7775	-34.4817	-12.9533	-5.44717	-10.3397	-21.8444	-55.0562	-28.3283	-52.2204	-19.2255	-21.7873	-47.0905	-26.6867	-9.85873	-12.1034	-42.7569	-30.0978	-32.4424	-30.5801	-55.0818	-30.5773	-26.0017	-23.1763	-31.9177	-24.9238	-32.6073	-4.36423	-37.1283	-34.0562	-27.43	-20.4865	-25.3974	-17.9357	-17.0068	-50.0048	-46.4653	-62.2008	-42.194	-38.7599	-52.1339
-45.1326	-23.4444	-15.622	-15.0739	-19.2235	-35.7046	-31.6884	-27.9949	-32.31	-50.079	-50.2468	-48.2778	-8.85067	-10.0449	-15.6689	-17.6612	-53.9938	-27.9937	-53.5005	-20.728	-22.5498	-46.0188	-34.77	-20.4278	-26.3885	-47.9169	-41.8919	-29.998	-30.1191	-56.2125	-42.1243	-25.6425	-21.1213	-44.9979	-37.3401	-37.1023	-10.9964	-38.7757	-46.5439	-29.7615	-26.0425	-38.2867	-21.0704	-33.3208	-53.4357	-44.6252	-65.8017	-43.0464	-38.5305	-51.4119
-45.911	-32.4169	-17.6423	-17.2592	-19.0549	-38.3773	-33.7182	-42.7079	-30.451	-47.8295	-53.5292	-57.5944	-10.4963	-17.3078	-19.1406	-17.1779	-50.0886	-32.3276	-51.0249	-24.307	-23.6757	-44.5957	-42.3029	-32.5161	-41.1949	-50.853	-50.3598	-26.563	-28.8262	-52.9544	-51.9936	-26.214	-19.4552	-53.1078	-47.6357	-39.1578	-21.2702	-40.16	-56.6941	-30.8491	-34.7989	-49.0546	-25.4087	-48.1837	-54.8938	-40.5209	-63.6393	-40.5093	-40.18	-50.2507
-46.6244	-42.6962	-24.8508	-23.1067	-17.349	-37.8312	-32.5163	-50.3839	-29.0777	-44.1706	-52.5208	-61.2117	-16.7174	-26.4755	-21.7896	-22.4899	-46.2428	-40.6784	-46.8282	-31.4678	-26.7074	-43.1421	-47.1528	-44.0376	-52.6433	-51.7861	-54.9669	-24.4416	-27.6505	-46.877	-58.0137	-30.4149	-22.2247	-54.996	-53.0636	-39.6996	-33.2712	-41.144	-62.1734	-32.3524	-44.7036	-55.8346	-33.2752	-57.3352	-55.0592	-37.029	-58.0982	-39.1002	-43.8961	-46.854
-47.0091	-49.8714	-36.0418	-32.08	-19.1402	-35.7073	-31.0378	-50.2771	-30.449	-40.4948	-50.4637	-59.3964	-23.7526	-35.1707	-25.0766	-31.58	-43.3082	-49.3688	-43.1649	-41.2425	-32.2452	-42.2641	-49.1949	-53.2481	-59.3069	-50.917	-55.1286	-25.1113	-26.5881	-41.3365	-58.5174	-38.7599	-29.7375	-52.8533	-52.1674	-40.2465	-43.4493	-40.9785	-62.5978	-34.8283	-53.118	-57.8212	-43.6926	-58.5562	-52.9139	-35.8822	-51.8633	-40.6199	-47.9194	-41.93
-46.3605	-52.4986	-47.4406	-41.2	-27.6155	-33.7728	-33.2452	-45.6302	-35.6769	-37.5711	-49.3881	-53.6624	-28.4321	-42.134	-29.6669	-40.5546	-41.1625	-54.4694	-39.6028	-50.0723	-39.6954	-42.3801	-48.6744	-58.8173	-61.6445	-48.3313	-52.4717	-29.5763	-25.6524	-38.6818	-54.4051	-48.1071	-39.3588	-49.8287	-46.533	-42.0599	-48.9538	-39.7514	-59.4609	-38.4094	-57.6691	-55.7891	-52.4371	-53.6649	-47.7535	-36.8801	-46.2053	-44.2083	-49.139	-37.8163
-44.5034	-51.5283	-55.3092	-47.7624	-39.9187	-32.4369	-39.5286	-40.5119	-43.0878	-35.0673	-48.1698	-46.6622	-29.4431	-47.567	-35.5569	-46.7771	-38.7364	-54.8095	-34.9904	-54.6419	-47.0056	-42.066	-45.7685	-59.3172	-60.1445	-44.3695	-50.2149	-36.8393	-25.9787	-38.0923	-47.9569	-53.8774	-47.6791	-47.4306	-39.5121	-44.8438	-49.6733	-37.6917	-54.4443	-42.29	-57.5783	-51.9397	-55.8266	-47.1742	-40.7887	-38.808	-41.503	-47.1061	-46.0413	-35.0039
-42.5109	-48.6641	-57.2189	-50.7717	-50.2398	-31.3396	-46.5923	-37.3045	-49.5256	-32.4568	-44.9573	-40.6086	-26.9302	-51.5837	-42.1173	-49.3029	-35.2382	-52.0833	-29.6994	-54.1837	-51.7168	-38.9233	-40.8824	-54.7591	-54.8024	-39.7523	-48.9561	-44.9532	-28.5928	-36.9938	-40.8918	-54.1475	-51.4382	-44.9529	-33.5809	-46.4889	-47.7899	-34.9341	-47.7943	-44.4712	-53.7688	-47.8484	-53.9526	-42.4233	-34.9474	-40.5624	-37.1837	-46.9525	-40.0948	-31.6382
-40.4907	-44.8792	-53.7346	-50.0294	-55.0424	-30.2618	-50.9753	-35.5266	-52.6428	-29.4983	-39.8102	-36.3902	-22.7154	-53.763	-47.403	-48.2817	-31.5414	-48.021	-24.5574	-49.9757	-53.3958	-33.0808	-34.7987	-47.7915	-46.3088	-35.4042	-45.7448	-51.6506	-32.9803	-34.0517	-33.5453	-50.8173	-49.0795	-40.9486	-30.146	-44.6961	-45.6972	-31.7744	-39.4064	-43.4944	-46.818	-42.7058	-49.3169	-39.524	-32.4383	-40.9578	-31.5116	-43.4989	-34.1299	-26.7609
-36.2849	-40.051	-47.5662	-45.815	-54.7485	-28.0704	-50.9448	-33.1602	-51.3987	-25.7887	-34.1494	-33.9983	-18.7916	-53.3916	-49.0928	-44.8579	-28.1748	-42.8429	-19.3738	-44.3056	-53.1939	-27.1839	-28.7712	-41.5398	-37.0303	-32.1934	-38.2138	-53.8397	-37.7873	-29.8252	-25.4653	-46.3603	-42.2017	-35.2955	-29.6994	-39.6562	-43.9044	-28.5415	-30.6119	-39.6487	-37.5446	-35.0479	-44.1883	-36.024	-32.2643	-38.7774	-23.2403	-37.2519	-29.7376	-21.7832
-28.9927	-34.1539	-40.6138	-39.6447	-51.1331	-22.6121	-46.7269	-29.0645	-45.8006	-21.4776	-29.1412	-32.2911	-15.0062	-49.6139	-46.6758	-39.8171	-24.2463	-36.129	-13.8665	-38.9521	-51.0647	-22.7408	-23.5731	-36.5503	-29.8775	-29.8039	-28.0785	-49.9102	-41.3928	-24.6891	-16.9583	-41.5998	-34.3949	-29.1878	-30.5492	-33.9254	-40.8464	-25.446	-23.4491	-34.7196	-29.2648	-25.8739	-39.2381	-29.9806	-30.4469	-33.6665	-13.4937	-29.0526	-25.6607	-18.1192
-20.8558	-27.5099	-33.5413	-33.2546	-45.3917	-14.0304	-39.8321	-23.6718	-37.5058	-16.8248	-24.8673	-29.2801	-9.74945	-42.0903	-41.7026	-33.3905	-19.6868	-28.1124	-8.9945	-33.5877	-46.1288	-19.2796	-19.2942	-31.511	-25.8664	-26.1018	-18.9114	-41.2327	-41.6105	-18.2849	-9.58945	-36.5031	-28.6144	-23.7256	-29.6986	-29.1539	-34.5044	-22.5456	-18.319	-30.2415	-25.1961	-18.2249	-33.2738	-22.3167	-24.1456	-26.8451	-5.14488	-21.1038	-19.6606	-15.4527
-14.2636	-20.8253	-27.1831	-27.443	-38.5804	-6.59139	-31.8171	-18.6097	-29.0252	-11.5237	-20.5169	-24.2417	-2.38237	-32.4143	-36.4554	-26.7829	-15.2385	-20.0347	-5.59799	-27.6105	-38.7176	-16.2186	-16.3563	-26.1901	-22.554	-19.7203	-12.3445	-30.9765	-37.9624	-11.5533	-4.90549	-31.1149	-25.6424	-20.0202	-25.9623	-24.9097	-24.9152	-19.8038	-13.8045	-26.5131	-23.7074	-14.2243	-25.7927	-15.3362	-15.0146	-20.2293	0.166594	-16.023	-11.6168	-12.7626
-9.46344	-15.4642	-23.0767	-22.5928	-31.4728	-4.69426	-24.0516	-15.5645	-21.4694	-6.0676	-15.7559	-18.4846	5.53223	-23.7704	-32.4672	-21.2102	-11.2287	-13.433	-3.11771	-22.118	-29.5974	-13.2164	-14.7762	-20.9508	-16.6891	-12.7012	-8.05068	-22.5327	-32.9512	-6.50508	-3.01363	-25.2128	-23.669	-19.1702	-20.5649	-20.3284	-15.3265	-17.1685	-9.42885	-23.2484	-20.5595	-13.8507	-18.5432	-10.0587	-7.2291	-14.4456	2.84568	-14.0832	-3.51756	-9.31078
-5.72488	-12.5357	-21.7089	-18.3372	-24.4608	-8.41399	-17.5353	-14.3339	-14.7854	-1.85117	-11.3387	-13.628	11.8164	-17.9946	-29.58	-16.505	-7.95325	-8.72176	-1.08561	-17.6219	-19.4471	-10.2286	-13.7042	-15.477	-8.73125	-7.2902	-5.37267	-17.0385	-28.2449	-3.7496	-2.48978	-18.3078	-20.3642	-20.2174	-15.0174	-15.2589	-9.57856	-14.3756	-6.25209	-19.8797	-14.7083	-15.0341	-13.3515	-6.77351	-3.32609	-8.98774	3.55756	-12.8531	1.99648	-4.74881
-2.58159	-11.3599	-20.7835	-13.5796	-17.8834	-13.6543	-12.1773	-13.8044	-9.20266	0.646745	-7.80765	-10.2384	15.919	-14.5307	-26.7717	-12.2015	-5.61886	-4.87289	-0.691455	-13.0396	-9.89097	-7.85494	-12.3841	-10.5618	-2.41693	-2.89988	-3.47086	-13.2021	-22.9189	-2.28989	-1.47106	-10.8085	-15.7208	-19.7825	-10.2937	-10.3955	-8.19504	-11.1616	-4.40357	-16.2502	-8.02067	-14.8192	-10.1837	-6.06654	-2.54482	-4.07304	3.36396	-10.561	2.91252	0.623059
0.438468	-9.43697	-17.1531	-8.11785	-12.2318	-16.0331	-7.78211	-13.7506	-4.46411	2.63689	-4.66813	-7.6813	18.1809	-12.2145	-23.4348	-8.5503	-4.01717	-0.561172	-2.80141	-7.85895	-2.52354	-5.80158	-9.84373	-7.93553	-0.558322	0.637024	-1.24899	-10.5439	-16.5374	-0.971801	0.918804	-3.85987	-11.2888	-15.9952	-6.85099	-7.03631	-8.22194	-7.92348	-2.59777	-13.065	-2.42092	-11.7669	-7.56256	-6.74796	-2.32671	-0.928296	4.13746	-7.51294	-0.289319	5.73868
3.42731	-4.99136	-10.4734	-3.03133	-7.87982	-14.7386	-4.7972	-13.4651	-0.0482963	5.24151	-1.51686	-4.75813	18.4333	-10.0694	-19.3851	-5.67071	-2.7517	4.42817	-4.89438	-2.91641	2.42211	-2.76001	-5.66673	-6.72769	-2.32272	1.76307	1.57945	-9.83255	-9.90099	0.260005	3.98928	1.78511	-7.83014	-10.6675	-4.21749	-5.87663	-6.74374	-5.07125	-0.0971608	-10.7003	0.43115	-6.69755	-4.50292	-5.68584	-0.315409	-0.44586	6.90012	-3.37561	-4.22826	9.58174
5.72044	0.954615	-3.5114	0.407728	-4.66317	-12.3625	-2.8545	-11.6029	3.47105	7.556	0.92411	-0.878736	17.2074	-7.21601	-14.2657	-2.92039	-1.52131	8.49013	-3.46331	0.323234	5.47649	1.47882	-1.29005	-4.38778	-4.25142	0.65089	4.37853	-10.3229	-3.47616	1.0111	6.01836	6.54504	-4.80635	-5.74229	-2.08909	-6.03316	-2.90693	-2.50389	2.21211	-8.52473	0.790563	-1.58135	-1.45278	-1.66254	4.16256	-1.91974	11.2645	2.69428	-5.69878	11.9768
7.03902	5.63912	1.33741	2.08219	-2.61129	-11.2516	-0.83963	-7.86888	5.32888	8.0919	1.83584	3.30579	16.3928	-3.43175	-7.77513	0.0343199	0.0106025	10.0266	1.02533	1.38478	7.04439	5.88463	2.32977	-1.04704	-3.7388	-0.410396	7.05944	-9.64391	1.86593	2.43487	5.65263	11.5659	-2.2101	-1.15343	-1.23593	-5.80705	2.20758	-0.335876	3.1628	-6.09339	1.25416	1.79537	1.02172	3.20904	9.42666	-3.41505	15.937	8.59558	-4.17509	12.649
7.85846	7.33912	4.16151	3.21274	-1.64235	-10.6163	1.49841	-3.18329	5.94306	6.7613	1.90216	6.48234	17.0902	0.250079	-0.877084	2.3363	2.06232	9.71466	5.08369	1.99805	7.74116	9.24113	5.94505	1.27428	-0.751226	-0.0159601	9.55158	-6.42789	4.84409	5.6961	3.31957	16.2881	-0.798232	2.88391	-1.69371	-4.19909	6.07174	1.16108	2.94668	-4.16263	3.26424	2.95694	3.24928	6.6338	12.7758	-3.51171	18.565	10.7022	-1.06566	11.811
8.392	6.78991	5.79234	4.6887	-0.818348	-8.62663	3.88981	1.02063	6.37283	4.313	2.49742	8.18537	18.9427	2.30845	4.06658	3.07807	4.16588	9.66352	6.66277	4.14285	8.62733	10.698	9.95227	2.17292	2.71677	1.73383	10.5162	-1.3507	6.07067	9.91568	1.60844	18.5051	0.359304	5.496	-1.57728	-1.95575	7.13477	2.27938	2.60106	-3.85092	5.80741	2.71742	5.49701	8.19951	12.9161	-1.92463	17.3295	8.28643	1.71966	11.9248
8.74381	5.85393	6.3394	5.88544	0.449023	-5.37531	6.71495	3.28205	6.97516	2.03004	3.86169	9.05699	21.6429	3.0238	5.56263	2.68815	5.63188	11.1317	6.23394	7.2608	10.0853	10.0815	13.8037	2.75203	4.62611	4.43274	9.67061	3.7536	7.44901	13.5006	3.3006	17.7619	3.20916	7.0828	0.523437	-0.495485	6.62744	3.81605	3.04276	-5.03272	7.44696	2.44515	7.24312	8.16483	11.2054	1.31388	13.289	3.63629	3.51528	14.9655
9.44922	6.19857	6.11058	6.07792	2.38021	-1.11492	10.8738	3.11476	7.91776	1.36523	5.30464	9.32116	24.2355	4.02956	4.36369	2.05622	6.29083	13.8094	5.20517	9.15375	10.6265	7.75079	16.6504	3.83543	4.83903	7.82799	8.75668	7.14142	9.12743	15.4069	7.95127	15.7536	7.93551	8.323	3.53343	0.45264	6.39388	5.70488	4.81433	-6.25318	8.23121	3.33977	7.97318	6.61976	10.4057	5.58385	9.37544	-0.386951	4.77084	19.1109
11.0821	8.46899	5.82859	6.04189	5.38483	4.38442	16.0397	1.67043	10.0083	2.16583	6.27298	8.47697	24.7563	5.11087	2.28198	1.55469	6.90727	16.3932	4.85311	9.44145	8.3995	4.72955	17.5093	5.71589	4.01223	11.8358	8.42143	8.06598	10.1609	15.76	11.9385	13.8567	12.3325	8.87286	6.05836	2.90995	6.72275	6.55461	7.71665	-6.03064	9.66022	5.1502	8.0474	4.23545	11.8227	9.15116	7.54724	-1.95724	5.02457	20.7472
13.1517	11.3982	6.39662	6.68521	8.83794	9.77242	19.4139	0.547223	13.3426	3.02826	6.9255	6.89946	22.8317	4.80948	1.71433	1.51094	8.41068	17.2629	5.93413	9.81111	4.71963	2.49637	16.1005	7.76675	2.76378	15.444	7.80204	6.7798	11.1023	15.5614	12.2002	12.3746	13.4406	8.39423	7.96557	8.03164	7.22231	5.8971	10.9222	-3.74662	12.2437	6.10653	8.72145	2.58943	13.5759	10.8883	7.76698	-1.02901	3.80912	18.5787
13.7139	13.4325	8.59236	7.86103	11.1783	12.9324	18.8319	0.707022	16.3853	3.33584	8.0087	6.71867	19.7337	3.58547	4.70158	2.16174	10.0416	15.4935	7.81385	10.2698	3.15628	2.32718	13.7975	8.40239	1.83639	16.2438	6.89222	4.96621	12.8728	15.5368	8.6587	10.9018	10.3108	7.16309	8.78405	14.0788	7.74278	5.03002	13.3919	-0.634755	14.4132	5.23854	10.6228	2.81467	13.0875	10.9836	9.11768	1.15583	1.81122	14.6765
12.1866	14.2871	11.4691	9.03617	11.8415	13.4544	15.4393	2.45818	17.3441	3.16994	9.44844	9.56283	16.3083	3.12511	10.0289	3.80089	10.2906	11.8689	9.06715	8.26868	4.40801	4.68733	12.3686	7.04067	1.51564	12.9728	6.46921	5.58784	14.4892	15.8109	3.90052	8.71971	5.15012	6.24515	7.86883	17.602	7.71828	4.68754	14.2491	0.807109	14.6386	3.51409	12.5629	4.35532	10.9624	9.35641	11.013	3.52278	-0.0451916	12.0305
10.3563	14.4004	12.6627	9.5826	11.8012	13.0979	11.2484	5.12382	15.3549	2.88436	10.1013	13.9484	13.0698	4.09512	13.7062	6.82629	9.35923	8.61734	9.57712	3.5948	5.93231	8.04288	11.8462	5.41022	1.89445	6.99726	6.57324	9.86509	14.3999	15.8906	1.41087	6.09819	1.23467	6.64359	5.61314	17.0498	6.5444	4.66178	13.6558	0.147648	12.9473	2.35444	13.3126	6.10008	9.42966	6.17421	13.1395	5.93441	-1.24164	11.6705
9.30749	14.2923	11.2298	9.39496	11.7101	13.7471	7.52466	7.01836	10.6635	3.95304	10.0203	16.8474	10.4625	6.00547	13.4705	10.2209	8.57961	7.67087	9.97106	0.288487	6.64467	9.83944	10.8685	5.79106	2.70729	0.95663	6.86866	15.1269	12.7036	15.2176	2.57422	4.84305	0.872795	8.23947	2.75575	13.8423	4.69598	5.31243	12.8665	-0.353733	10.3892	2.30615	12.7023	7.77809	8.56089	3.29742	14.8898	8.80386	-2.2498	12.0625
8.37024	13.7385	8.55367	9.25687	10.8004	15.2394	4.94436	6.94847	5.07572	7.32432	10.1653	16.5602	8.50942	7.73464	10.8516	12.2177	8.17613	8.9429	10.3696	0.952756	7.80474	9.28333	8.58405	7.94846	3.81947	-1.96511	7.27778	17.1521	10.6327	14.0416	5.42249	6.00082	4.52657	10.9475	0.55944	9.73727	3.40014	7.06603	12.413	1.1974	7.77547	3.04893	10.8578	9.55685	7.54462	2.5869	15.1932	12.0172	-3.39542	11.2762
6.70064	12.4196	6.70499	9.59841	9.07949	16.1879	3.65272	5.72069	1.01034	10.9892	9.9932	13.5115	6.47455	8.41201	8.88822	12.8002	7.66429	10.8561	10.4181	3.93257	10.0717	7.71782	5.57735	9.31902	5.0164	0.132155	7.71381	14.4696	9.12659	13.5183	7.24463	7.90466	9.60025	14.8347	1.2339	6.08003	3.64669	9.56335	11.2707	4.68218	5.55469	4.21141	8.65834	11.1497	6.70751	3.81083	13.7313	13.8499	-3.16277	9.35785
4.75083	11.2263	7.17312	9.56887	8.27316	15.8711	3.69529	5.4838	-0.250535	12.4961	8.87358	9.8947	3.30246	7.81088	8.94752	12.7108	7.00806	12.0875	9.48293	6.75178	12.2914	7.23924	3.26722	8.38075	4.63398	5.32268	8.06598	9.79706	8.61529	13.9916	6.78621	8.24002	12.64	18.2329	5.22323	4.12469	5.19994	11.8025	8.78707	8.52474	4.54531	5.88644	7.07516	12.0364	6.5779	5.70969	11.9077	12.9331	-0.12893	7.64013
3.61731	10.7086	10.0325	7.97181	8.82316	13.793	4.08054	7.22982	0.908089	12.1395	7.8915	8.04166	-0.665277	6.20675	10.2716	11.6301	5.61478	11.7665	7.87717	7.86804	12.7742	8.67517	2.50536	6.30948	2.11099	9.67631	8.25335	6.71537	9.05568	14.0089	4.39129	6.71276	13.3133	18.827	9.44105	3.8473	6.90117	12.6767	6.10346	10.7061	4.97917	8.12515	5.64039	11.8704	7.36011	7.68243	10.7804	10.7652	5.05844	6.87801
3.36656	9.55266	12.9809	5.15239	9.14263	9.78356	3.33468	8.84213	3.06235	11.1777	8.01073	7.87195	-3.78747	4.50888	11.8228	9.88154	3.24951	9.66996	6.44712	7.34787	11.2944	10.3303	3.25162	4.83607	-0.409698	10.7361	8.4949	6.43159	9.92324	12.9862	1.81951	4.79903	13.5277	16.2304	10.8849	4.39366	8.15943	12.1062	4.70034	10.2911	5.77341	10.3204	3.68575	9.91945	8.65016	9.6546	9.74661	9.74252	10.63	7.16533
2.78879	6.67819	12.6865	3.34408	8.25264	5.48144	1.95862	6.89844	5.16644	9.80425	8.66856	7.31005	-6.48596	3.82396	12.4041	9.2393	1.59299	6.80632	5.14084	7.08307	9.031	9.86466	5.19515	3.90456	-1.15198	8.61909	8.36586	8.70581	11.1369	12.1665	0.746379	3.89967	13.8213	11.6558	9.95206	5.3897	8.63226	11.2343	4.35012	8.77865	5.79691	11.2203	1.93322	6.31914	9.37071	11.5179	8.72237	10.3556	14.8802	8.20154
0.826228	3.19981	8.77471	3.9979	6.56805	2.70995	2.03099	0.964279	6.95605	7.86707	9.3253	5.78424	-13.8363	4.78551	10.3147	9.78728	1.99013	4.71846	3.79019	8.06078	7.59089	7.21888	7.56372	3.03415	-0.0385091	5.10505	6.47267	12.7684	12.7131	11.7839	1.3512	3.99625	13.0935	6.85544	8.53496	6.9878	7.71668	10.8503	3.54648	8.65672	5.07196	10.097	1.43446	3.54165	8.83185	12.8455	8.48706	11.0475	17.0304	9.38357
-1.08367	0.630524	4.61727	5.86682	4.63396	1.11391	4.85248	-5.03961	8.4238	5.0566	10.6362	4.22795	-30.0508	6.64071	5.85649	9.29346	3.65359	4.42933	2.62753	9.24249	8.41917	4.91713	9.12615	3.18957	2.1642	1.94288	2.82066	16.0045	13.6405	10.5685	3.01483	4.19509	11.449	3.24442	7.41645	9.45677	5.65838	10.5145	1.65327	10.0973	4.58638	7.53024	2.23774	3.58202	7.26826	12.7314	8.20083	10.4491	17.0022	9.96554
-0.12343	-0.756702	3.07054	6.8815	2.41205	-0.175507	9.10641	-6.35549	9.34905	1.46017	12.9261	3.37126	-49.501	7.63837	2.09862	7.05954	5.29409	5.58271	2.04521	9.17112	11.1296	5.39888	9.20699	5.33817	4.21018	0.397317	-0.504337	15.3439	12.7043	8.04672	4.82098	3.66229	10.2452	1.11781	6.16518	11.9027	3.4765	9.77348	0.0471967	11.3309	5.06637	4.66136	4.12284	5.37335	5.37293	10.4757	6.48976	8.97413	14.6498	9.00071
3.71993	-1.17	3.36377	6.26392	-0.212231	-0.914794	11.7324	-2.25801	9.21112	-1.57253	14.9532	3.9741	-60.085	7.35319	1.47941	5.03138	6.65276	6.65574	2.5187	7.1201	13.0919	8.78339	8.36317	8.00448	5.1839	0.883894	-1.71068	11.1039	10.0497	4.98382	5.65784	2.3535	9.38082	0.461757	4.00795	12.3288	1.89112	9.29846	0.362168	11.4854	5.85567	2.82303	6.64385	6.90072	3.7179	6.95791	4.97512	7.22909	10.8478	6.15025
7.40429	-0.86758	3.10603	4.2903	-2.48941	-0.969169	11.5451	3.38528	7.6135	-2.54911	15.0852	5.49847	-55.7936	6.78902	3.75197	4.97629	7.54034	6.49212	4.05208	3.75537	12.4263	12.3877	8.35162	8.54842	5.33391	2.63154	-1.06333	6.75649	7.68534	2.73683	5.06608	1.47251	7.94729	1.42873	0.782899	10.3759	0.772893	9.90783	2.08914	10.4567	5.27379	2.8046	8.41382	7.36767	2.50358	4.4374	6.26147	5.4236	7.82619	2.69416
8.19868	-0.00525539	2.44845	1.62504	-2.47831	-0.311843	9.62039	6.76165	4.77596	-1.04041	13.1859	6.05172	-40.4498	6.71542	6.85922	6.58516	7.00188	5.10514	5.79675	1.00716	9.91832	12.2965	10.7001	7.12389	5.97111	5.00142	-0.00154028	4.55197	6.9868	2.24393	3.50947	1.8577	6.40552	3.66984	-2.8659	7.61023	-0.427347	10.7218	3.75388	8.55383	2.48526	4.14694	8.33366	6.97396	1.87765	4.80603	9.18857	4.40125	6.83339	0.330391
5.52748	1.82885	3.27634	-0.00595021	0.707569	1.46165	7.02489	7.88541	1.75207	2.16467	10.2494	4.90785	-20.7219	7.19646	8.60621	7.88157	5.04094	3.4501	6.7805	0.554227	6.8933	7.7542	14.4039	6.27406	8.05473	7.57849	0.452501	3.54686	7.05186	2.66778	1.77491	2.79578	5.51277	5.8253	-5.63874	5.19477	-1.65647	9.6708	4.71654	7.10843	-1.4793	6.07134	6.40662	6.51345	1.93003	8.35951	10.0568	4.35652	6.99032	-0.45537
0.958013	4.40722	4.82729	1.21033	4.40503	3.55327	5.0516	8.88588	-0.39059	5.91544	6.65672	2.8842	-0.413734	7.37689	8.1705	7.26707	3.17659	2.73902	7.23593	2.20954	3.84311	2.58849	16.3176	7.25987	10.7216	8.97476	0.384052	1.90718	7.2499	2.6997	0.163472	3.19743	4.4347	5.81034	-5.79586	3.03755	-2.20683	6.15018	5.028	6.97123	-4.45003	7.82743	3.35811	6.17967	2.16478	12.9768	7.05381	3.65248	6.83847	-0.237408
-3.01876	6.08749	4.48351	3.91023	5.24638	4.18185	4.8513	10.2208	-1.40674	9.43229	2.87891	1.0183	19.1393	6.32373	6.24679	5.10043	2.35667	3.17568	7.82059	4.42168	1.47851	0.666395	14.0054	9.34028	11.8903	8.02468	0.696468	-0.467513	7.48377	2.05974	-1.7157	2.94386	1.92907	2.69658	-2.75736	0.412938	-1.63973	1.74475	5.25977	7.64761	-5.01558	8.53409	0.686208	4.90914	2.40872	15.6151	1.81861	1.32095	5.75496	-0.815499
-4.93297	6.38117	2.27781	4.53669	3.67857	3.16473	5.69848	10.5627	-1.93367	11.7753	0.124292	-0.178761	36.7741	4.37526	4.26548	2.79504	2.51486	3.6939	7.52445	6.17828	0.48263	2.23051	8.21943	11.0179	10.1918	5.41827	1.97255	-1.68963	6.50458	0.819238	-4.15654	2.63513	-1.18987	-1.87068	1.89626	-2.75787	-0.749785	-1.68837	5.71451	8.54903	-3.56767	7.86284	-0.115402	2.19812	3.32221	14.6019	-2.27806	-0.729959	4.0035	-3.79007
-4.9846	6.46858	1.19432	2.19489	2.73386	1.60186	6.47691	9.8342	-2.77089	11.777	-1.21208	-0.769567	50.967	2.32511	3.78406	1.77488	3.5327	3.29207	4.7277	6.93157	0.662249	4.8318	2.87177	11.2735	6.31412	2.51109	3.69501	-0.750779	3.81647	-0.902779	-6.39114	2.17958	-3.56724	-4.95693	5.7428	-5.50015	-0.732405	-3.7324	6.07438	9.22049	-0.687859	6.04474	1.15058	-0.89257	4.49246	9.85007	-3.24676	-0.716426	2.41626	-7.96979
-4.45808	6.90806	3.08931	-0.813126	3.43383	0.215514	7.06436	9.57612	-3.85189	8.99359	-1.81022	-0.832179	60.6499	0.492604	5.38471	2.91621	5.17571	1.90337	-0.0250862	5.85357	1.55342	5.42708	0.978778	10.2085	2.6504	-0.227737	4.91362	0.771853	0.837807	-3.02267	-6.37085	1.00442	-5.15184	-4.49752	7.17873	-6.95286	-1.57507	-5.0918	6.06822	8.99779	3.34982	3.53901	3.22655	-3.32303	4.14382	3.46857	-1.62904	0.326816	1.68973	-11.1514
-4.54004	7.37036	6.78478	-2.54562	3.96238	0.217818	6.35042	10.0004	-4.57826	4.52746	-2.38487	-0.11841	64.9762	-0.0758809	7.48697	4.84889	6.70433	0.092487	-4.38837	3.03139	2.08363	2.35865	1.69576	8.06476	1.58384	-2.64959	5.71907	1.4535	-1.48686	-5.23646	-2.87952	-0.874025	-5.60027	-0.406712	6.45436	-7.38141	-2.43459	-5.92444	4.95906	7.86028	6.79814	1.69212	4.3942	-4.99401	1.62158	-1.59204	0.819759	1.02174	1.54703	-12.1328
-4.72124	7.23213	9.58607	-2.86362	2.6058	2.6252	2.74061	9.41192	-4.67332	0.702668	-3.21489	1.18263	63.5286	2.18154	7.23907	4.71311	6.65506	-1.7832	-6.94086	-0.0457078	0.812527	-2.55306	2.46244	4.96273	3.89782	-4.21968	6.38775	1.22969	-3.20188	-6.47536	2.20205	-3.20291	-4.85548	5.37934	5.05107	-7.65086	-2.50057	-5.84455	1.60175	6.99357	7.1878	1.79015	3.61326	-5.94453	-1.95618	-4.3972	2.42081	1.05174	1.71516	-10.0907
-3.46071	6.36385	9.48635	-3.00112	-0.304589	5.77257	-2.7345	6.65793	-4.2825	-0.120731	-3.95005	2.11311	58.0685	6.77029	3.60796	1.82183	3.87988	-3.71422	-7.74507	-2.23491	-1.69726	-5.50692	2.05822	1.68515	7.70822	-4.60978	5.57766	-0.0766504	-3.89462	-6.20028	5.66038	-5.2612	-3.9031	9.94265	3.62058	-7.74019	-1.23854	-4.92823	-3.74605	6.99254	3.72777	2.87319	1.08105	-6.15737	-5.20031	-5.09038	2.18366	0.217073	2.41257	-5.49002
-1.03317	5.07393	7.28752	-4.22952	-2.78532	6.53868	-6.93848	2.30076	-4.20242	2.66802	-4.08003	2.20206	51.8901	10.9472	-0.842475	-1.56913	-0.148375	-4.8813	-6.93025	-3.79256	-3.28414	-5.36893	0.876085	-0.600887	8.98812	-4.1161	2.29771	-2.31482	-3.17338	-5.09577	6.0515	-5.64663	-2.97063	11.2862	1.40054	-7.26576	0.953702	-3.16182	-9.1488	6.17074	-1.97866	2.97031	-1.6214	-5.60983	-6.42665	-3.69343	0.481694	-0.936305	3.05774	-0.704797
0.580792	3.27672	5.15821	-5.36035	-3.23942	4.18202	-7.43312	-1.78928	-5.21634	6.24108	-4.30283	1.8665	46.9105	12.04	-2.40462	-2.41377	-2.20656	-4.04094	-4.71025	-4.94293	-2.78336	-4.25222	-0.793109	-0.866393	5.55143	-2.8292	-2.20245	-4.1409	-1.70314	-3.78864	4.17274	-3.51309	-1.5817	9.79166	-1.73883	-6.68922	2.77513	-0.710968	-12.6219	3.26688	-6.43558	1.91594	-2.88507	-4.10393	-4.33971	-1.5538	-1.66907	-1.14252	2.73512	1.85052
0.46954	1.62058	2.84392	-3.96673	-1.79036	1.05947	-4.42593	-3.24568	-6.16751	6.81233	-6.01884	1.34798	42.2301	9.24068	-0.340541	0.74284	-1.03342	-2.13114	-1.60051	-5.10265	-0.944914	-4.01652	-2.82164	1.01308	-0.027369	-0.154361	-5.78881	-3.60871	-1.05101	-2.44571	1.92434	0.567952	0.0806978	7.35845	-3.49951	-5.8974	3.54167	1.17755	-12.564	-0.0263878	-7.06261	0.914703	-2.97719	-1.72589	-0.564513	-1.09053	-3.93365	0.379034	1.36227	1.82691
-0.664799	1.72959	-1.19715	-0.334722	0.897422	-0.373273	-0.679511	-1.17121	-5.20059	4.16983	-8.98903	1.03905	35.3913	3.87005	2.1854	6.01762	2.01288	-2.12786	1.35782	-3.98598	0.236992	-5.0591	-4.4477	3.49525	-3.50732	3.57334	-6.55279	0.245797	-2.00767	-1.16306	1.02842	4.39236	0.88675	4.99873	-1.69995	-3.87352	3.64587	1.3919	-8.19325	-1.68057	-5.04051	0.245319	-3.23909	0.480861	1.39187	-3.38026	-5.86535	2.62227	-0.492603	0.868751
-1.31124	3.97956	-5.71391	2.91173	4.05108	0.598808	1.21685	2.36255	-2.41814	0.896698	-11.4021	1.53183	25.5689	-1.40416	1.8681	9.42512	4.99365	-4.64853	2.28755	-1.81547	-0.602215	-7.2088	-5.77747	4.26316	-3.16709	6.66922	-4.72868	5.4202	-3.3826	-0.0416333	1.94168	5.38597	-0.257056	2.57273	2.12379	-0.851123	3.17287	-0.148677	-1.66732	-1.8024	-3.08546	-0.711727	-3.59281	1.11232	0.538981	-7.20971	-6.7704	2.25104	-2.91914	0.153428
-0.118587	6.59022	-7.53274	3.72424	6.2032	2.9851	0.537794	4.22493	0.960413	-1.52365	-12.2336	2.02491	15.4004	-3.98953	-0.891971	8.6468	6.79531	-6.72404	0.227997	0.70251	-2.6313	-9.46755	-7.98442	2.29339	-0.421553	7.95705	-3.05801	7.77849	-3.61474	0.362219	3.63489	2.90735	-2.99186	-0.0265403	4.46732	1.81535	1.85081	-3.03363	2.94996	-1.61967	-1.46041	-1.71898	-2.48536	0.309506	-0.555557	-9.86717	-6.63243	-2.25049	-6.89862	-0.693326
2.19146	7.36572	-6.12273	1.95592	6.58413	4.64044	-1.93955	3.65663	3.79956	-3.32828	-11.6674	1.16712	7.8666	-3.42583	-3.48227	4.809	6.88599	-6.27515	-3.81146	2.65329	-3.58561	-9.83941	-10.5135	-1.25195	2.27615	7.09783	-2.8984	5.37706	-2.40826	-1.00156	4.27172	-1.28885	-5.16702	-2.86329	3.92077	3.33046	0.622612	-6.55031	4.05831	-1.724	1.37849	-1.24065	0.121616	-0.777854	-0.310974	-9.47804	-6.18658	-6.93424	-11.6356	-1.75209
3.1757	5.8997	-3.72407	-0.81379	5.8334	4.12298	-4.31769	2.39255	5.40756	-4.303	-9.75527	-0.667651	2.37465	-1.5881	-4.5774	0.559036	4.51677	-3.78716	-7.33111	3.93449	-2.13822	-7.23843	-11.0634	-4.47038	3.55576	4.66505	-3.27784	0.900775	-0.721844	-4.15106	3.03655	-4.66324	-4.42516	-5.68382	1.59629	3.29938	1.33007	-9.61574	3.36858	-2.14188	5.00215	1.22824	1.79592	-2.28955	-0.222373	-7.02185	-6.95766	-7.1423	-13.6744	-2.61457
2.18741	3.68937	-1.52832	-2.59552	4.64644	1.76745	-4.76682	1.89206	5.90739	-3.56101	-6.82289	-2.07022	-3.45045	-0.253897	-4.57093	-1.86256	-0.351129	-0.570827	-7.28602	4.78562	0.134123	-3.10185	-9.04478	-6.11899	2.97409	2.48498	-3.15279	-1.24812	-0.191752	-7.79182	1.00645	-5.61698	-0.881255	-7.89294	-0.329881	1.71332	4.10178	-11.3979	2.85412	-3.61011	6.64227	3.3455	0.853117	-4.71899	-1.15059	-4.29621	-9.41916	-3.19203	-10.494	-3.7624
1.50645	2.05045	0.568749	-2.01723	3.04043	-0.927071	-3.22203	1.70559	5.60107	-1.55461	-3.33738	-3.07825	-10.2534	0.43306	-4.07856	-1.66075	-5.89281	1.24291	-3.39102	4.71407	0.164682	-0.248311	-6.04727	-6.02485	0.974514	1.78481	-2.02202	0.540097	-2.42876	-10.7123	-0.877174	-3.74536	2.74685	-9.48087	-0.32664	-0.443215	6.74689	-11.8981	2.83895	-6.78045	4.62712	3.38017	-1.75658	-7.07746	-2.42098	-1.95983	-11.5425	0.917528	-4.0496	-5.83163
2.73255	0.619292	1.75535	0.94876	0.656435	-2.61255	-1.28147	0.707058	4.93513	-0.280118	0.559856	-4.75616	-17.0131	0.875614	-3.35197	-0.490469	-9.68417	0.30901	0.625695	3.46762	-2.73814	-0.501264	-3.15542	-4.94439	-0.739764	1.94906	0.0269025	4.11314	-7.62992	-11.7332	-2.67051	0.233783	4.36452	-10.3873	0.911831	-1.99254	7.07054	-11.3956	2.9663	-10.5503	0.168503	2.43801	-3.90652	-8.05174	-3.51812	-0.811876	-11.7525	2.0856	1.01467	-8.1175
4.38493	-1.78518	1.06071	4.26206	-2.52685	-3.7555	-0.164206	-0.849943	4.5085	-1.13163	3.01591	-6.3756	-22.374	0.653101	-2.79821	-0.635618	-10.9949	-1.25752	1.74365	1.96114	-6.18998	-3.01168	-0.38586	-3.7771	-1.01363	1.80437	1.89343	6.03226	-13.183	-9.99554	-4.23845	4.53823	4.0779	-9.75667	1.67639	-2.52861	4.48744	-10.3894	3.12966	-12.1928	-3.81524	1.86331	-4.29284	-7.21043	-3.75733	-1.31648	-10.8445	0.682808	2.98919	-8.61749
4.06077	-5.2868	-0.72439	5.1477	-5.46586	-5.94841	-0.076852	-1.83987	4.5032	-3.01266	1.89827	-5.76929	-25.3922	-0.785872	-2.81549	-2.6572	-10.6107	-0.443022	0.326909	0.706963	-7.49876	-4.49248	1.57356	-3.50152	-0.477914	1.11226	2.15996	4.38285	-15.76	-7.0197	-5.45882	7.33829	2.29041	-7.42358	0.957497	-2.10246	0.257933	-9.54735	3.5211	-9.48503	-5.24988	1.64334	-3.61885	-4.73446	-2.87959	-2.46797	-9.73039	-0.771233	3.89396	-6.1478
1.58689	-8.3879	-1.72821	2.91656	-5.737	-8.75898	-1.03817	-2.28358	4.97547	-3.56861	-1.34271	-2.64662	-26.1432	-2.42651	-3.34097	-5.65647	-9.00163	2.47404	-2.0936	-0.419862	-6.42752	-2.46807	1.27693	-4.45089	-0.289016	0.645858	0.997437	0.0451122	-14.2462	-6.14785	-6.79153	7.72651	-1.08424	-4.66986	-1.4326	-0.944669	-3.17538	-8.85589	4.3734	-4.07929	-4.26509	0.191418	-3.90755	-1.30327	-1.56008	-3.99447	-8.65659	-0.275524	4.5547	-2.08218
-0.807581	-9.39421	-1.22244	-0.820266	-2.09932	-9.75906	-2.32633	-3.28621	5.68182	-2.31146	-3.50514	0.444188	-25.5741	-2.43438	-3.54831	-7.95105	-6.58436	4.84798	-4.38262	-0.837048	-5.43776	1.78628	-1.63327	-5.39148	-0.905648	0.822971	-0.165128	-4.13827	-9.39002	-8.29795	-8.36122	6.07642	-4.86631	-2.58112	-4.40464	0.238221	-3.70491	-7.38873	4.80313	-0.3526	-2.00391	-3.83795	-5.81619	1.90912	-0.487001	-6.61336	-8.09258	2.1344	3.67714	0.519512
-1.42694	-8.26311	-0.188899	-4.19403	2.8485	-8.17218	-2.57912	-5.44733	5.81339	-1.0904	-3.44646	1.0447	-24.9305	-0.525627	-2.5738	-8.31422	-4.43029	4.71397	-6.49789	-0.184835	-6.25261	5.25414	-5.46216	-5.46642	-2.0601	0.997604	-0.691284	-6.19458	-3.33231	-10.6556	-9.68124	3.35071	-6.9639	-1.19859	-5.65333	0.749737	-1.56369	-3.9679	3.62407	0.29736	0.270663	-8.50984	-6.92435	3.47957	0.0729476	-9.20557	-7.81967	3.99151	1.45476	-0.475526
-1.01318	-6.83222	-0.082207	-5.32133	5.81409	-5.96027	-1.48856	-7.60511	5.10402	-1.86593	-1.85932	-0.715998	-25.4969	1.81286	-1.51659	-6.98433	-3.59304	1.81273	-8.49724	0.713017	-7.48131	6.67505	-7.5748	-5.16651	-3.23861	0.687966	-1.14184	-7.06782	1.021	-10.8778	-10.1539	0.358912	-6.57533	-0.657348	-4.07648	0.0423139	0.161509	0.779765	1.18618	-0.115864	0.895774	-10.1892	-4.92691	2.55624	0.472874	-10.0555	-7.24146	2.95217	-0.900206	-3.88013
-1.67081	-6.84616	-1.49121	-2.95953	5.83094	-5.47248	-0.163519	-7.1138	4.09979	-4.66597	0.480717	-3.09817	-27.9548	2.36156	-2.22551	-4.76149	-4.28397	-2.21885	-8.83349	0.909656	-7.49337	6.46805	-6.7101	-4.33859	-4.09217	0.146286	-2.19002	-8.24587	2.21691	-9.75814	-8.77201	-1.82626	-4.51321	-0.98284	-1.05394	-2.05689	-0.737206	4.28732	-1.00646	-0.231934	-1.27529	-8.29003	-1.36428	0.356555	0.989154	-9.37094	-6.62785	-0.0744413	-3.47515	-6.03226
-4.29167	-7.95505	-3.36577	1.12077	3.48044	-7.33646	0.517551	-2.89683	2.58152	-7.72859	2.81124	-4.94741	-31.741	0.207142	-4.1465	-2.5319	-5.31793	-4.72414	-6.173	-0.0100009	-6.70759	4.71369	-3.72362	-2.55871	-4.0739	-0.775005	-3.10541	-8.99696	1.00835	-8.66814	-5.05438	-1.91236	-2.36585	-1.08764	1.68199	-3.912	-3.01089	5.63625	-1.84951	-0.187889	-4.9458	-5.72411	1.17876	-0.430994	1.14975	-7.88358	-5.99795	-2.49643	-6.02165	-4.80439
-7.13984	-8.89462	-3.95917	3.54771	0.278371	-10.2236	0.422193	2.59216	-0.3732	-9.68621	4.18215	-6.425	-35.5206	-2.45536	-5.06989	-1.53836	-5.01375	-4.58266	-1.73973	-1.89523	-5.71227	0.844634	-0.544224	-1.03341	-2.75434	-2.25578	-2.59594	-7.9782	-0.933626	-7.29866	-0.215121	0.372143	-1.07597	-0.399431	3.27309	-3.03251	-4.63313	6.40286	-1.89124	-0.359345	-7.60706	-4.91804	2.87947	0.840072	0.740625	-5.60173	-4.83016	-3.26207	-7.22684	-1.62133
-8.25507	-9.42805	-2.61749	3.33953	-2.23463	-11.8893	-0.567681	5.67422	-4.302	-10.7625	4.183	-7.58872	-37.7072	-3.34041	-3.84468	-2.91548	-2.84248	-3.06206	1.86451	-3.37387	-3.91561	-4.20585	0.848378	-1.74669	-1.50647	-3.34791	-1.0694	-5.2183	-2.34994	-5.36517	3.50534	3.18936	-0.431912	-0.0730439	3.09525	0.935505	-4.75203	7.32791	-2.42084	-0.847532	-8.41819	-5.18448	4.47792	2.02221	0.42891	-2.5639	-3.04912	-3.24651	-6.75033	1.15496
-7.80278	-9.46091	-0.546646	2.20774	-3.27267	-10.8003	-1.85777	4.80533	-7.41695	-11.5231	3.23381	-7.71692	-36.8931	-3.30052	-1.2832	-6.35979	0.393626	-1.93984	2.92477	-2.99074	-1.01541	-7.31342	-0.518345	-4.75377	-2.22086	-3.29596	0.297423	-2.00977	-2.87829	-4.00402	4.20997	3.8022	-0.182689	-0.76231	0.860874	5.62957	-3.75071	7.2157	-3.39085	-1.49067	-7.66673	-4.28734	4.83883	1.21715	0.372709	0.756505	-1.01057	-3.66447	-5.48131	2.3648
-6.54397	-8.62896	0.0614183	1.96524	-2.87899	-7.23698	-2.39504	1.94517	-8.58108	-11.5358	1.57279	-6.95083	-33.499	-4.05045	0.800833	-9.49831	3.28515	-1.46894	1.52495	-1.32751	1.26967	-6.57798	-3.50205	-7.21425	-4.48988	-2.73195	0.856879	0.291479	-2.55788	-3.75405	2.00612	1.68488	-0.081551	-1.25111	-2.34191	8.03923	-2.94715	5.36381	-3.58762	-1.82593	-5.76662	-1.5067	3.34516	-1.03571	-0.517602	3.53602	0.37781	-4.3857	-4.10012	1.51809
-4.51147	-7.30475	-1.36065	3.04136	-2.01171	-2.97268	-1.90447	0.381595	-8.05101	-9.9346	-1.08569	-6.0764	-29.9654	-5.12021	1.28827	-9.88785	4.34902	-0.307381	-0.734805	-0.042878	0.763841	-3.60412	-5.48117	-6.73931	-6.51274	-2.86258	-0.269724	1.5472	-1.30867	-2.83973	-1.00316	-1.13245	0.507513	-0.267405	-4.28287	6.74764	-2.76457	3.04145	-2.33313	-1.21031	-3.66358	2.07593	1.57066	-2.42971	-2.53826	4.66662	0.576811	-4.46009	-2.22992	-0.885951
-1.50045	-6.23444	-2.94367	4.54458	-1.45427	0.0155095	-0.575392	1.29936	-6.55793	-6.69082	-3.42532	-5.09882	-27.4936	-4.76446	0.158931	-7.45655	2.83253	1.79358	-1.96946	-0.192186	-1.93763	-1.14913	-5.33644	-4.47914	-7.23171	-4.49076	-3.73969	2.21171	0.508135	0.805874	-2.85588	-2.93196	1.45034	2.10994	-3.93299	3.12314	-2.2616	2.1498	-0.300724	0.0221861	-2.01954	4.92063	0.750475	-1.68327	-4.14572	3.93242	0.600447	-3.81092	0.421056	-2.51069
2.30832	-5.72156	-3.08097	4.62375	-1.17784	0.938095	1.03324	3.57336	-4.42385	-2.47368	-2.64124	-3.94789	-24.7342	-2.82422	-2.20681	-4.47456	0.0867607	3.03843	-1.15596	-1.56123	-3.40228	-0.502069	-4.60231	-3.02621	-6.49691	-7.19201	-8.41405	2.01558	1.85903	6.59826	-2.81649	-3.31789	1.63549	4.44584	-2.66195	0.508125	-0.713602	2.85196	0.847957	0.532321	-0.246201	5.65586	0.0592479	-0.00641364	-4.17889	3.09837	1.45338	-3.09054	2.5313	-0.553958
5.73748	-5.35661	-2.39873	1.88154	-1.42667	0.159465	1.92641	5.17064	-1.82333	1.70712	1.47382	-2.92783	-21.0431	-0.700055	-4.70798	-3.12864	-1.12328	2.79576	1.17183	-2.56759	-0.861721	-1.53929	-4.84462	-2.74004	-4.23162	-9.48386	-11.0161	0.32306	2.04548	11.9166	-1.48133	-2.60882	0.702557	5.27281	-2.34339	1.12879	1.17028	3.53555	-0.217942	0.0740495	2.44432	3.73404	-1.44332	0.979542	-3.27692	3.79654	2.70718	-2.74818	2.85352	4.51477
7.05725	-4.29355	-2.36115	-2.47798	-2.85693	-1.50823	1.81525	4.24033	1.3465	4.15529	5.58886	-2.2153	-17.667	1.03669	-5.55727	-3.26788	-0.148024	2.52295	3.56628	-2.14255	4.33157	-3.49491	-5.57158	-2.45985	-0.627543	-10.0446	-8.67826	-2.28006	1.25785	14.3879	-0.604291	-1.75021	-0.888992	4.70433	-3.00285	3.72194	1.63237	3.41742	-2.85076	-0.14744	5.16316	-0.0690322	-3.03028	1.69546	-2.64754	4.83419	3.46646	-2.55562	2.49027	8.49106
5.40548	-2.64596	-2.98018	-5.40788	-5.50288	-2.46238	1.55426	0.782056	4.7478	3.8084	6.70396	-1.28288	-15.1534	2.55485	-4.18693	-3.10837	1.06886	2.70424	5.07971	-0.97264	8.11443	-4.96294	-5.23227	-2.88715	2.73764	-8.19012	-2.72026	-4.09475	0.384927	12.951	-0.737033	-1.3482	-2.6915	3.34982	-3.42251	5.26841	0.505348	3.09073	-4.7065	0.782641	5.59981	-4.01118	-3.48048	3.19695	-3.05188	4.05261	3.41382	-1.51827	3.0518	8.38426
1.77049	-1.88999	-3.46547	-5.17586	-8.3731	-1.11758	1.75109	-3.24743	6.14016	1.87992	4.89951	0.568012	-12.824	2.56583	-1.94701	-1.72827	1.34689	1.71898	5.61632	-0.477421	8.34995	-4.58318	-3.62858	-5.27571	3.62928	-4.72689	2.18512	-4.14253	0.246776	8.88999	-0.533056	-1.20624	-3.82466	1.42435	-3.41073	4.96311	-0.132396	2.87751	-4.434	2.45322	2.63857	-5.91162	-3.06469	4.89545	-5.01802	1.83607	2.57969	0.772385	3.92398	5.14788
-1.66783	-2.79942	-3.59197	-2.95501	-9.59946	1.76529	1.68941	-5.98188	3.93505	0.701235	1.92462	2.23441	-10.6218	-0.614786	-0.417714	0.0945239	1.62289	-1.70067	5.58618	-1.38658	6.24501	-2.24703	-2.18118	-7.85518	1.62698	-2.24796	3.12938	-2.53811	0.424409	5.06472	0.279309	-1.49841	-3.52027	-0.722848	-3.68749	4.2594	0.337365	2.57687	-2.68206	3.82492	-1.54922	-4.43957	-2.96526	5.33064	-7.97748	-0.301944	0.900627	2.7964	3.79379	1.45035
-2.92265	-4.13367	-2.50276	-1.57099	-7.77744	3.26281	0.69087	-6.71206	-0.699666	1.46399	-0.832567	1.94876	-8.84469	-5.86258	0.129805	1.23222	2.61935	-6.63427	4.94692	-2.56497	4.33598	1.00905	-1.52201	-7.87202	-1.43662	-1.90179	1.36053	-0.465813	-0.0766706	2.33503	0.630574	-2.65691	-2.49763	-2.70051	-3.83037	3.5837	0.0228901	2.53488	-0.234653	4.36149	-3.30822	-0.768674	-3.69229	3.68402	-9.68509	-2.15173	-0.989413	3.06734	2.84548	-0.427526
-1.68781	-4.02678	0.235543	-2.48189	-3.86433	1.49562	0.0953344	-5.77913	-5.83491	3.19958	-2.27746	0.587073	-7.03509	-9.87763	0.390586	1.34752	2.79784	-10.9198	3.60413	-2.06796	3.43939	4.00549	-1.01781	-5.64705	-3.32711	-2.15286	-0.274359	0.374165	-0.988265	-0.979974	0.247616	-4.49195	-1.62407	-4.2614	-2.75914	1.97465	-1.97044	3.60008	2.3829	3.93849	-1.64986	1.92395	-4.95573	1.0779	-8.98254	-3.33878	-1.52315	2.0847	1.52243	0.550244
-0.0946375	-2.35328	2.48488	-4.39513	-0.396415	-2.05862	1.40499	-4.40441	-9.74907	3.44051	-1.91271	0.430843	-5.38084	-10.1082	0.43093	0.816887	0.449317	-12.6315	2.32206	-0.0883892	2.04735	5.63511	-0.386555	-3.01863	-3.10816	-2.13058	-0.743164	-0.638821	-1.03366	-5.56336	-0.294829	-6.42127	-0.301996	-5.11788	-0.902241	-1.00809	-4.10135	4.97475	3.78402	2.93703	1.51715	1.44646	-5.45551	0.0358662	-7.19207	-3.34435	-0.105888	0.676767	-0.455214	2.9724
0.325076	-0.751459	2.22441	-4.81452	1.26004	-4.07768	3.24379	-3.71847	-11.4318	0.961791	-0.56891	1.74512	-4.98555	-6.49656	-0.467853	0.442068	-3.81968	-11.0723	1.36712	1.03532	-0.837772	4.86918	0.113573	-0.326453	-1.64221	-2.15802	-0.567714	-3.28751	0.176217	-9.98746	-0.266435	-7.45734	1.23811	-4.84008	0.658776	-4.50697	-4.37603	3.87844	2.62619	1.86178	4.13382	-0.511598	-3.4912	0.833173	-5.51409	-3.07032	1.80548	-0.753134	-3.19183	3.91119
0.422591	0.227154	0.0733664	-2.76931	1.55562	-3.04008	3.24017	-3.9393	-11.4871	-2.13882	0.732889	3.65508	-5.67435	-1.56776	-2.55538	1.08188	-7.85715	-7.42582	0.210204	0.213522	-4.30327	1.98156	0.0720564	2.12717	0.0987905	-2.05058	0.252907	-7.00939	1.62156	-12.0407	0.937472	-7.10559	1.12927	-3.63987	1.61917	-7.26317	-2.54598	-0.926102	-0.376182	0.300008	5.10332	-0.450759	0.922781	1.2405	-3.4777	-3.46974	2.22762	-1.28315	-5.73579	2.12958
0.83146	1.21043	-1.92536	-0.128235	0.993776	-0.292024	0.911382	-4.38302	-10.7312	-2.76715	1.94965	5.96801	-5.63471	1.42722	-4.76473	2.67988	-10.0458	-3.95415	-1.35536	-0.79909	-6.45152	-0.991021	-0.727837	3.19499	1.72521	-1.92389	1.76202	-10.0959	2.45413	-9.90409	3.26891	-6.22817	-0.569451	-1.87321	1.90499	-8.99177	-0.422984	-6.28798	-2.7231	-2.0393	4.18742	1.90002	5.55725	0.501893	-0.351119	-3.67002	0.544304	-0.982135	-6.6616	-0.504311
1.14647	1.39732	-2.35838	0.493242	-0.333743	2.31693	-2.60546	-4.47579	-8.85009	-0.826209	3.17344	8.15104	-3.2865	0.828952	-5.47871	4.1018	-10.2994	-1.90062	-3.8207	-0.166931	-5.92277	-1.9493	-1.50429	2.70907	2.14425	-2.83722	3.14384	-10.1678	2.76213	-4.2946	6.00909	-5.38403	-1.09654	0.458386	1.51295	-9.72375	0.169586	-7.39295	-2.91724	-4.32047	1.9413	3.62764	7.97971	-0.244231	2.89236	-2.06298	-1.87031	-1.58042	-6.04689	-1.23184
1.03208	0.0252316	-1.77787	-1.15139	-1.59669	4.06557	-5.39855	-4.82294	-5.27449	1.4044	3.64038	8.82541	1.05257	-2.14241	-4.64913	4.65204	-9.00446	-0.697973	-7.39794	1.25627	-3.00953	-0.939254	-1.21647	1.86674	1.20369	-5.63532	3.86205	-5.97966	2.42565	1.2233	8.14414	-4.03064	0.99762	2.32914	0.729707	-8.82934	-0.498086	-3.45883	-1.53673	-5.61544	-0.150483	3.08669	7.30246	-0.394574	4.3366	0.89709	-2.4461	-3.44757	-5.24174	0.329378
0.526293	-1.55733	-1.87732	-2.58281	-1.77158	4.56985	-6.12997	-5.96881	-0.30618	2.32105	2.87869	7.51029	5.71972	-4.42212	-3.60115	4.87196	-6.52064	0.214619	-9.25913	1.29406	0.82116	-0.109606	-0.0293583	2.07111	0.536543	-9.45213	4.17145	1.20353	1.37185	3.89569	9.00846	-1.76078	3.75732	2.45862	0.162147	-6.30735	-0.706251	1.56639	0.149624	-5.78051	-0.512051	1.16955	4.3527	-0.00708636	3.84157	3.24965	0.419832	-4.67516	-4.8649	1.99624
-0.112813	-1.98334	-3.27284	-2.03927	-1.2677	3.91081	-5.52546	-7.23068	3.98852	1.3231	1.71846	5.67436	9.1675	-4.51071	-3.23049	5.04101	-3.54755	0.16229	-5.7701	-0.908548	4.16957	-0.688244	1.14028	3.53078	0.581095	-11.729	3.7036	7.63767	0.394404	4.58158	8.9976	0.856617	4.38045	1.87495	0.315249	-3.47952	0.352593	3.77346	0.791373	-5.02922	0.899588	-0.926403	1.26947	0.791852	2.64634	4.2357	5.75174	-3.73294	-4.87079	1.05906
-0.647433	-1.06497	-4.94789	-0.404325	-1.01544	3.39536	-5.47343	-7.70053	5.21626	-0.882458	0.937207	4.29578	9.82014	-3.80825	-3.32528	4.00433	-0.531789	-0.968409	1.30065	-4.48605	6.1725	-1.24161	1.96491	5.06947	0.318961	-10.7405	1.54002	9.4968	0.00449066	5.1866	8.73062	2.88173	2.06712	2.90104	0.859357	-1.87009	1.82966	2.93345	-0.319014	-3.63096	2.11228	-2.44651	0.125916	1.24185	1.11103	4.18229	10.6844	-1.14725	-5.18334	-3.6234
-1.2234	0.772012	-5.4706	1.47518	-1.15574	3.98467	-6.47401	-7.41954	3.39242	-2.44821	0.504154	2.3761	7.55648	-3.94264	-2.42526	1.05598	2.19245	-1.90774	6.31806	-8.00905	6.42551	-0.442645	2.7301	5.57536	-0.544239	-7.60801	-1.77789	5.77927	0.171373	5.44306	7.8338	3.94612	-1.68126	5.06312	1.33133	-2.25043	2.58991	1.00612	-2.14836	-2.49759	1.47014	-3.01729	1.3498	0.288749	-0.535289	3.78749	12.7637	1.25509	-5.10438	-10.0376
-2.14556	2.7943	-4.29692	3.51906	-1.68177	5.5481	-6.78805	-7.29524	0.438096	-2.53561	-0.0828647	-0.284415	5.28448	-4.78435	0.367369	-1.66546	4.19978	-2.1235	6.95097	-9.80868	5.20327	0.477887	3.3868	4.93382	-1.47497	-4.46371	-4.14705	-0.647393	0.570795	4.47846	5.25868	3.78973	-4.33021	5.64021	1.75026	-3.77161	2.32509	-1.02319	-2.84705	-2.55199	0.0416807	-2.60958	3.6148	-1.72618	-0.852453	4.02236	11.1918	2.16701	-3.62365	-13.9954
-2.87889	4.44528	-2.27516	4.8888	-2.12752	7.83395	-4.78486	-7.25987	-0.935297	-1.74216	-1.01878	-1.73496	5.38407	-4.89395	3.48333	-1.24084	5.66786	-2.23792	5.09916	-7.93465	3.09624	0.469705	4.08806	3.96218	-2.25336	-1.79224	-3.88216	-5.04189	0.422275	3.05813	0.974069	2.2946	-4.38646	3.88939	2.19165	-4.03854	1.92435	-2.98311	-1.63443	-3.22285	-0.634466	-1.40592	5.26987	-2.92012	0.979552	5.30336	6.61085	1.87299	-0.857751	-12.7711
-2.33793	5.06428	-0.420024	5.00339	-2.20266	9.77419	-1.50293	-5.58066	0.762086	-0.684776	-1.89513	-0.6747	7.14902	-2.95612	5.04186	1.49971	7.09965	-2.22688	3.0562	-2.25926	0.368356	0.205968	5.33746	3.56894	-3.07203	1.01366	-1.33906	-5.08634	-0.217148	2.27404	-2.74672	0.270108	-2.59395	1.04823	2.88904	-1.49391	2.50982	-4.34294	0.599035	-3.23459	-0.560095	0.115748	5.66596	-2.22717	3.54555	7.20106	1.16237	1.46975	1.58606	-8.16009
-0.718446	4.20985	1.01865	4.58365	-2.4126	9.7723	0.286147	-1.693	3.47163	0.704951	-2.87916	1.58402	8.78904	0.685135	5.40766	2.58393	8.64548	-1.50735	1.77967	4.45786	-2.28063	-0.347124	6.60953	3.45403	-3.26494	4.1792	1.49548	-2.07565	-0.467763	1.71472	-3.3289	-0.97448	-0.673849	-1.68979	3.80771	2.676	3.67879	-4.45165	1.94387	-2.40218	-0.0418692	1.49148	4.87531	-0.573538	5.18269	8.75409	-2.13678	1.36895	2.27574	-4.63885
0.453267	2.57538	1.6548	4.34823	-1.80819	7.5106	-0.648669	2.17449	4.92917	2.11947	-4.01874	3.19923	9.32116	4.73529	5.76364	0.132281	9.87674	-0.273652	1.21769	9.01381	-3.61015	-1.17362	7.14553	2.93175	-2.12425	7.39071	2.98554	1.51503	-0.191516	0.901309	-1.03264	-0.291834	0.576791	-3.21252	4.23884	5.90109	4.20387	-2.73272	0.950364	-1.18556	0.783552	1.76818	3.27215	0.127317	5.62414	8.72546	-1.51201	1.5096	1.26778	-4.28965
0.655144	1.27771	1.32576	3.78513	0.891215	3.78602	-2.73096	3.42065	5.72965	2.53683	-4.67462	3.67498	9.33754	7.58242	6.45398	-3.33412	9.7763	0.521434	0.934614	9.51711	-3.64681	-0.643283	7.03725	2.54993	-0.871077	10.4201	2.91423	3.53138	0.0876916	0.257338	1.5904	2.24169	1.64502	-2.45279	3.42064	6.76423	3.37841	0.981059	-1.96127	0.389612	2.19845	-0.108407	1.20365	-1.49454	4.91075	6.6153	2.04509	1.91954	-0.688918	-5.38329
0.437847	1.05115	1.35389	1.63929	3.86409	0.124948	-3.51529	1.5706	6.53753	1.99321	-5.05802	2.9252	10.0185	7.05215	7.03524	-4.42794	7.54947	0.239172	0.59118	5.887	-3.3224	2.13875	6.67748	2.94647	-0.691283	13.0168	2.25645	3.10876	0.0232968	-0.145441	2.06051	4.55009	2.70705	0.367151	0.806621	5.92052	1.29884	5.45113	-5.13248	2.39758	4.06445	-3.17285	-1.13914	-4.43989	3.08554	3.21738	6.06093	2.48735	-2.4228	-5.40756
-0.0964446	2.23015	2.88627	-2.49702	4.31103	-1.54517	-2.01197	-1.67265	6.58596	1.55766	-5.68767	0.98749	11.6403	2.9406	6.193	-3.36178	3.56277	-0.410199	0.103725	0.398997	-2.3475	5.65476	6.35703	3.34152	-0.698069	13.7993	2.59582	1.28906	-0.360958	-0.394689	-0.597047	4.62192	2.49949	3.24829	-3.43604	5.14538	-1.01962	8.11249	-7.57177	3.86298	4.97143	-5.289	-2.96795	-5.96748	1.41158	-0.482902	8.30565	2.79138	-2.59641	-3.30166
-0.582747	4.27411	4.72638	-6.89539	2.29592	-0.996881	0.758029	-3.74795	5.56068	1.83099	-5.93436	-1.05987	13.6713	-1.6883	3.0709	-2.6639	-0.937462	-0.222323	-0.435108	-3.58628	-0.20298	7.60559	5.41993	2.40221	-0.0866945	11.5995	4.76187	-0.526329	-0.600222	-0.58611	-4.45785	2.69158	0.494947	4.34698	-7.48546	5.36041	-2.51563	7.41372	-9.05207	2.60839	4.14842	-5.55855	-3.19611	-4.56191	1.3881	-3.93933	7.64293	1.7025	-1.4153	0.705685
0.160373	5.8516	4.75745	-8.84854	-0.130758	-0.0200624	2.89403	-3.23434	4.09078	2.44775	-4.70421	-1.93845	14.9385	-3.5337	-1.0768	-3.17731	-4.55809	0.831866	-0.660683	-4.05789	1.82378	6.84401	2.96572	0.273967	0.473788	7.89855	7.62947	-1.81122	0.022661	-0.518013	-6.30274	0.345938	-1.14217	3.25806	-8.86563	5.89993	-2.94293	4.63245	-9.33165	-1.85654	2.30432	-3.97917	-2.14045	-0.972527	2.32411	-6.85332	4.87435	-1.26452	0.209561	4.85605
2.73454	5.83972	2.84602	-7.33113	-1.46319	0.314024	3.55203	-0.952138	3.07785	1.94624	-2.06599	-1.70622	14.5111	-2.33413	-4.22271	-3.72245	-6.04741	2.17786	0.00523333	-1.68339	2.07201	3.63971	-0.229445	-1.42256	0.443155	5.006	9.179	-1.87172	1.72559	1.05775	-5.67179	-1.46287	-0.595295	0.689495	-6.8203	5.54258	-2.93868	2.19327	-8.67541	-6.24025	0.711888	-1.22923	-1.44042	3.05878	2.40085	-8.64109	1.83617	-4.56907	2.24799	6.86329
5.69536	3.89709	0.843478	-4.05027	-1.48388	0.142748	3.06447	1.58738	3.29768	-0.501959	0.59013	-0.804558	12.8916	-0.427916	-5.78181	-2.90702	-5.10134	3.76136	1.69817	0.867034	0.676102	-0.79199	-3.07582	-1.56901	-0.389918	3.38927	8.51988	0.617884	3.50535	3.92485	-4.51504	-3.00843	0.770345	-1.6797	-2.70888	3.53326	-3.06201	0.81923	-7.84982	-6.30785	0.232934	1.45026	-1.66561	5.96013	1.2208	-8.78931	-0.261174	-6.37626	4.07091	6.34575
6.27916	0.849191	-0.224323	-1.75087	-0.559202	-0.796826	1.73805	4.11407	4.3079	-3.74973	2.53164	0.930488	11.2711	0.638152	-5.97361	-1.38367	-3.1859	5.20623	3.88895	1.19195	-0.811952	-4.5545	-5.00325	0.127359	-1.93009	2.77138	6.29505	5.4379	3.36899	5.36462	-3.81551	-4.59248	0.967455	-2.18373	1.52315	0.610239	-2.73096	-0.290168	-6.82859	-1.4828	0.516349	3.30298	-1.77537	6.83381	-0.11126	-8.37624	-1.4954	-6.04332	4.78691	4.91505
3.45688	-1.67014	-0.835718	-0.784112	0.895916	-2.33067	0.573475	7.28691	4.36088	-6.44688	4.91098	2.74984	10.3129	0.61465	-4.27823	-1.80879	-1.91832	5.51706	5.64767	-0.839999	-1.13096	-6.008	-4.61311	3.08231	-2.49277	3.5224	3.47863	9.08843	1.03541	4.00147	-2.94017	-5.47226	-0.0212161	-1.04016	4.64989	-0.692186	-1.6839	-1.27735	-5.06292	4.02163	0.895415	4.03721	-0.852976	5.8497	-0.255594	-8.30419	-2.84885	-4.05483	4.82033	4.23799
-0.249185	-2.63034	-1.32767	1.01096	1.68656	-3.25447	1.08285	10.8182	2.59767	-7.74836	8.18434	3.04986	9.72271	-0.685252	-0.656512	-4.59875	-0.609584	4.5602	6.04913	-3.62502	-0.94565	-5.50058	-2.05851	5.25516	-0.452765	6.04279	0.421096	8.27066	-0.416051	1.10353	-1.45593	-4.84992	-0.866709	-0.0776574	5.99683	1.66005	-0.916181	-1.34599	-2.58116	6.05493	1.21065	3.9671	0.528825	3.7459	0.944055	-7.04744	-4.74204	-1.7668	4.80922	4.51552
-1.41112	-1.97433	-1.57396	4.28467	0.417262	-3.28828	2.82967	12.8037	-0.164627	-6.57271	10.1378	1.30765	8.58339	-2.02656	2.91498	-6.74292	2.2907	2.94827	4.91281	-5.95523	-1.77846	-4.25318	-0.567391	4.95081	3.26796	9.15109	-2.56379	4.3117	1.34852	-1.59129	-0.0171591	-3.43927	-0.296607	-0.0831988	4.96501	6.395	-0.74889	-0.34671	0.594296	5.26909	0.991267	4.09618	0.644151	1.21526	1.79462	-3.55516	-6.42375	-0.13147	4.81055	4.94257
0.181987	0.00157422	-1.26378	6.56568	-2.4184	-3.27166	3.50115	11.8417	-2.50919	-2.66882	8.98702	-1.88254	6.64581	-1.8084	4.81374	-5.98037	5.56468	1.16104	2.66506	-7.61991	-3.47146	-2.28516	-2.65637	2.6895	6.00292	9.91625	-4.21628	1.17243	4.38245	-2.69309	0.844334	-2.39477	1.64095	-0.358843	2.0129	9.96678	-0.252319	0.476096	4.24664	4.56726	-0.289428	4.36904	-0.954802	-0.909337	0.380882	0.763384	-7.0807	0.916379	4.72267	4.9087
1.95745	2.49354	0.269554	5.52204	-4.77365	-3.26075	1.92347	8.78622	-3.02014	2.18918	5.49823	-5.32862	4.79472	-0.370587	6.1232	-2.84189	6.16105	-0.203984	0.365239	-8.7913	-4.73084	0.220326	-7.25899	-0.312878	5.795	6.6284	-3.02644	1.06687	5.48106	-1.23265	1.81061	-1.45117	3.57155	-0.485472	-1.34521	10.1784	0.778934	-0.590878	7.1075	4.3177	-2.3801	3.51999	-2.75859	-2.03234	-2.70153	4.0773	-6.91318	1.2503	4.49411	4.58907
1.93846	3.99197	2.80573	1.98398	-5.04633	-2.39851	-0.770149	5.31107	-1.7565	5.76344	1.49448	-7.60861	3.89173	1.75606	8.34284	0.909543	3.43827	-0.701877	-0.0791697	-8.92793	-4.39424	2.07372	-10.5829	-3.2061	3.29227	0.720793	0.293328	2.98366	3.48712	2.55158	3.25805	0.22163	4.56053	-0.628162	-4.16549	7.29238	1.312	-3.55668	8.80186	3.09573	-4.83542	1.51744	-3.84224	-2.00266	-4.96731	4.98296	-6.70066	0.307769	4.39934	4.537
0.0751111	3.52592	4.10043	-1.52616	-3.13662	-0.293858	-3.11521	2.35618	-0.461534	7.51886	-1.4104	-8.10488	4.20835	4.16301	10.9053	3.38967	-0.0869846	-0.458749	1.34316	-6.54978	-2.11279	2.48672	-9.58759	-4.33477	1.42537	-5.3234	2.59446	4.32417	-0.939372	6.49793	3.54677	2.68755	5.28649	-0.939731	-5.90795	2.65144	1.09757	-5.76247	10.3429	1.40001	-7.11687	-0.643704	-4.58625	-1.01923	-5.1969	3.07628	-6.61303	-1.67177	4.78158	4.68253
-1.54583	2.26042	2.51974	-3.45306	-0.417336	2.77515	-4.89093	0.64515	0.243588	7.81823	-2.56708	-7.53376	5.73195	5.2188	11.8964	3.63077	-1.58319	0.0901157	1.56861	-1.44849	0.533868	1.46507	-5.01422	-2.7224	2.15311	-9.83557	2.13001	3.84627	-5.28705	7.82433	1.56651	5.13396	6.80871	-1.63599	-5.46681	-1.8344	0.699629	-5.04301	10.8467	1.25361	-8.13939	-2.17339	-5.1823	-0.125117	-4.06334	0.255283	-6.53224	-3.19275	4.83959	4.53793
-0.470934	2.13512	-0.609239	-3.77196	1.58492	6.24251	-6.04384	0.558074	1.19079	6.72765	-2.44472	-7.29394	7.81824	3.97428	9.78327	2.21031	-0.247585	0.808719	-1.26018	4.18981	1.77589	-0.73528	-0.143472	-0.169389	4.11748	-11.5356	0.193292	1.95936	-6.23382	6.12915	-0.873131	6.41779	8.94652	-3.10184	-2.37784	-4.32867	-0.140264	-2.67471	8.47683	2.93081	-6.51399	-2.66476	-5.17874	-0.644129	-2.72669	-1.04782	-6.31907	-2.98765	3.41287	3.68037
3.04886	2.68326	-2.71571	-3.05502	2.35635	8.68886	-5.73291	1.09875	2.0859	5.0201	-2.14743	-7.92225	8.72925	1.56592	4.75721	-0.133463	2.74913	2.30665	-5.40697	7.51122	1.53625	-3.37264	2.82027	0.620681	4.8499	-10.1219	-1.97355	-0.489116	-3.21251	3.82698	-1.70875	6.09064	10.2601	-5.12309	1.78134	-4.90394	-1.20473	-1.25717	4.46732	4.94937	-1.95271	-2.59851	-4.22921	-2.36114	-2.1312	-0.213455	-4.96696	-1.20944	1.5562	2.00594
6.55225	2.02807	-2.27282	-1.81538	2.50986	8.10573	-3.52256	0.856994	2.0771	3.93106	-2.55494	-8.5881	6.91907	-0.589959	-0.457155	-2.79629	5.26409	4.80527	-8.50945	7.60886	0.402679	-4.73406	4.15416	-0.773483	3.77052	-6.84183	-4.36023	-2.22379	0.902711	3.22855	-1.06987	4.68083	8.88916	-6.89638	4.36782	-4.82695	-1.19446	-1.57485	1.67252	6.10616	3.36496	-2.76253	-3.07869	-3.38313	-2.61085	2.09224	-1.66702	1.62625	1.32068	0.410622
7.65618	0.358504	0.440043	-1.00033	3.43219	3.96423	-0.371873	-0.276674	1.76474	3.62121	-3.20342	-8.11395	3.83777	-2.04922	-2.45198	-4.50502	5.02329	6.80077	-9.63352	6.33923	-0.613803	-3.8231	4.90907	-2.49452	1.93383	-3.10714	-5.95262	-1.82772	3.16977	4.39918	-0.219066	2.80487	4.54765	-7.92396	3.78849	-4.33381	-0.50671	-2.95619	1.02273	5.43893	6.26408	-3.65828	-2.82967	-2.57565	-3.25773	4.18105	2.46955	4.66155	2.63552	-0.0136652
5.6875	-0.683878	3.72734	-1.92342	5.70758	-1.64027	2.05552	-1.71654	1.76432	3.19282	-3.27841	-5.63067	3.41096	-2.2218	-0.7814	-4.58469	1.60111	6.91565	-8.77413	5.99226	-0.751026	-2.68428	5.07412	-3.37791	0.686662	0.0799347	-5.11973	0.728346	2.41048	5.72217	-0.00633406	0.530444	-0.528887	-7.49122	0.535701	-3.03486	-0.854441	-4.60681	2.04314	2.31983	5.22724	-4.60107	-3.65072	-0.567119	-2.86961	3.65987	5.10072	6.22669	4.17851	0.31866
2.62629	-0.580941	5.71573	-5.18289	7.54886	-5.51173	3.06437	-3.1269	1.47492	1.90297	-3.53932	-1.46153	6.91732	-0.810548	2.01492	-3.66454	-2.49299	5.74448	-6.8386	6.99133	-0.531028	-3.54205	3.92563	-3.78219	0.969076	2.13687	-2.02326	3.26666	-0.868206	5.81428	-0.48623	-1.67303	-4.14844	-5.0684	-3.61218	-1.52241	-2.50735	-5.69838	4.31463	-2.10602	1.91248	-4.02815	-5.2058	1.26184	-1.53007	0.418472	4.6986	5.67265	5.21558	0.184901
1.05107	-0.230708	5.68792	-9.29257	6.60968	-5.79376	3.23362	-3.83272	0.552572	0.346804	-4.70045	2.45029	10.7351	0.13358	3.26941	-2.38262	-4.47013	4.15283	-4.84508	7.6174	-0.287274	-5.06044	1.83402	-3.52282	2.49602	3.17673	1.43638	3.84615	-4.03893	4.31533	-1.4924	-2.21047	-6.1974	-1.81803	-6.34581	-1.59231	-4.71084	-5.74339	6.54749	-5.79371	-0.186422	-2.44449	-6.61013	1.43184	0.0794576	-2.51546	2.40059	3.95132	5.63094	-0.636296
0.92946	-0.845094	4.27232	-10.9431	3.37944	-3.01155	2.83096	-3.21231	-0.811988	-0.0824426	-5.15573	4.62686	10.8761	-1.72308	2.08899	-0.707319	-4.02062	2.2944	-2.86842	5.88612	0.341057	-5.20781	0.346801	-1.70857	3.63017	3.18066	3.08093	3.10153	-4.01904	1.90979	-2.64686	0.155499	-7.1751	0.747331	-5.7269	-3.83013	-6.59366	-4.94952	6.92425	-7.75333	0.122645	-1.83818	-6.35388	-0.319662	2.10203	-2.53894	1.43276	2.50043	6.37159	-1.02766
1.00264	-2.57112	3.02742	-8.47493	1.04632	0.891164	1.66156	-2.02068	-2.43573	0.926182	-3.08047	5.03558	7.64404	-5.7162	-0.137611	1.97924	-2.84663	0.554057	-1.11873	2.38126	0.717368	-4.21443	0.174405	0.977524	3.02997	1.52455	2.27759	2.7399	-0.637198	0.0135731	-2.64633	4.1448	-6.73195	2.2818	-2.76202	-6.32671	-7.48644	-3.61003	4.99226	-7.7536	0.560447	-1.97029	-4.29668	-2.57027	4.93002	0.514318	3.04082	1.97452	8.5147	0.774068
1.41008	-4.01819	3.23236	-3.85558	1.67782	3.70427	0.649336	-1.56677	-3.79124	1.97459	1.011	4.04846	3.79127	-8.98601	-1.43564	5.96607	-2.81163	-0.568495	-0.686615	-0.129755	-0.00178593	-2.53673	1.22578	2.51393	1.34337	-1.91193	0.70926	3.26255	2.7506	-0.746735	-0.730616	6.21457	-5.10647	2.88564	-1.10913	-7.57354	-7.40722	-1.88067	1.03415	-5.79566	-0.972299	-0.605492	-2.35009	-4.09371	7.53552	4.69794	4.62108	1.46022	10.5896	4.89767
2.0352	-3.85358	3.81887	-0.0709986	4.04313	3.94903	0.857418	-1.50246	-4.11414	1.61066	5.23924	2.70427	0.824366	-9.0066	-1.3987	10.0659	-4.5107	-1.00871	-1.93627	-0.34249	-0.769621	0.225673	3.51601	2.39919	-0.0759147	-5.4632	-0.393779	3.55027	2.71175	-0.876857	1.75715	4.58258	-3.74474	2.49631	-2.56916	-7.84547	-6.31271	-0.280902	-4.18281	-2.74606	-3.49947	2.64021	-1.70801	-4.56578	8.40199	6.67742	3.59807	0.0911311	9.43472	8.25226
1.43261	-2.1306	2.52768	1.55875	5.75465	2.30454	1.06927	0.200587	-2.67124	0.00742754	8.24209	2.00097	-1.0226	-5.94704	-0.875942	12.6979	-6.94025	-1.04148	-4.16096	0.215137	-0.509762	3.08646	6.1941	2.02717	-1.52772	-6.86287	-1.91398	2.41961	-0.42372	-1.25756	2.79216	1.2491	-3.17777	1.21043	-4.82622	-7.6218	-4.09252	0.869517	-7.98	-0.181058	-4.80825	4.99351	-1.29773	-3.37659	8.09407	5.01927	1.14609	-1.83047	4.18895	7.82076
-1.22453	0.448621	-0.766784	1.7286	5.96804	0.701332	-0.589189	4.18124	0.572231	-1.6791	9.76528	1.66116	-2.19396	-2.36841	-0.653838	13.6985	-8.21237	-0.987666	-6.82369	0.0990741	-0.132037	3.72603	7.43881	2.16632	-4.033	-5.50599	-4.07359	0.194757	-3.5381	-2.2026	1.16213	-1.46711	-2.70476	-0.243045	-4.76701	-7.04557	-1.21649	1.81337	-7.96239	1.14907	-4.35906	4.2065	0.0392921	-0.420366	8.097	2.11002	0.0474598	-3.8763	-2.79111	4.49254
-5.2306	2.75199	-3.81935	2.09665	5.59134	-0.254347	-3.45962	7.63612	3.65219	-2.17609	10.0508	1.23445	-3.42171	-0.132475	-0.952336	13.4741	-7.21388	-1.02157	-8.86121	-0.0471237	-0.895972	1.98479	5.77988	1.84726	-6.83397	-2.51484	-5.48388	-2.18787	-5.13404	-3.22812	-2.39168	-2.84796	-2.04586	-1.28911	-2.52849	-6.48083	1.61281	2.27999	-5.30451	1.69354	-3.11988	1.38024	1.89495	2.44633	8.04738	0.716163	0.804011	-5.16134	-8.63829	1.29652
-9.00268	3.21371	-4.44962	3.17411	5.5052	-1.69082	-4.96094	7.29824	3.80558	-0.62273	8.94224	1.048	-4.23726	0.733598	-1.07049	11.7203	-4.72905	-0.911112	-8.57615	0.902636	-2.64771	0.140887	1.59187	0.31286	-7.77542	0.082167	-5.4547	-4.50278	-6.27185	-4.37506	-4.5712	-2.54768	-1.25791	-1.78744	-0.384316	-6.34183	3.42431	1.49068	-2.95957	2.09698	-1.86257	-1.02607	3.52233	3.23573	6.24125	0.832941	2.2372	-4.2054	-11.8547	-0.495646
-11.2942	1.27605	-2.61823	3.90925	5.43953	-4.57426	-3.83879	3.62561	1.06193	1.90926	6.35955	1.53335	-2.89533	1.48849	-0.141532	8.80489	-2.09032	-0.0681112	-5.98555	3.0144	-4.08951	-0.279607	-2.23932	-1.43422	-5.83896	0.797652	-4.81424	-6.3951	-7.16046	-5.61378	-2.96056	-1.12675	-0.272126	-0.945291	0.516298	-6.12584	3.79099	-0.198247	-1.74069	2.67571	-0.462133	-1.75575	4.77196	2.06222	1.75594	0.916476	3.69276	-1.17187	-12.5408	-1.8055
-11.9944	-1.61429	-0.191567	3.67062	4.79722	-7.55517	-1.31474	-0.122386	-1.62415	3.3736	3.19842	1.87547	1.11984	3.59617	0.793467	6.52646	0.334348	1.23634	-3.81977	5.29742	-3.99715	0.727616	-2.52309	-1.99427	-2.21302	0.0165158	-4.88725	-6.97767	-6.27925	-5.81465	0.326734	-0.204179	0.102433	1.85419	0.796285	-4.97963	3.86522	-1.26389	-0.292793	2.66268	1.14945	-0.823068	5.24963	0.139566	-3.89183	0.547138	5.34575	1.89952	-12.0959	-3.48577
-11.0117	-3.23718	1.10945	2.64161	3.97562	-7.71798	0.526114	-1.8545	-2.37472	3.52219	0.388101	0.344799	5.30691	6.32031	0.177986	5.73158	2.48961	1.26775	-4.57289	6.43126	-1.94535	2.78929	0.561131	-1.6024	0.655217	-0.678087	-5.99839	-6.21144	-3.86364	-4.18982	1.59248	-0.501705	-1.13534	5.18961	1.72391	-2.87178	4.48812	-0.786345	1.89835	0.800078	2.08026	1.35545	4.26846	-1.4343	-6.90897	0.415122	7.19264	3.14328	-11.466	-5.13407
-7.97501	-3.13679	1.41209	1.3967	3.87437	-4.83646	0.819904	-1.79051	-2.47549	3.01844	-1.88711	-3.36181	6.03563	7.34138	-1.38083	5.32995	3.87945	-0.956785	-6.83063	6.12937	1.25614	5.14941	3.43874	-1.49136	1.15669	0.0779941	-7.12269	-4.7487	-2.70101	-1.72775	0.676336	-1.68269	-3.01181	6.23504	3.63213	-0.637757	4.48495	1.15291	3.98721	-2.70143	1.74374	3.92667	2.09393	-1.27921	-5.13517	0.667482	8.23511	2.17131	-10.0424	-6.01029
-3.84167	-2.303	1.91215	0.885761	4.16492	-2.50965	0.469736	-1.09129	-3.4664	2.30271	-3.009	-7.07345	2.32505	6.69757	-2.56399	4.37274	4.40605	-3.75328	-6.87421	5.2074	3.94201	6.66038	3.43668	-1.74906	-0.615175	2.22092	-7.23592	-3.06549	-3.95456	-0.332761	-0.278584	-3.24953	-3.43919	3.62199	5.27209	0.332911	2.52124	3.19169	5.03117	-6.1584	0.924376	5.40708	0.552141	1.53735	-1.05752	0.86159	7.58494	0.205331	-7.39564	-6.19648
-0.608694	-1.22272	2.43971	1.32601	3.81055	-3.04237	0.422165	-0.437492	-4.64249	2.34475	-2.03699	-8.21206	-2.93958	6.65283	-3.00365	2.96473	4.60917	-4.58863	-3.78056	3.71942	5.52582	6.48751	1.3887	-1.32355	-3.83474	4.32899	-6.2352	-1.74272	-5.35079	0.0857716	-1.11922	-4.46181	-1.3768	-0.953224	5.3492	-0.201328	-0.397294	3.40278	4.19688	-7.65239	-0.0692108	4.87983	1.49733	6.1323	1.40766	0.955042	5.27574	-1.23027	-4.20471	-6.32332
0.380057	-0.40319	2.38468	2.29582	2.24604	-5.06405	0.72888	0.42861	-4.6717	2.84076	-0.100005	-6.23798	-6.26452	8.26699	-2.71019	1.55746	4.18304	-3.17185	0.0539893	0.868667	7.20217	4.70954	0.0927841	0.14012	-6.53163	5.43858	-4.67027	-0.976914	-4.93078	1.44933	-2.82698	-4.75795	2.8482	-4.25644	4.36483	-0.801385	-1.92925	2.2786	1.89417	-6.45988	-2.02268	3.30863	4.21977	9.86225	1.07682	1.26192	1.96752	-1.79224	-1.32091	-5.75861
-1.25493	-0.0057797	2.34609	3.24413	-0.397075	-6.65068	0.867244	1.63158	-3.05664	2.01015	0.0368199	-2.52757	-7.08921	10.5135	-1.55492	0.461856	2.37599	-1.89428	3.29417	-2.89669	9.58759	2.45067	1.07393	1.70226	-6.46785	5.74677	-3.3923	-0.375119	-3.08874	3.68343	-4.09677	-4.23107	7.76405	-3.96063	3.76125	-0.259893	-1.28134	2.21063	0.158573	-3.77044	-4.46156	2.6122	6.15985	10.1524	-0.523212	1.37791	-0.913357	-2.30187	0.576538	-3.32303
-4.8776	1.54614	2.03045	3.13263	-3.14276	-6.20343	0.580664	2.25728	-0.679732	-0.122558	-2.38789	0.675895	-7.51812	11.4416	-0.097265	-0.283712	0.150657	-2.70271	6.55582	-5.8592	11.3953	0.909407	2.84302	2.36559	-3.91236	5.30028	-2.98384	-0.130301	-0.527983	4.70878	-2.1224	-3.58707	10.737	-0.124722	4.17416	1.675	0.762978	3.86772	0.245255	-1.10851	-4.91318	3.92712	6.0833	6.92187	-1.47614	0.822718	-2.14777	-3.26563	1.72906	-0.242639
-8.54692	5.14166	0.0631293	1.60226	-4.98486	-2.66046	0.474403	1.42629	0.700833	-1.65519	-5.73435	1.80984	-9.21303	10.2123	0.618866	-1.29075	-0.533825	-4.74427	8.9865	-7.41764	11.0749	0.659317	3.10894	2.23275	-0.718165	3.89118	-2.82116	-0.784202	2.47471	3.67758	2.69662	-3.52169	9.2655	4.76	5.29766	4.05748	3.43954	5.97094	1.11876	0.935479	-1.97475	6.71948	4.44103	2.29268	-1.58407	0.145835	-2.29144	-4.09714	3.31834	0.918592
-9.95482	8.55043	-3.56633	-0.266509	-5.71047	2.23236	0.64872	-0.388683	0.252792	-1.60911	-8.32272	1.29646	-10.9521	8.45937	0.785971	-3.49091	1.25359	-6.07632	8.65788	-8.38721	8.45161	1.59789	2.03391	2.31263	2.12788	2.05995	-1.60011	-2.2328	5.76009	1.26278	5.83847	-3.59598	3.80721	7.78947	6.23403	4.99455	5.77205	7.80241	1.35571	2.14144	2.33582	8.97708	1.8982	-1.91881	-1.60606	-0.648485	-2.7607	-4.09015	5.46872	-0.724344
-8.28906	8.90869	-7.51042	-1.52521	-5.48024	4.99835	0.462749	-2.03455	-1.48945	-0.820127	-9.28406	0.791624	-10.5902	8.01373	0.881218	-6.24304	4.66826	-5.85025	5.61665	-8.49436	4.90881	2.56702	1.38178	3.07724	4.55166	0.662031	1.12497	-4.15444	9.18429	-1.818	4.64451	-2.62361	-2.15136	7.91133	6.24403	4.00952	6.30754	9.33926	1.23922	2.47448	5.07238	9.12825	-0.739274	-4.65536	-1.07834	-2.52235	-3.40604	-3.21621	6.70455	-3.59786
-5.39186	5.99504	-10.3238	-1.93815	-4.29677	4.02552	0.159781	-3.10991	-2.9765	-0.762752	-8.65354	1.95077	-8.81012	8.17602	0.195399	-7.39644	7.23112	-4.46311	2.14555	-6.7424	1.82121	2.09449	1.05432	3.57846	6.42018	0.0250201	4.17633	-5.80641	11.6494	-4.56652	1.46843	-0.419662	-5.58939	6.04768	5.11874	2.88843	5.45629	9.43663	1.54954	2.25243	5.00949	7.31886	-1.9367	-5.00287	0.404489	-5.25839	-2.57373	-1.69315	5.88525	-5.23415
-3.80032	2.27406	-10.852	-1.08016	-2.7963	0.665088	0.303134	-4.43187	-2.89093	-2.12934	-6.94591	4.99635	-7.70523	7.67924	-1.67698	-6.05773	6.78447	-2.78404	0.923475	-3.60919	-0.479573	0.320349	-0.39118	2.50113	6.99999	-0.0546212	5.49607	-6.04053	11.2313	-5.72546	-0.433115	1.60195	-6.03839	3.98756	3.33009	3.11401	5.94265	6.9371	2.01694	1.88436	2.96846	4.70264	-0.421532	-3.21943	1.33342	-7.3102	-0.170192	0.747332	3.62967	-4.54532
-3.28209	0.229773	-8.9447	0.977201	-2.52463	-2.41449	0.284645	-6.58458	-1.54583	-3.96065	-4.68482	8.12369	-7.19139	7.32625	-3.55443	-3.55418	3.37019	-1.68601	2.60587	-0.243844	-1.70794	-1.09571	-2.55023	-0.35493	5.08902	0.0409692	4.63314	-5.2707	7.3213	-5.46662	-0.639524	2.27957	-4.56458	3.03757	2.25486	4.23212	8.47572	2.69125	1.7613	1.62915	0.982889	2.11786	2.9308	-0.997231	0.654334	-7.41098	1.13075	4.28303	0.916637	-1.72452
-1.64745	0.382522	-5.93406	3.29397	-4.06546	-3.52894	-0.27984	-8.55356	0.103301	-5.02731	-3.13213	9.4844	-6.14719	7.22578	-3.81311	-1.64231	-1.30348	-1.3617	5.42925	2.46328	-1.59542	-1.24619	-3.31909	-3.54448	0.662126	0.289517	3.2642	-4.8046	2.14398	-5.10886	-0.807676	2.11643	-2.18173	3.03238	2.39883	4.8149	10.0852	-1.69936	0.346717	1.53857	0.202982	-0.257181	5.74275	0.172109	-1.1053	-5.76803	-0.657913	7.34803	-1.93087	2.20099
1.60783	2.00447	-3.19083	5.07155	-6.21328	-2.54835	-0.294538	-9.29252	1.81813	-5.69459	-3.70743	9.07513	-4.40363	4.73772	-2.03925	-1.01812	-5.46595	-0.279057	7.37737	4.00781	-1.02857	-0.346012	-1.27791	-4.87302	-3.41005	0.906295	2.7176	-4.0048	-0.890415	-5.1824	-2.2156	1.92756	0.458201	3.27119	2.36824	3.76566	8.36941	-4.86497	-1.32748	1.53914	0.307435	-2.4006	6.52211	-0.216996	-3.65479	-4.40885	-4.24083	7.49098	-3.92402	5.0219
4.87079	3.66206	-1.09447	5.82515	-7.76482	-0.512364	0.990428	-8.47726	3.48155	-6.94645	-5.67162	8.57495	-2.16143	-1.17244	0.618678	-1.34266	-7.78689	3.11065	7.7444	4.80342	-1.26423	1.11226	2.36774	-3.89296	-4.08766	1.35112	3.44321	-1.69227	-0.534748	-5.33042	-4.99284	1.87851	2.87694	2.99757	1.06863	1.59539	4.94684	-5.55133	-2.21111	1.541	0.330349	-4.51942	5.47931	-1.35279	-5.94915	-4.91322	-6.87255	4.59896	-3.98714	5.10794
6.40853	3.52665	0.492358	5.71249	-8.54614	0.710786	2.52971	-5.47103	4.47806	-8.71266	-6.69029	8.97897	0.115836	-7.5535	2.42551	-1.91836	-7.32531	7.38662	7.23749	5.13782	-2.32672	2.56561	4.35951	-2.11042	-1.53529	0.572251	5.18042	1.29215	1.81791	-5.18163	-8.26644	1.63042	4.57332	0.868545	-0.386241	0.312936	3.44664	-4.12351	-2.80028	1.2583	-0.449264	-6.35468	3.71028	-1.59127	-6.13313	-5.63774	-6.84289	1.29611	-2.60131	3.36452
5.77581	1.18785	2.05144	5.9316	-8.36828	0.441707	2.89738	-0.934473	4.38915	-9.45755	-6.00568	8.94982	1.55094	-10.9251	2.5097	-2.25809	-4.55059	9.11755	7.43709	4.26222	-3.38733	4.38356	2.97641	-0.643901	2.26122	-1.44774	5.97811	3.33121	4.70783	-4.42555	-9.84378	1.0441	4.50355	-3.18876	0.195852	1.23709	5.05169	-2.84383	-3.62419	0.420907	-1.68825	-6.71555	2.17961	-0.909454	-4.76931	-3.25004	-4.83272	0.461206	-1.09184	1.86526
4.33346	-1.83439	3.74636	6.73722	-6.98851	0.155903	1.84547	2.57752	3.22398	-7.84883	-4.69328	7.39912	1.6873	-9.90502	1.04318	-2.25494	-1.64189	6.61624	9.30528	1.9321	-3.87669	7.31697	-0.654965	-0.0995975	5.68724	-3.21154	4.53228	3.59926	7.10289	-2.70793	-8.0978	0.984346	1.81756	-7.02144	3.09088	3.65756	7.30772	-2.98519	-3.78083	-0.573643	-2.55567	-5.45142	1.25311	0.0365427	-4.10729	2.85729	-2.86494	2.44828	0.19589	1.66022
3.82318	-3.88691	4.69068	5.82586	-4.55171	1.58894	0.0701663	4.0801	1.27992	-4.79149	-3.30577	5.5052	0.398695	-5.7174	-1.29679	-2.29066	-0.498577	1.68719	11.6028	-0.460389	-3.7704	10.1162	-4.74796	-0.807491	7.78453	-3.32487	2.05621	2.04789	6.94794	-0.0847222	-4.24098	2.02584	-2.1762	-8.43611	6.03404	5.7113	7.16383	-3.37955	-3.11333	-0.832945	-2.93163	-4.07031	0.556678	1.66114	-4.38872	9.21538	-1.61746	4.31774	2.0112	3.00503
4.46123	-4.72404	3.57382	1.75033	-1.46549	4.76083	-1.10556	5.04449	-0.377506	-1.7495	-1.33881	4.3505	-2.4139	-1.48038	-3.17739	-2.81981	-0.775776	-2.61874	11.85	-1.40087	-3.60605	9.79264	-7.75358	-1.84966	7.86381	-2.30838	-0.218568	-0.184972	2.9372	2.60544	-0.507582	3.62449	-4.84313	-7.0515	6.91821	6.16264	3.87126	-2.74684	-3.4667	0.327834	-3.26889	-3.11112	-0.483133	3.22201	-3.99698	11.4508	-0.939956	3.46553	4.04071	5.1791
5.34671	-5.10944	0.373915	-3.53562	0.663372	7.29883	-0.443322	6.13315	-0.693498	0.887643	1.27704	2.91662	-5.77182	0.657465	-3.24788	-3.3249	-1.14325	-4.767	9.00559	-1.20736	-4.19803	4.49497	-8.52562	-1.70285	5.90872	-1.42448	-1.70393	-1.29062	-2.68679	3.9496	2.06818	5.03182	-4.92868	-4.6058	5.56603	4.9044	-0.885482	-1.43547	-6.2392	2.30692	-3.57914	-1.55448	-1.70237	2.90865	-1.95201	8.7053	-1.41735	1.13872	4.52988	6.02525
5.74549	-5.1689	-2.49638	-7.3461	0.227222	6.64454	2.06669	5.88436	0.043157	2.16373	3.60928	-0.133478	-7.65942	0.852953	-1.60746	-2.65956	-1.53754	-4.5431	4.41098	-1.00213	-5.34186	-3.68677	-7.6458	-0.320082	3.12102	-0.596394	-1.24796	-0.983897	-5.72012	3.18493	3.29417	5.37392	-2.84932	-3.43232	3.11777	2.53771	-4.42465	-0.442778	-10.558	3.7067	-3.51258	0.725342	-2.75579	0.73645	1.06554	4.67624	-3.18396	0.414806	2.54482	4.57088
5.51611	-4.21317	-2.336	-7.99216	-1.95507	3.1608	5.10992	3.33641	0.797027	1.0473	4.8106	-4.13006	-6.96331	0.0257527	0.470915	-0.470051	-2.34073	-2.47758	0.668486	-0.677195	-5.49982	-9.65917	-6.76757	0.550394	0.91545	0.649447	1.93769	-0.18477	-4.11814	1.17781	3.17428	4.13297	0.00338339	-4.41066	0.566118	-0.0163254	-4.9659	-0.475038	-13.5351	4.64552	-2.98062	2.71559	-3.93465	-1.17877	3.44841	3.58981	-5.59764	2.07355	-1.11634	2.26866
4.68688	-2.48102	0.646007	-5.56837	-3.34672	-0.262013	7.00864	-0.0846828	0.952416	-1.20178	4.6391	-6.86029	-4.82811	-1.12963	1.95723	2.29933	-2.59589	0.518028	-0.546309	0.199297	-4.13536	-10.4796	-6.77171	-0.465988	-0.176555	1.61076	6.6328	1.26005	0.523148	-0.599651	2.0091	2.28887	1.92969	-6.50919	-2.00155	-2.09065	-3.00966	-1.62439	-12.166	6.00041	-2.65722	4.00298	-5.56571	-1.81539	4.20544	5.73451	-8.30587	4.29802	-4.71332	0.340499
3.07397	-1.82745	4.1285	-2.66265	-1.82136	-1.31307	6.79262	-2.58668	0.777289	-2.60093	3.3714	-6.69278	-2.99441	-2.17262	2.09911	4.14197	-0.881278	3.94326	0.173796	0.868754	-3.03851	-7.37488	-7.27172	-2.84785	-0.441586	1.10729	10.3556	3.98736	4.98734	-1.64185	0.923332	1.79755	2.1462	-7.88973	-4.29342	-2.76721	-0.699898	-3.0775	-6.34655	7.25811	-3.35045	4.91184	-7.24086	-2.57879	3.57814	7.47053	-10.3885	5.02344	-6.40705	-1.25671
1.19266	-3.40328	6.59923	-1.36259	2.25004	0.0468085	4.4685	-3.77422	0.904764	-2.65458	2.42096	-4.125	-1.53373	-3.17943	0.874622	4.54291	2.38758	6.77711	0.922758	0.357888	-3.53542	-2.96382	-6.89952	-4.6413	-0.436286	-0.85292	11.6865	6.94446	6.44848	-2.58375	1.04958	3.38246	0.861267	-7.54006	-5.37327	-1.36919	0.262976	-3.63341	0.747159	6.91194	-4.23457	5.74849	-8.01408	-4.35497	1.94115	6.13013	-10.1921	3.59573	-5.50721	-2.53681
0.560479	-5.63538	7.51631	-1.42964	5.85261	2.45066	1.36202	-3.63272	0.805879	-1.40858	3.7104	-1.02118	0.360778	-4.69202	-0.29083	4.18739	5.43676	7.54538	0.12799	-0.817068	-4.22837	0.431146	-4.98528	-4.14303	-0.542517	-2.90017	10.4792	8.1295	3.83451	-3.83894	2.15404	5.01541	-1.75083	-5.80257	-5.11014	0.993133	-0.317606	-2.76717	5.59238	4.02622	-3.79877	6.32349	-7.4	-6.41649	-0.772148	2.94403	-7.22378	1.10248	-3.16634	-3.52744
1.78782	-5.77442	6.33891	-2.07673	6.48076	4.04988	-0.0642867	-1.98044	-0.816383	0.474008	7.42175	1.21178	2.8966	-6.94693	-0.508954	3.35954	6.91785	6.004	-2.42503	-1.37735	-3.68146	1.09567	-2.52073	-1.07462	-0.600905	-3.32943	7.13093	7.58221	-1.08154	-5.07008	2.97993	4.02229	-5.18679	-3.63835	-4.09023	2.78954	-1.65868	-1.67374	6.95042	-0.0921875	-2.03304	6.00269	-5.5485	-8.1474	-3.59157	-0.0380956	-3.1399	-1.16092	-1.32942	-4.75288
3.70155	-2.7435	3.18704	-1.88535	4.47499	3.93422	1.57958	0.628079	-3.46395	1.77732	11.1773	1.9998	5.40358	-9.28709	-0.812375	2.0721	6.32108	3.19517	-5.2809	-1.09558	-2.25059	-0.838791	-1.26502	3.28152	0.012409	-1.21683	2.62706	6.79537	-4.93147	-6.14124	2.39301	0.21167	-7.6533	-1.81474	-2.77228	3.39361	-2.6592	-2.00699	5.65781	-2.58909	-0.262246	4.75656	-2.69325	-9.27296	-4.48279	-2.2069	-0.124318	-3.0476	-0.851235	-5.83903
4.62733	1.76308	-0.368149	0.7309	1.32101	3.2418	4.92366	2.82825	-4.83946	2.52005	11.5464	1.72212	6.79838	-10.0875	-2.14316	1.2448	4.3638	0.888798	-6.26953	-0.871793	-0.0697367	-3.17183	-2.40649	6.62495	1.33512	2.11714	-1.34325	5.28658	-5.69884	-6.49267	0.509849	-4.52883	-7.62223	-0.338012	-1.51235	2.60481	-2.14793	-3.46992	3.2337	-1.97928	0.396149	3.0619	0.51652	-8.86682	-2.57579	-3.23843	1.53793	-4.46085	-0.201012	-4.97899
4.07396	5.23479	-2.32452	4.40738	-2.02288	3.0341	7.07214	3.43504	-3.56427	3.31947	7.15163	1.3403	6.37656	-8.49729	-3.90734	1.27853	2.40551	0.373528	-5.2261	-1.50098	2.67075	-3.84048	-4.85211	7.47939	2.4321	3.84961	-2.94506	1.88897	-4.34736	-5.05359	-1.06907	-7.90321	-5.40018	1.45393	-0.256543	0.968138	0.00909532	-4.81752	1.96035	0.429279	0.387154	0.48155	2.92309	-6.01129	0.652673	-2.67548	2.22223	-3.98767	2.5251	-1.94047
3.81546	6.63219	-2.48698	5.72585	-4.22479	2.3398	5.62354	2.2932	-0.525935	3.96505	1.01688	0.915506	4.10941	-6.69488	-5.05451	0.702466	1.95144	0.969162	-4.20094	-2.44103	4.03962	-3.06094	-5.8621	6.21648	2.26024	2.78531	-1.93651	-2.11414	-3.12993	-2.9829	-0.704132	-8.42299	-2.11662	3.71958	0.761047	-0.749842	1.95239	-5.53494	3.7627	1.81171	1.14918	-3.56366	3.85697	-1.87198	2.52399	-0.935667	1.31648	-0.335115	6.72387	0.891505
5.57615	5.94795	-1.97749	3.69379	-4.20509	0.138076	0.35347	0.96043	1.70095	3.98544	-1.64136	-0.375693	0.440473	-7.21431	-5.44071	-1.63801	4.30173	0.867588	-3.49604	-2.32359	2.87003	-2.13149	-3.96685	4.38938	0.355722	0.538564	-0.261365	-4.55182	-2.96663	-2.44507	1.54361	-6.60432	1.02971	5.38012	0.441734	-2.29503	1.53834	-5.20148	7.11962	1.02263	3.11249	-8.2758	3.84409	0.778647	2.10965	0.618104	-0.695703	5.09078	9.88629	1.97389
7.69967	3.42366	-1.03592	0.41282	-2.36837	-2.32973	-5.48327	1.73364	0.953909	3.35688	1.53921	-2.62109	-3.8399	-8.75562	-5.87003	-4.38106	8.23676	-0.369112	-1.39878	-0.834583	0.797184	-1.39327	0.286162	3.62646	-2.60788	-0.674273	0.29475	-4.54066	-3.36343	-2.24446	4.01806	-3.9613	2.89956	5.39576	-1.06059	-3.60623	-1.7561	-3.07064	8.28525	-0.542647	4.97217	-11.7725	3.88681	0.676484	1.1733	0.977979	-1.6548	8.50321	9.56963	1.87409
7.39044	0.0350221	0.413515	-2.03945	0.32275	-3.40993	-7.88498	5.07612	-2.18244	2.41544	7.66124	-4.73556	-6.84521	-8.13041	-6.51105	-5.45987	10.2253	-1.21596	1.52082	0.402331	-0.548349	-1.27063	5.41734	4.23621	-5.07635	-0.867237	0.360661	-2.59145	-3.37575	0.279024	5.73975	-1.74464	3.14099	4.42275	-1.96071	-4.91718	-6.5726	1.15988	6.27815	-1.72372	6.03307	-12.2963	4.19572	-0.666659	1.40168	-0.0399463	-0.691613	7.68628	5.80568	1.14564
4.9069	-2.18262	1.68562	-3.4333	2.64299	-3.0249	-6.65264	8.68526	-5.39473	1.529	11.1427	-5.71942	-6.39896	-4.7358	-6.43307	-4.67039	8.70607	-0.0723756	2.43418	-0.566676	-0.913625	-2.68367	9.01097	4.56889	-6.25954	-1.76033	1.01871	0.00655999	-1.93572	4.72601	7.52674	-1.11764	2.32841	4.16351	-2.37014	-5.77988	-10.1496	6.2367	3.42128	-2.38756	8.00586	-10.4018	4.33766	-1.09865	2.29756	-2.0347	0.841119	4.79004	1.97982	-0.191813
2.30191	-1.28845	2.34027	-4.27704	3.29772	-1.24903	-4.49252	9.30119	-7.15901	1.12613	8.94956	-5.26614	-2.83437	-0.710169	-5.53264	-3.21836	5.45108	3.14853	0.703953	-3.22404	-0.282068	-5.1665	8.52605	2.69358	-6.81853	-3.54092	1.54568	2.17652	1.03266	8.1747	9.59918	-2.21775	1.53939	5.22951	-4.25664	-4.76502	-10.5655	9.49435	1.72423	-2.07487	11.2542	-8.89268	3.81119	-0.400855	1.99864	-3.75676	1.70122	2.86167	1.28007	-1.6642
-0.0453226	2.27799	2.65329	-4.54823	2.31079	1.47028	-3.24269	5.71807	-7.12249	1.95694	3.20494	-3.42775	1.17946	1.87412	-4.71497	-2.16835	2.33861	6.24341	-1.01281	-4.65645	0.422221	-6.72482	4.17738	-1.06246	-7.4342	-4.58659	1.08699	2.79518	3.65362	8.13846	9.95574	-3.94502	1.82445	6.36808	-7.08523	-2.58093	-8.27608	9.29115	1.38309	-0.679261	12.2884	-9.20868	2.66069	0.247133	-0.0351309	-4.03808	1.83914	1.83539	3.11637	-2.8419
-2.94489	5.22673	2.70971	-4.07158	0.831605	3.13751	-2.99115	0.0452222	-5.7281	4.33946	-1.68923	-1.15021	3.47393	2.55262	-4.26581	-1.83931	-0.202641	6.50761	-0.467019	-2.8657	0.105274	-5.50922	-0.789457	-4.50146	-7.8015	-4.57899	-0.349425	1.19468	4.27624	4.21875	6.98369	-5.25589	2.94111	6.12453	-7.69764	-1.89724	-4.99573	6.38983	1.66993	0.560573	8.73502	-10.2183	2.01403	0.589216	-1.56265	-3.39857	1.94662	0.36939	4.29008	-3.81324
-5.80791	4.51262	2.10259	-2.78984	-0.19289	2.4492	-2.8559	-4.4085	-3.85126	6.84245	-3.53271	-0.490049	3.48666	2.32301	-3.32363	-1.97362	-2.06826	4.22304	1.58445	1.02404	-0.337825	-1.86341	-3.9487	-6.51167	-7.16261	-4.69963	-2.64257	-1.40863	3.90884	-1.20882	1.96405	-5.28008	3.20292	4.36526	-4.8483	-2.89248	-2.44368	2.44324	1.8596	0.391174	2.91427	-10.1359	2.60155	1.26246	-0.536461	-3.43739	2.68369	-1.82297	2.69024	-4.21099
-6.98857	0.556371	0.36977	-0.339231	-0.748034	0.624274	-1.77229	-5.98189	-2.1951	6.87782	-3.05692	-2.39986	1.62448	2.68573	-0.583186	-2.17046	-3.16562	1.57278	3.35657	4.24506	-0.112174	1.35811	-5.36591	-7.67466	-4.77555	-4.87954	-5.24656	-3.39435	4.51801	-4.30638	-2.76059	-3.40684	1.71352	2.16138	-1.01447	-3.77109	-1.20487	-1.07915	1.42353	-0.931	-1.48026	-8.21628	3.4115	2.2776	2.11105	-4.72328	3.78776	-4.26568	-1.2458	-3.72585
-6.14815	-3.6821	-2.15905	3.37468	-1.36105	-0.138917	0.314051	-5.22359	-0.294735	3.33781	-2.44505	-4.77148	-0.712993	4.09523	3.73406	-1.94814	-3.43058	-0.651168	3.89959	5.15297	-0.13133	2.25845	-5.29283	-7.75384	-0.631951	-4.08166	-6.83141	-4.59007	5.91764	-3.39913	-6.56092	0.00738905	-0.290381	1.42204	0.568776	-3.89524	-0.661623	-3.04463	0.430159	-2.52007	-2.93837	-5.32481	2.84378	3.09332	4.21146	-6.49263	4.28908	-6.12453	-5.04538	-3.05944
-4.15427	-6.38927	-4.25671	6.88984	-2.02684	0.64041	2.01485	-3.63719	3.00603	-2.18882	-3.4145	-4.88829	-1.71231	5.81911	7.18749	-0.770333	-2.64805	-2.38415	2.87836	3.80333	-0.482248	1.51277	-3.90408	-6.1419	3.74471	-2.0992	-6.2374	-5.84544	6.02658	0.0557226	-9.53869	3.37631	-1.12365	2.80559	-0.577065	-3.2055	-0.361459	-3.00036	-0.238821	-3.92879	-2.20972	-2.84121	0.912578	3.40551	4.4652	-7.86538	3.84547	-6.82588	-5.91812	-2.76192
-1.631	-8.10268	-5.02517	7.69836	-2.33041	1.50398	2.05103	-2.40059	6.34939	-7.22838	-5.19993	-3.05848	-0.975214	7.09585	7.49597	0.92316	-1.14503	-2.82777	1.12935	1.18372	-0.419473	0.0255946	-2.28869	-4.18958	6.1113	0.698964	-3.60059	-7.54282	3.85606	3.98846	-10.7168	4.89936	-0.875059	4.01344	-2.1034	-1.37725	-0.310915	-1.13288	-0.642844	-4.52092	-0.610827	-1.1547	-0.988966	3.28746	2.8982	-7.74492	3.51743	-6.53552	-4.15862	-3.13244
0.850516	-8.93796	-4.33068	5.02594	-1.88603	1.65871	1.00815	-1.63715	6.55408	-10.4248	-6.13046	-1.48077	0.732625	7.17404	5.11669	1.27048	-0.246662	-1.73459	0.0511347	-0.775367	-0.125789	-1.64846	-1.45537	-3.01379	5.02629	3.57824	-0.603709	-8.46646	0.635639	7.23251	-9.31911	4.85452	-0.783943	2.82698	-1.81617	0.997083	-0.49639	1.33222	-1.7637	-3.76204	1.26948	0.441721	-2.66015	3.23313	1.00123	-5.43608	3.9472	-6.04881	-2.9507	-4.19033
1.94624	-7.88413	-2.33612	1.26859	-0.591238	1.61688	0.39709	-0.355134	3.37412	-11.3518	-6.31528	-1.13866	2.90591	5.671	2.81642	-0.502541	-1.47607	-0.22711	-0.358727	-0.51055	0.306724	-2.41986	-2.02415	-1.82937	0.652453	5.45994	0.741188	-7.28866	-1.6733	8.99218	-6.54276	5.48925	-1.25697	0.266503	0.958459	2.19382	-0.561055	2.35639	-3.08986	-1.98405	3.07378	1.89057	-4.43043	3.96759	0.605155	-2.37775	3.79157	-5.87488	-3.96047	-4.32822
0.440608	-5.29872	0.237052	-0.433905	0.912441	1.63481	0.632267	1.76917	-0.597221	-9.74991	-6.57998	-1.53291	5.29594	3.15361	2.48301	-2.4043	-5.09894	0.0124642	-1.29812	1.22545	1.2624	-1.04884	-3.83223	-0.771412	-4.90559	5.82615	0.0750602	-4.49603	-1.84609	8.43334	-4.11431	7.74252	-1.82426	-1.29135	5.84243	1.66822	0.148391	1.42331	-3.49109	0.041611	4.10012	1.79852	-5.14472	5.46642	2.22116	-0.71031	1.88674	-5.31142	-5.72903	-2.18187
-3.07428	-2.75141	2.12844	0.678691	2.05754	1.25317	1.35772	2.84154	-2.99616	-6.53074	-6.5785	-1.64456	7.34025	0.0640588	3.77536	-2.70893	-8.88725	-2.0755	-3.20751	2.80893	2.72103	2.60424	-4.8484	-0.785732	-7.91856	4.83471	-1.42874	-1.5905	-0.294121	6.54765	-2.10695	9.77112	-1.81398	-0.907619	10.8731	1.28317	1.85778	0.0948465	-3.1788	0.974394	3.95405	0.195017	-3.91109	6.69449	4.47478	-0.284223	-0.235123	-3.77153	-5.96229	0.829881
-6.56104	-1.46439	2.84784	3.13283	3.15916	0.080643	2.53563	1.52617	-2.33336	-3.52191	-5.30312	-0.565348	7.98639	-3.5021	5.6981	-2.27678	-9.69299	-5.08113	-5.39764	3.59819	4.30973	6.58184	-2.89336	-1.01939	-5.59043	2.97479	-2.36377	0.66821	1.05282	6.32691	0.0235915	9.26643	-0.635589	0.803011	13.0742	2.67282	4.09059	-0.392956	-2.73917	0.0277712	2.70402	-1.01051	-1.67906	6.55291	5.33711	0.529187	-0.289926	-1.71819	-4.33937	2.40598
-7.95342	-1.23189	3.42596	5.97569	4.42919	-1.18248	3.6997	-0.693884	1.16451	-0.994511	-2.75238	1.79263	6.43016	-5.92485	7.33567	-2.43473	-7.07657	-6.22895	-7.11719	3.72034	4.91676	8.09839	1.50711	-0.458612	0.710631	1.65993	-1.76937	2.44221	0.631775	8.69413	2.19037	5.88263	1.43206	2.21816	10.6776	4.73816	6.16426	-0.35005	-2.295	-1.29306	0.92958	-0.75691	0.0929858	4.33916	4.05021	1.73897	1.54219	0.404116	-2.8076	2.36294
-6.8014	-0.119621	4.78356	8.77392	5.04459	-1.21896	3.76471	-2.47747	5.09331	1.96488	0.0354058	4.44424	3.27276	-4.57896	7.55881	-2.59282	-3.22073	-5.45561	-7.59101	3.81733	3.5366	6.64723	5.75263	0.053403	6.35904	1.98516	0.0688162	3.78112	-0.493263	11.0419	4.33096	1.31728	3.16867	2.01447	4.25142	5.17976	7.64934	-0.850836	-1.59026	-1.25629	-0.262332	0.462423	0.775002	0.486149	1.38281	1.87675	3.44717	2.00967	-2.84553	2.31973
-4.66609	2.81439	5.90357	9.76638	3.9429	0.162898	2.31827	-4.29519	7.16507	4.85693	1.94642	5.52983	0.27096	-0.164943	5.37165	-1.18235	0.0684407	-4.90799	-6.64911	3.97551	1.07281	4.54867	7.93993	-0.397255	7.53109	2.49168	1.74755	4.75217	0.346617	10.0218	6.03443	-2.17041	3.90521	0.302198	-3.91227	3.1567	8.48789	-1.50192	-0.103156	-0.0956059	-0.474146	1.99007	0.611502	-2.56531	-0.925312	0.234072	4.22797	1.7064	-4.12672	3.00961
-2.52814	5.93905	5.2873	8.06306	1.09852	1.73696	-0.532879	-6.25361	6.74155	5.84547	1.9832	3.65678	-1.27977	3.09381	1.159	1.46052	2.35176	-5.04859	-5.36163	2.86527	-0.730083	3.83842	8.00429	-1.5553	3.87425	1.54127	1.95305	5.68453	3.23985	4.18209	6.61192	-3.48407	4.49054	-1.95626	-11.1337	0.0965276	8.61024	-0.332405	2.03987	0.535991	-0.265981	3.5573	0.178998	-2.34882	-1.73477	-2.08473	3.84565	-1.21268	-5.86685	3.52838
-0.0860491	7.11366	3.13094	4.7515	-2.24597	2.56391	-4.18497	-7.39035	4.28909	4.56916	0.20776	0.269489	-1.12381	3.06151	-2.45289	3.0264	3.41615	-4.51473	-4.07979	-0.503375	-1.13521	4.32386	7.47605	-2.7546	-1.16167	0.715988	-0.0372061	6.44625	4.86115	-4.59614	6.80464	-3.08863	5.76805	-3.61859	-14.861	-1.46875	7.46294	2.74259	4.03871	-0.852999	-0.211742	4.75619	-0.0992619	0.684251	-1.66754	-3.40475	2.9226	-5.25657	-7.09487	3.47978
2.25707	5.50595	0.499688	0.672927	-3.97673	2.51154	-6.77956	-6.82909	1.0874	3.2521	-1.89097	-1.55449	0.25891	2.13055	-3.01261	2.2744	2.85669	-2.93154	-2.15483	-4.6926	-0.744773	5.03321	8.44647	-3.04761	-2.95796	2.18619	-3.46604	6.88633	2.86405	-11.828	7.73776	-2.09818	6.25741	-4.28234	-13.6026	-0.515527	4.5073	6.01992	5.59077	-3.50927	-0.262125	5.44058	-0.114074	3.86113	-1.61116	-3.68001	2.07382	-7.74865	-6.716	3.47139
3.36891	2.11898	-2.40288	-3.09282	-2.33672	1.01136	-6.56146	-4.60959	-0.989374	3.58223	-2.69917	-1.20769	1.26564	3.65878	-1.36016	0.270908	1.3425	-1.51407	-0.221179	-6.88467	-0.355693	5.99104	10.9617	-1.80579	-0.250222	4.76703	-5.77817	7.47694	-1.12335	-13.8222	8.34745	-1.60356	3.72616	-4.21884	-8.79926	1.87298	0.115004	8.16502	6.44906	-5.0987	-0.0130691	6.20584	0.0286866	5.17173	-1.48867	-3.51339	1.56459	-6.78825	-4.83514	3.41267
2.31097	-1.19869	-5.82502	-4.96415	1.73711	-2.09938	-3.85823	-1.63728	-1.10769	4.05727	-1.70166	-0.176244	0.385558	7.66838	-0.0639564	-1.54465	0.262674	-0.811255	-0.0895253	-6.01253	0.613668	7.4218	12.4356	0.298413	4.07697	5.57083	-5.12349	8.38142	-4.02123	-10.7165	6.64105	-2.13027	-1.11881	-3.18635	-3.37646	3.94217	-4.59259	7.72007	6.20325	-4.65089	0.384293	7.317	0.180261	4.4835	-0.648039	-2.44395	1.33793	-2.55665	-2.10536	2.18748
-0.393745	-3.34115	-8.7756	-4.53646	4.51913	-5.03971	-0.971945	1.83243	-0.789059	2.92102	0.3962	0.487733	-1.26145	10.9081	-0.43084	-2.93603	0.215279	-0.219894	-2.51558	-3.59532	3.07927	8.40476	11.0893	2.31333	6.48724	3.45206	-2.22802	9.14458	-4.76045	-5.76544	3.05588	-2.6453	-5.81205	-0.928239	1.12988	4.09235	-8.10246	4.0502	5.76934	-3.00271	0.679695	7.62311	0.258217	3.06954	0.953738	-0.480671	1.45385	2.54949	0.640211	-0.573325
-2.02905	-4.01865	-9.12208	-2.48117	3.0686	-6.108	-0.162153	5.87346	-1.48516	1.27618	2.78762	0.278366	-1.39702	10.039	-2.13228	-3.81715	1.16218	0.71589	-5.76558	-1.90319	6.25212	8.16548	7.88822	4.18109	5.45605	-0.0695805	0.428276	9.41716	-4.23147	-1.58514	0.0673019	-1.92964	-8.99735	1.81991	3.89562	2.37732	-8.94304	-1.062	6.29263	-0.860373	1.24141	5.68448	0.502581	2.27666	1.86534	1.12082	2.04996	5.77033	0.924257	-3.40681
-0.654105	-3.7304	-6.20975	0.239675	-1.78208	-5.94192	-1.86179	8.86147	-1.89778	0.841888	4.84429	-0.576522	0.0805861	4.48211	-3.64553	-3.31861	2.53224	1.96843	-7.17012	-2.30869	8.27939	6.82225	5.03511	5.94999	2.02907	-2.67743	1.19902	8.69418	-4.11355	1.84969	-0.752803	-1.15352	-9.8898	3.24534	3.95563	0.382192	-7.17689	-4.62803	6.63813	1.91873	2.17384	2.03896	1.70968	1.74557	0.211607	1.90851	2.71949	5.8955	-2.8456	-4.43665
2.22083	-3.41256	-2.36286	2.25814	-6.23087	-5.64694	-4.62576	9.02432	-0.121689	1.75942	6.0627	-1.31196	1.89279	-2.47356	-4.0888	-1.23013	2.76628	2.99367	-6.01927	-4.152	8.46019	3.81665	4.14729	7.07026	-1.32889	-4.16761	0.686032	6.61765	-5.55064	5.04982	0.562724	-1.75813	-8.04218	1.83547	1.64234	-1.22899	-4.63248	-5.53737	4.49367	4.63227	3.25151	-0.918677	4.09291	0.470399	-4.02668	2.33123	3.1091	3.33546	-7.68305	-2.67552
4.38045	-3.04792	-0.59903	2.32576	-7.54179	-4.58652	-6.20058	7.08854	3.3139	3.47834	6.69842	-1.50733	3.50036	-6.37708	-4.76244	1.46248	0.71927	3.24157	-3.58676	-5.16011	8.05201	-1.38206	4.83209	6.86479	-2.91859	-6.08656	0.0379116	4.1395	-7.25001	6.95254	2.82379	-2.36728	-4.42558	-1.59511	-0.923161	-2.3753	-3.28179	-5.77174	-0.017389	5.46641	5.13402	-1.45952	6.29297	-0.517026	-8.78733	2.5949	3.13787	-0.54377	-8.86278	1.2291
6.10296	-1.9984	-1.60398	0.893466	-6.53981	-2.04444	-5.0972	4.89566	5.70076	5.21781	7.12323	-1.46808	4.75581	-5.57594	-6.65603	3.74469	-2.54562	2.74335	-1.10286	-3.85145	8.09906	-6.62832	5.18153	5.02477	-2.71636	-9.0518	-0.324287	2.87338	-7.04534	6.20512	4.32992	-0.909067	-1.03301	-4.3556	-1.56463	-2.00545	-3.82354	-6.6435	-3.56678	3.38382	7.77628	-0.0896035	6.64085	-0.00873931	-11.5814	3.50393	1.96289	-4.01934	-5.36557	4.70307
7.94886	-0.19976	-3.17401	-0.439107	-5.30693	0.856907	-1.63309	2.87971	5.03015	5.97935	6.79189	-1.52327	4.71815	-1.90459	-8.29105	4.70188	-5.28905	1.90935	1.25446	-0.921386	7.5536	-8.74877	4.44868	2.19229	-1.67086	-11.3113	-0.431661	3.19141	-5.30448	2.96288	4.20105	2.48261	0.534238	-4.82124	-0.0437313	0.86153	-5.31581	-6.31273	-3.87196	-0.694009	8.58996	1.5528	4.54206	0.954505	-10.5897	5.42029	-0.866285	-5.25322	0.177042	5.54374
8.77691	2.36942	-2.60128	-1.0173	-4.32004	2.77196	2.65575	1.02127	2.7207	5.59198	5.34019	-0.795756	2.11162	1.24766	-7.60344	4.14684	-6.66754	1.38428	3.49241	1.21557	5.09921	-7.74052	3.41985	-0.177456	-0.473052	-10.0951	-0.45837	3.65797	-4.23564	-1.08439	2.80156	6.17048	-0.450429	-4.27347	1.77444	5.48551	-6.60065	-3.19053	-2.56576	-4.06347	5.67291	2.14068	1.19967	0.827334	-6.11392	6.2009	-3.69909	-3.2297	5.18635	4.29495
7.85642	5.48871	0.25375	-1.468	-2.71235	3.58094	6.08901	0.250256	1.89824	4.54457	3.84836	1.43243	-2.7722	1.71371	-4.26378	3.19391	-6.87231	1.38343	4.81275	0.703357	0.977552	-5.83577	2.82299	-1.36363	0.987694	-5.16476	-1.00609	2.52189	-4.85191	-3.68687	1.27538	8.3501	-3.10145	-3.887	1.80084	9.30405	-7.83838	1.38049	-2.16078	-4.84124	0.621915	1.04563	-1.18855	-1.19115	-1.16306	3.4311	-4.81101	0.515327	8.47361	2.73603
5.62113	7.62493	3.00358	-2.53193	-0.206911	3.78778	7.53558	0.988986	3.38117	2.46823	2.84785	3.75094	-7.63645	0.499139	0.388268	2.48003	-7.51003	0.992208	4.26589	-1.13149	-3.09012	-4.04909	3.03044	-1.79555	2.93672	0.983165	-2.63759	-0.831589	-6.17438	-3.45515	0.835424	7.41543	-4.50365	-2.37688	0.0431412	9.73609	-9.44628	4.29072	-2.80288	-3.52315	-3.71499	-1.1721	-1.50955	-4.70274	1.59223	-1.94828	-4.27105	2.81781	9.22462	1.29038
3.0477	7.38685	3.59672	-3.74705	1.99736	3.65588	7.47679	1.73298	5.15663	-1.16153	1.35141	4.04419	-10.358	-0.0103923	4.24531	1.88823	-9.23237	-0.194839	2.39733	-1.12018	-4.68903	-2.16149	3.78115	-1.84985	4.67615	6.23726	-4.32103	-6.1451	-6.82016	-0.787767	1.35287	3.67941	-2.48444	0.465348	-1.14053	6.89384	-10.1246	3.64407	-2.97765	-1.08591	-5.69237	-2.77917	-0.48732	-7.32056	2.72117	-6.17823	-2.5677	2.47685	7.31	-0.057321
1.62193	5.57397	2.2426	-4.08526	2.63945	2.15919	7.6377	0.742076	4.92252	-5.76893	-0.561504	2.03957	-10.66	0.203185	5.61755	1.94689	-10.3557	-0.916019	1.2657	1.91716	-2.79402	0.216286	4.08023	-1.55687	4.24929	9.0351	-4.47384	-11.5773	-6.31193	2.75556	1.4043	0.796701	1.84885	2.89191	-0.020725	3.37354	-8.31039	0.950434	-1.92955	1.17877	-5.34048	-2.24306	-0.276159	-6.1588	4.26883	-6.37507	-0.509737	1.30653	4.6136	-0.132522
1.9255	4.05069	0.467744	-3.55842	2.45258	-1.47444	8.31993	-1.31059	2.41411	-10.2329	-1.91926	-0.352014	-9.08786	-0.757247	4.94264	2.96616	-9.86525	-0.247788	1.77535	6.05913	0.619736	2.92742	3.25494	-0.525144	0.483734	7.83207	-3.12295	-13.2318	-5.02578	5.26994	0.57065	1.66469	5.35937	3.83179	2.10746	0.881387	-4.78689	-1.40209	-0.482758	1.39668	-4.325	0.208286	-2.4465	-1.16514	6.33129	-2.71745	0.524883	1.19815	3.43337	2.00264
2.86772	3.49076	-0.3573	-2.69523	3.36407	-5.2668	7.90301	-2.23323	-0.65055	-12.7396	-2.77015	-1.42334	-6.03113	-3.01607	3.7992	4.34944	-8.50611	1.08459	2.24072	8.2989	2.44711	4.28166	1.2766	1.86334	-4.75047	3.29241	-1.42394	-9.42904	-3.59549	5.13301	-0.538583	3.9315	5.74106	2.95542	2.94094	-0.275658	-1.34667	-2.9684	0.022573	-0.550058	-4.39948	2.57693	-6.01718	3.74579	7.04732	2.29223	0.183094	2.06654	4.04132	4.7456
[truncated: 51 more columns]

## Sheet: fig2b_rasterplot
spikeTime[s]	channel
0	105
0.00025	567
0.00115	586
0.00115	862
0.0012	162
0.00125	598
0.0013	622
0.0013	293
0.00135	321
0.00505	172
0.0051	548
0.0054	346
0.00555	588
0.0085	134
0.00855	434
0.01055	370
0.01055	766
0.0137	729
0.04135	366
0.0427	561
0.0438	729
0.04385	813
0.0629	81
0.0629	65
0.0629	753
0.06295	705
0.0665	81
0.0665	85
0.0665	65
0.0665	753
0.06655	705
0.06755	257
0.06755	21
0.06755	17
0.07095	783
0.083	729
0.0889	838
0.0889	935
0.0889	950
0.10615	852
0.1062	848
0.1062	868
0.10625	656
0.11725	72
0.1173	62
0.1173	174
0.1173	338
0.1238	366
0.1308	729
0.13085	813
0.13115	755
0.1312	928
0.1312	861
0.13325	1007
0.13325	959
0.13325	619
0.1333	966
0.1384	956
0.1426	798
0.1474	145
0.14745	149
0.1527	414
0.15285	991
0.15285	751
0.1529	887
0.15295	803
0.15305	571
0.15375	857
0.1584	321
0.1584	293
0.15885	193
0.1605	919
0.1652	729
0.16525	813
0.16835	426
0.16945	393
0.17085	124
0.17085	244
0.17085	294
0.1709	634
0.17095	638
0.1778	55
0.18	783
0.1921	970
0.20115	729
0.20115	813
0.2052	86
0.2255	559
0.2255	563
0.22555	475
0.2256	703
0.22675	838
0.22675	935
0.22675	950
0.22685	946
0.23695	729
0.237	813
0.24595	393
0.2548	346
0.25595	956
0.2693	321
0.26935	293
0.26975	729
0.31025	11
0.31025	323
0.31025	339
0.31025	395
0.31025	399
0.31095	729
0.311	813
0.3114	950
0.31145	838
0.31145	935
0.31165	339
0.3314	134
0.33145	434
0.342	729
0.34205	813
0.36845	72
0.3685	62
0.3685	174
0.3685	338
0.36855	76
0.3725	86
0.3746	783
0.3746	271
0.3757	813
0.3757	729
0.3787	293
0.38715	65
0.38715	81
0.3872	705
0.3872	753
0.39055	81
0.39055	65
0.3906	705
0.3906	753
0.3972	619
0.39725	959
0.39725	966
0.39725	1007
0.4034	678
0.41155	346
0.41165	326
0.41215	729
0.4254	393
0.4258	475
0.4258	703
0.4402	729
0.4403	813
0.44125	950
0.4413	838
0.4413	935
0.4413	938
0.4467	559
0.44675	563
0.45195	193
0.45345	674
0.46165	561
0.46165	617
0.4708	729
0.47085	813
0.5096	729
0.52335	103
0.52445	11
0.53215	783
0.54115	294
0.5412	124
0.5412	244
0.5412	634
0.54445	729
0.55805	852
0.5581	848
0.55815	868
0.55815	656
0.55985	293
0.55985	321
0.57075	65
0.57075	85
0.57075	81
0.5708	705
0.5708	753
0.5739	65
0.5739	81
0.57395	753
0.57395	705
0.5851	346
0.58875	777
0.58875	729
0.5888	813
0.59275	1007
0.59275	619
0.5928	966
0.5928	959
0.5928	955
0.59825	414
0.60155	956
0.6038	149
0.6074	946
0.6074	938
0.6074	935
0.6074	950
0.6074	838
0.615	751
0.61505	887
0.61505	991
0.6151	803
0.61865	729
0.61995	857
0.61995	861
0.6288	72
0.6288	76
0.62885	62
0.62885	174
0.62885	170
0.62885	338
0.6332	321
0.6696	815
0.66965	831
0.6698	967
0.6726	729
0.67595	234
0.67595	250
0.676	46
0.676	68
0.6831	783
0.7035	729
0.7035	813
0.7172	678
0.7214	838
0.7214	946
0.7214	950
0.72145	935
0.7225	559
0.72255	475
0.72255	563
0.72255	950
0.7226	703
0.72275	950
0.7254	17
0.7254	21
0.7254	257
0.7463	414
0.7469	970
0.7477	729
0.74775	813
0.75505	346
0.7686	783
0.7744	293
0.78305	729
0.7831	813
0.79575	434
0.79575	134
0.80405	559
0.80405	563
0.8041	475
0.80415	703
0.8052	655
0.81205	586
0.81205	862
0.8121	598
0.8121	162
0.8122	622
0.8122	374
0.8136	730
0.8162	548
0.81795	766
0.81795	374
0.81795	370
0.82065	434
0.8207	134
0.82805	193
0.838	55
0.8475	729
0.8482	321
0.8482	293
0.8482	197
0.84995	282
0.84995	202
0.85	450
0.85005	214
0.85395	959
0.85395	1007
0.85395	619
0.854	966
0.8578	117
0.86125	956
0.8731	838
0.8731	935
0.8731	946
0.8731	950
0.87315	938
0.8751	11
0.88085	294
0.8809	124
0.8809	244
0.88095	634
0.88565	956
0.88885	729
0.8889	813
0.88995	206
0.9043	747
0.91375	954
0.91795	293
0.91795	321
0.92055	729
0.9206	813
0.9524	729
0.95745	561
0.9625	72
0.96255	62
0.9626	174
0.9626	338
0.96605	970
0.9731	346
0.977	149
0.98315	323
0.98315	395
0.98315	339
0.98315	11
0.9832	399
0.98325	15
0.9887	17
0.98875	257
0.98875	21
0.99685	729
0.9969	813
1.00475	950
1.0048	935
1.0048	838
1.01065	65
1.01065	81
1.0107	753
1.0107	705
1.0134	65
1.0134	81
1.01345	705
1.01345	753
1.0161	1012
1.02515	563
1.02515	559
1.0252	475
1.02525	703
1.0276	366
1.0378	671
1.0378	735
1.04595	729
1.046	813
1.04715	857
1.0472	861
1.0759	621
1.08315	293
1.0832	321
1.0918	813
1.0918	729
1.0956	414
1.09785	262
1.09835	1007
1.09835	959
1.09835	955
1.09835	619
1.0984	966
1.1014	193
1.12105	991
1.12105	751
1.1211	887
1.12115	803
1.1223	950
1.12235	838
1.12235	946
1.12235	935
1.1224	938
1.1261	703
1.1261	475
1.1261	559
1.12615	563
1.1292	729
1.12925	813
1.1308	852
1.13085	868
1.13085	848
1.1309	656
1.13845	271
1.13845	206
1.1385	783
1.14155	687
1.14155	907
1.1416	911
1.14165	571
1.14195	458
1.14195	486
1.14195	490
1.14195	567
1.14195	538
1.142	542
1.14645	531
1.1465	195
1.1465	199
1.1465	407
1.1465	67
1.1468	55
1.1511	542
1.15115	658
1.15115	734
1.15115	530
1.1516	293
1.1516	321
1.15295	172
1.15485	548
1.15595	588
1.156	619
1.156	1007
1.156	120
1.156	959
1.15605	955
1.15605	962
1.15605	966
1.1573	783
1.1573	271
1.15975	559
1.1598	563
1.15985	475
1.1599	703
1.16	729
1.16005	813
1.1608	294
1.1608	124
1.16085	634
1.16085	244
1.16105	637
1.1612	537
1.1613	389
1.1614	281
1.1614	285
1.1614	309
1.16305	23
1.16305	19
1.1631	501
1.1631	127
1.16315	31
1.16395	505
1.164	349
1.1647	250
1.1647	68
1.1647	234
1.16475	46
1.1666	883
1.1705	411
1.17055	315
1.1706	419
1.1706	463
1.17475	751
1.1748	887
1.1748	991
1.17485	803
1.17495	971
1.18355	627
1.18355	719
1.1848	43
1.19025	735
1.1903	671
1.19225	729
1.1923	813
1.202	72
1.20205	62
1.20205	174
1.20205	338
1.2021	76
1.21225	650
1.21225	678
1.22495	952
1.22815	293
1.22815	321
1.23145	729
1.2315	813
1.27355	950
1.2736	838
1.2736	935
1.2736	946
1.27365	938
1.2753	729
1.27535	813
1.31845	729
1.31945	393
1.35625	885
1.36045	729
1.3605	813
1.37115	970
1.37255	503
1.3956	250
1.39565	46
1.39565	68
1.39565	234
1.4041	86
1.40575	293
1.40575	321
1.41835	838
1.41835	935
1.41835	946
1.41835	950
1.4539	813
1.4539	729
1.4566	619
1.4566	1007
1.4566	966
1.4566	959
1.4566	623
1.46135	956
1.4624	414
1.46535	72
1.4654	62
1.4654	338
1.4654	174
1.46615	346
1.4801	193
1.48685	149
1.4917	729
1.5012	293
1.5012	321
1.5155	703
1.5155	475
1.51555	559
1.51555	563
1.5264	561
1.52645	617
1.52755	729
1.5276	813
1.5352	970
1.54055	654
1.54055	105
1.5424	935
1.5424	946
1.5424	950
1.54245	838
1.54245	938
1.5495	294
1.5495	124
1.5495	244
1.54955	634
1.55565	17
1.5557	21
1.5557	257
1.55785	783
1.5624	729
1.56245	813
1.57395	293
1.57395	321
1.5826	11
1.58435	81
1.58435	69
1.58435	753
1.58435	65
1.5844	705
1.5866	81
1.5866	705
1.5866	65
1.58665	753
1.5905	81
1.5905	85
1.59055	65
1.59055	705
1.59055	753
1.59325	225
1.5946	857
1.6026	346
1.6027	326
1.6086	852
1.60865	848
1.6087	656
1.6087	868
1.62415	729
1.64315	11
1.64315	323
1.64315	339
1.6432	399
1.6497	559
1.6497	563
1.6498	475
1.6498	703
1.6666	838
1.6666	935
1.6666	950
1.66665	938
1.66845	729
1.6685	813
1.695	271
1.69505	783
1.70265	970
1.70425	293
1.70425	321
1.70795	678
1.7109	729
1.7109	813
1.7281	72
1.7281	62
1.72815	170
1.72815	174
1.72815	338
1.73255	186
1.7467	729
1.7467	813
1.7527	619
1.75275	959
1.75275	962
1.75275	966
1.75275	1003
1.75275	1007
1.7528	955
1.75795	956
1.7673	655
1.77245	790
1.7725	983
1.7725	951
1.77255	899
1.77595	149
1.77635	991
1.77635	751
1.77635	887
1.77645	803
1.7765	971
1.77685	105
1.77685	790
1.77685	951
1.7769	983
1.77695	899
1.77755	743
1.77795	193
1.77875	735
1.7788	671
1.7788	731
1.7788	743
1.77895	928
1.77895	755
1.779	861
1.77975	387
1.77975	423
1.7801	559
1.78015	475
1.78015	563
1.78015	979
1.7802	703
1.7804	323
1.78065	635
1.78075	607
1.78075	591
1.78095	65
1.78095	753
1.78095	81
1.781	705
1.78105	43
1.7811	969
1.78115	973
1.78115	885
1.7812	985
1.7812	921
1.7815	243
1.7815	267
1.7815	271
1.78155	75
1.78225	515
1.7824	551
1.7824	275
1.78245	163
1.7826	531
1.7827	65
1.7827	753
1.7827	81
1.78275	705
1.7828	729
1.78285	813
1.78315	989
1.7832	175
1.7833	219
1.7833	981
1.78345	947
1.7835	665
1.7835	739
1.7835	890
1.78355	974
1.78355	970
1.7863	452
1.7865	749
1.7865	249
1.7865	629
1.78655	545
1.78665	549
1.7871	954
1.7871	1010
1.7893	409
1.78935	321
1.78935	293
1.78985	561
1.7899	589
1.78995	617
1.7901	871
1.7901	948
1.7901	632
1.80655	862
1.80655	586
1.8066	162
1.80665	598
1.80665	622
1.80685	750
1.808	730
1.8087	678
1.81135	172
1.8114	548
1.8118	134
1.8118	434
1.8133	766
1.8133	370
1.8246	729
1.8563	729
1.877	293
1.877	321
1.8887	729
1.8887	813
1.90545	352
1.90545	356
1.9055	368
1.90555	380
1.90555	516
1.9173	729
1.9197	366
1.9238	24
1.9238	52
1.93235	294
1.9324	124
1.9324	244
1.93245	634
1.93245	638
1.9333	946
1.9333	950
1.93335	838
1.93335	935
1.9414	970
1.9498	729
1.9498	813
1.9649	346
1.965	326
1.9818	729
1.98185	813
1.9876	366
1.99505	393
2.01475	72
2.0148	62
2.0148	174
2.01485	76
2.01485	338
2.01555	813
2.01555	777
2.01555	729
2.02005	293
2.02215	956
2.0239	1007
2.0239	959
2.0239	623
2.0239	619
2.02395	966
2.02955	250
2.02955	234
2.02955	68
2.0296	46
2.0359	21
2.0359	17
2.03595	429
2.03595	257
2.0478	857
2.0479	277
2.06405	729
2.06415	813
2.08255	597
2.08905	946
2.08905	950
2.0891	838
2.0891	935
2.08915	938
2.09195	293
2.09195	321
2.09495	729
2.095	813
2.12915	729
2.14875	11
2.14875	323
2.14875	339
2.1488	395
2.1488	399
2.15415	949
2.1636	729
2.1695	561
2.19535	753
2.19535	81
2.19535	65
2.1954	705
2.1969	346
2.197	326
2.1986	81
2.1986	753
2.1986	65
2.19865	705
2.20005	729
2.2001	813
2.2058	193
2.20585	293
2.20585	321
2.20625	420
2.2161	1007
2.2161	619
2.21615	959
2.21615	966
2.22095	956
2.22445	271
2.2245	783
2.2261	294
2.2261	244
2.2261	240
2.2261	124
2.22615	634
2.2264	703
2.2264	475
2.22645	559
2.23545	729
2.2403	950
2.2403	946
2.2403	938
2.2403	935
2.2403	838
2.24635	414
2.26275	149
2.26275	145
2.26545	729
2.26545	777
2.26545	813
2.2677	72
2.2677	62
2.26775	338
2.26775	174
2.26795	514
2.2853	852
2.28535	848
2.28535	868
2.2854	656
2.2967	729
2.29675	813
2.32135	783
2.32135	271
2.3279	321
2.3279	293
2.32805	55
2.3308	729
2.33635	991
2.33635	751
2.3364	887
2.3364	987
2.3365	803
2.34025	520
2.34025	524
2.34035	504
2.3461	250
2.34615	234
2.34615	68
2.3462	46
2.3473	204
2.36335	424
2.36455	267
2.3666	172
2.36665	548
2.3674	729
2.37095	414
2.3806	789
2.3806	621
2.3806	645
2.38065	413
2.3842	320
2.3843	236
2.3843	156
2.3843	132
2.38635	732
2.38635	376
2.38635	448
2.3864	528
2.387	52
2.38705	24
2.391	21
2.391	257
2.391	17
2.39145	434
2.39335	970
2.39415	346
2.3949	729
2.3988	838
2.3988	935
2.3988	950
2.39885	938
2.40315	744
2.40315	756
2.4086	366
2.41755	619
2.41755	959
2.41755	1007
2.4176	966
2.4248	956
2.43035	585
2.447	729
2.44705	813
2.4765	76
2.47655	62
2.47655	72
2.4766	174
2.4766	338
2.4842	857
2.4864	514
2.4895	105
2.48985	932
2.4976	729
2.4977	813
2.53185	950
2.5319	838
2.5319	935
2.5319	946
2.5368	729
2.5439	678
2.544	650
2.5776	729
2.57765	293
2.58515	559
2.58515	563
2.5852	475
2.58525	703
2.59725	346
2.5973	326
2.60135	783
2.60205	124
2.60205	294
2.6021	244
2.6021	634
2.6182	729
2.6253	973
2.62785	735
2.6279	671
2.6398	619
2.63985	959
2.63985	966
2.63985	1007
2.6399	955
2.64595	956
2.65655	729
2.6566	813
2.6615	11
2.673	838
2.673	935
2.673	950
2.6745	561
2.6931	729
2.6935	414
2.7087	559
2.70875	475
2.70875	563
2.7088	703
2.71515	81
2.7152	65
2.7152	753
2.71525	705
2.7185	81
2.71855	65
2.71855	705
2.71855	753
2.7305	729
2.73055	813
2.73415	346
2.7461	293
2.7461	321
2.748	193
2.77	729
2.77005	813
2.78645	783
2.78865	954
2.79675	1007
2.79675	966
2.79675	959
2.79675	619
2.79915	72
2.7992	76
2.7992	62
2.79925	338
2.79925	174
2.8036	729
2.8166	149
2.81725	559
2.81725	563
2.81725	475
2.81725	703
2.81965	946
2.81965	950
2.8197	838
2.8197	935
2.8334	17
2.8334	21
2.83345	257
2.83775	729
2.83925	321
2.85315	11
2.85705	783
2.8675	65
2.8675	69
2.8675	81
2.86755	705
2.86755	753
2.871	81
2.871	753
2.871	65
2.87105	705
2.87335	729
2.8734	777
2.8836	124
2.8836	244
2.8836	294
2.8837	634
2.8909	559
2.89095	563
2.89095	475
2.891	703
2.8986	848
2.8986	852
2.89865	656
2.89865	868
2.9003	409
2.9003	321
2.9003	293
2.90815	729
2.91615	950
2.9162	838
2.9162	935
2.9162	946
2.91865	956
2.9246	346
2.92585	393
2.9433	783
2.94685	729
2.9577	11
2.9577	323
2.9577	339
2.9577	395
2.9577	399
2.9622	751
2.9622	991
2.96225	887
2.9623	803
2.98825	729
2.9883	813
2.99335	678
2.9986	619
2.9986	959
2.99865	962
2.99865	966
2.99865	1007
3.00115	783
3.0213	857
3.0265	72
3.02655	76
3.02655	174
3.02655	62
3.0266	338
3.0326	755
3.0326	928
3.03265	861
3.034	950
3.034	935
3.034	838
3.03405	938
3.0374	729
3.03745	992
3.03745	828
3.03745	824
3.03745	820
3.03745	813
3.03755	372
3.0652	293
3.0652	321
3.0707	729
3.0734	617
3.0734	589
3.0734	561
3.0813	250
3.08135	68
3.08135	234
3.08135	46
3.0902	951
3.0902	983
3.09025	899
3.0915	414
3.0928	790
3.0929	951
3.09295	983
3.09415	105
3.0946	979
3.09555	743
3.0967	567
3.09675	735
3.09675	743
3.0968	671
3.09805	81
3.09805	65
3.0981	705
3.0981	753
3.0983	559
3.09835	423
3.09835	475
3.09835	563
3.0984	703
3.0984	973
3.0984	969
3.09845	985
3.09845	885
3.09845	921
3.09905	323
3.09905	339
3.0991	399
3.0993	635
3.09935	607
3.09935	715
3.0994	591
3.0998	551
3.0998	275
3.10015	65
3.10015	267
3.10015	753
3.10015	243
3.10015	81
3.1002	705
3.1002	75
3.10085	1017
3.1015	531
3.10155	729
3.1016	813
3.1026	219
3.1047	579
3.10485	1010
3.10485	954
3.10615	662
3.1106	250
3.11065	46
3.11065	68
3.11065	234
3.11105	52
3.1111	24
3.11435	293
3.1144	321
3.11555	831
3.11555	815
3.12405	271
3.1265	346
3.1266	326
3.1293	729
3.1504	789
3.15315	559
3.1532	563
3.15325	475
3.1533	703
3.16415	729
3.1979	729
3.21425	453
3.21565	294
3.2157	124
3.2157	244
3.21575	634
3.2202	838
3.2202	935
3.2202	950
3.2282	729
3.2352	17
3.23525	21
3.23525	257
3.2576	293
3.258	399
3.26145	11
3.26185	1007
3.26185	1003
3.26185	959
3.26185	955
3.26185	623
3.26185	619
3.2619	966
3.26195	962
3.266	729
3.26725	956
3.2688	193
3.26885	873
3.27695	1006
3.2946	729
3.29465	813
3.32255	72
3.3226	62
3.3226	174
3.3226	338
3.33865	346
3.3388	950
3.33885	838
3.33885	935
3.3389	938
3.345	149
3.35455	852
3.3546	848
3.3546	868
3.35465	656
3.35835	678
3.3606	729
3.36065	813
3.3806	475
3.3806	563
3.3806	703
3.38065	559
3.38605	399
3.3861	658
3.3878	286
3.3879	724
3.391	293
3.391	321
3.3984	729
3.39845	813
3.40765	250
3.4252	729
3.42525	813
3.44615	11
3.45195	271
3.45195	783
3.4554	85
3.45545	65
3.45545	81
3.45545	753
3.4555	705
3.45685	565
3.4569	561
3.4569	589
3.48035	729
3.50405	17
3.50405	257
3.50575	124
3.50575	244
3.50575	294
3.5058	634
3.5064	838
3.5064	935
3.5064	946
3.5064	950
3.50645	938
3.5069	124
3.5069	634
3.5071	124
3.51595	729
3.51595	861
3.51595	857
3.5197	959
3.5197	619
3.51975	1007
3.51975	966
3.51975	955
3.5198	1003
3.52335	293
3.5258	970
3.52675	956
3.53855	346
3.53865	326
3.5454	729
3.54545	813
3.57105	976
3.5759	729
3.5759	813
3.5967	862
3.59675	162
3.59675	586
3.5968	598
3.59685	622
3.597	762
3.5971	750
3.59835	146
3.6018	370
3.6018	766
3.6024	32
3.6029	172
3.603	548
3.6084	293
3.6084	321
3.60955	813
3.60955	729
3.6139	134
3.6139	434
3.6199	956
3.62765	950
3.6277	838
3.6277	935
3.6277	938
3.63685	729
3.64775	193
3.65825	729
3.6583	813
3.65875	751
3.65875	991
3.6588	887
3.65885	803
3.6624	559
3.66245	475
3.66245	563
3.6625	703
3.6666	414
3.66875	346
3.6688	326
3.68135	729
3.6814	813
3.7064	619
3.7064	623
3.7064	959
3.7064	1007
3.70645	966
3.70775	729
3.71215	956
3.7239	467
3.72605	729
3.72785	559
3.7279	475
3.72795	703
3.7323	293
3.7472	780
3.7489	729
3.7489	813
3.7503	838
3.7503	950
3.75035	935
3.75035	946
3.7504	938
3.76745	561
3.76745	617
3.77315	729
3.77315	813
3.7891	783
3.79005	729
3.7919	857
3.79195	861
3.80255	72
3.80255	76
3.8026	62
3.8026	174
3.8026	338
3.80315	1007
3.80315	966
3.80315	962
3.80315	959
3.80315	619
3.8032	1003
3.80395	813
3.80395	729
3.80865	956
3.815	970
3.8233	149
3.83145	729
3.8316	852
3.83165	656
3.83165	848
3.83165	868
3.83795	954
3.85615	729
3.85615	813
3.87875	124
3.87875	294
3.8788	244
3.8788	634
3.87885	638
3.8828	950
3.8828	946
3.8828	935
3.8828	838
3.88285	938
3.88295	703
3.88295	475
3.883	559
3.88385	729
3.89665	321
3.89665	293
3.9024	346
3.90475	713
3.90475	755
3.90475	861
3.90475	928
3.90815	729
3.9424	729
3.94245	813
3.94415	193
3.946	956
3.95395	81
3.95395	65
3.954	753
3.954	705
3.95445	559
3.95445	563
3.95455	703
3.95455	475
3.9562	271
3.95625	783
3.9568	753
3.9568	81
3.9568	65
3.95685	705
3.97295	729
3.9892	678
3.98925	1007
3.98925	966
3.98925	959
3.98925	619
3.9893	650
3.98935	955
3.99525	956
4.0004	339
4.0004	323
4.0004	11
4.00045	399
4.00045	15
4.0015	729
4.00155	813
4.00525	414
4.0182	5
4.0182	69
4.0182	79
4.0182	83
4.0182	87
4.0255	729
4.02585	479
4.02615	950
4.02615	838
4.0262	935
4.0366	72
4.03665	62
4.03665	174
4.0367	338
4.05005	105
4.0503	987
4.05355	17
4.0536	257
4.0536	21
4.0549	729
4.05495	17
4.06335	293
4.06335	321
4.07775	751
4.07775	887
4.07775	991
4.07785	803
4.0922	729
4.10305	346
4.1209	559
4.12095	563
4.121	475
4.12105	703
4.12315	296
4.1232	436
4.1247	729
4.126	105
4.1361	204
4.13915	271
4.13915	783
4.1581	729
4.16035	783
4.1664	838
4.1664	935
4.1664	946
4.1664	950
4.1665	938
4.1866	193
4.19305	619
4.19305	623
4.19305	959
4.19305	966
4.19305	1007
4.1976	729
4.19765	813
4.1995	134
4.1995	434
4.2019	321
4.20195	293
4.2046	970
4.2203	149
4.22375	729
4.22995	346
4.23875	366
4.24305	376
4.2431	448
4.2431	732
4.24315	528
4.2481	729
4.2511	65
4.2511	85
4.2511	81
4.25115	753
4.25115	705
4.2512	783
4.25455	85
4.25455	81
4.25455	65
4.2546	753
4.2546	705
4.2558	751
4.2558	887
4.2558	991
4.2559	803
4.25595	807
4.25605	911
4.2612	559
4.26125	563
4.26125	475
4.2613	703
4.26965	729
4.2697	813
4.2741	250
4.27415	46
4.27415	68
4.27415	234
4.2767	414
4.2772	852
4.27725	848
4.27725	868
4.27725	656
4.28175	294
4.2818	240
4.2818	124
4.2818	244
4.2818	638
4.28185	634
4.28295	124
4.283	634
4.28315	124
4.28865	729
4.3066	270
4.307	755
4.307	861
4.307	928
4.30705	713
4.31025	838
4.31025	935
4.31025	946
4.31025	950
4.3103	938
4.31285	561
4.31285	565
4.31285	617
4.3148	321
4.3148	293
4.32815	729
4.33145	861
4.33145	857
4.3405	703
4.3405	475
4.34055	559
4.34745	742
4.3475	146
4.3475	750
4.3525	5
4.35255	83
4.35255	79
4.35255	69
4.35415	678
4.35425	650
4.3549	783
4.35595	520
4.35595	524
4.35605	504
4.3629	346
4.37015	729
4.37015	813
4.37925	72
4.3793	62
4.3793	174
4.37935	338
4.37955	64
4.3838	172
4.38385	548
4.38915	250
4.3892	68
4.3892	234
4.38925	46
4.39095	917
4.39095	869
4.391	961
4.391	905
4.39505	729
4.39505	813
4.39575	623
4.3958	619
4.3958	959
4.3958	966
4.3958	1007
4.4014	956
4.4132	193
4.41355	946
4.4136	838
4.4136	935
4.4136	950
4.41365	938
4.4199	703
4.43275	862
4.43275	586
4.4328	162
4.43285	598
4.4329	622
4.43305	146
4.4331	750
4.43425	730
4.43485	729
4.4373	514
4.4379	172
4.438	548
4.43845	588
4.44435	434
4.44435	134
4.4619	729
4.46195	813
4.46485	783
4.4816	293
4.48165	321
4.4821	17
4.4821	21
4.4821	257
4.4965	729
4.4965	813
4.5027	346
4.5028	326
4.50645	946
4.50645	950
4.5065	838
4.5065	935
4.50655	938
4.514	149
4.52835	729
4.53865	956
4.55775	991
4.55775	751
4.5578	887
4.55785	803
4.5584	109
4.55845	45
4.5638	729
4.56725	1007
4.56725	959
4.56725	619
4.5673	966
4.5705	271
4.5705	783
4.5724	205
4.5731	69
4.57315	65
4.57315	81
4.5732	705
4.5732	753
4.5757	65
4.5757	81
4.57575	753
4.57575	705
4.5785	956
4.5809	755
4.5809	861
4.5809	928
4.5852	970
4.5934	729
4.59345	813
4.59445	11
4.59445	395
4.59445	339
4.59445	323
4.59445	399
4.61155	559
4.6116	475
4.6116	563
4.6116	703
4.61715	838
4.61715	935
4.61715	950
4.6172	938
4.62515	729
4.6252	813
4.64575	852
4.6458	656
4.6458	848
4.6458	868
4.64905	1006
4.6531	729
4.65315	813
4.65575	293
4.6618	86
4.6669	193
4.6801	729
4.68015	813
4.69465	783
4.7061	729
4.71005	124
4.71005	244
4.71005	294
4.7101	634
4.7102	638
4.7126	703
4.7126	475
4.7126	559
4.71335	350
4.7134	346
4.7225	970
4.73085	857
4.73085	861
4.732	468
4.7376	705
4.7376	85
4.7376	729
4.7376	753
4.7376	81
4.7376	65
4.7414	81
4.7414	85
4.7414	65
4.74145	705
4.74145	753
4.74595	950
4.746	838
4.746	935
4.74605	938
4.7508	293
4.7508	321
4.7673	729
4.76735	813
4.77455	619
4.77455	1007
4.7746	959
4.7746	966
4.78055	956
4.7867	860
4.7911	713
4.7911	755
4.7911	861
4.7911	928
4.7947	729
4.7984	561
4.7984	617
4.81385	72
4.8139	62
4.8139	174
4.8139	338
4.82285	271
4.82285	783
4.82375	923
4.8251	729
4.8405	970
4.8479	321
4.85065	729
4.85065	813
4.8521	950
4.85215	838
4.85215	935
4.85215	946
4.8602	105
4.8641	346
4.86715	11
4.86715	339
4.8672	323
4.8672	399
4.86885	104
4.87675	559
4.8768	563
4.87685	475
4.8769	703
4.8804	729
4.88865	17
4.88865	21
4.88865	257
4.9215	729
4.93925	1007
4.93925	959
4.93925	619
4.9393	966
4.9438	956
4.9477	950
4.9477	935
4.94775	946
4.94775	838
4.95345	729
4.9535	813
4.95655	293
4.95655	321
4.95955	85
4.9596	753
4.9596	65
4.9596	81
4.95965	705
4.9618	783
4.96245	85
4.96245	81
4.96245	65
4.9625	753
4.9625	705
4.97945	366
4.9807	729
4.9833	857
4.9833	861
4.98915	52
4.9892	24
5.0046	729
5.02235	346
5.02415	193
5.0269	124
5.0269	244
5.0269	294
5.02695	634
5.027	240
5.02945	729
5.0295	813
5.0593	729
5.0594	813
5.07905	852
5.0791	848
5.0791	868
5.07915	656
5.083	293
5.08805	729
5.0886	950
5.08865	838
5.08865	935
5.08865	946
5.105	414
5.1069	678
5.10695	650
5.11055	751
5.1106	991
5.1106	887
5.11065	803
5.1117	474
5.1129	1007
5.1129	959
5.1129	619
5.11295	955
5.11295	966
5.1133	519
5.1138	579
5.11445	729
5.1145	813
5.1323	321
5.1323	293
5.1338	563
5.1338	559
5.13385	475
5.1339	703
5.13935	729
5.1457	617
5.1457	561
5.14575	589
5.1573	346
5.15745	783
5.15745	271
5.16075	72
5.1608	62
5.1608	174
5.16085	338
5.1618	393
5.16405	65
5.16405	81
5.1641	705
5.1641	753
5.16685	729
5.1675	81
5.1675	65
5.1675	753
5.16755	705
5.17805	937
5.17805	577
5.18435	946
5.18435	950
5.1844	838
5.1844	935
5.18465	134
5.1847	434
5.1953	729
5.19535	813
5.2018	17
5.2018	21
5.2018	257
5.2109	970
5.21105	514
5.2111	178
5.22215	729
5.2222	813
5.22325	293
5.22325	321
5.25545	729
5.25545	813
5.2559	559
5.25595	475
5.25595	563
5.256	703
5.2844	857
5.2845	277
5.2855	193
5.28745	729
5.2928	271
5.29285	783
5.306	950
5.306	946
5.30605	838
5.30605	935
5.30615	938
5.3085	149
5.31445	623
5.3145	619
5.3145	959
5.3145	1007
5.31455	966
5.3146	955
5.32015	729
5.3202	602
5.32035	956
5.3212	346
5.34515	678
5.3454	729
5.3744	729
5.37445	813
5.38315	293
5.3848	862
5.3848	586
5.38485	162
5.3849	598
5.38495	622
5.38515	146
5.38865	172
5.38865	662
5.3887	548
5.389	703
5.389	475
5.38905	563
5.38905	559
5.38925	120
5.39145	783
5.3919	105
5.39545	753
5.39545	65
5.39545	81
5.3955	705
5.39815	65
5.39815	81
5.3982	753
5.3982	705
5.4036	950
5.40365	838
5.40365	935
5.4037	729
5.40375	813
5.4061	619
5.4081	79
5.4081	83
5.4081	69
5.4081	87
5.4081	5
5.40935	134
5.40935	434
5.41675	1006
5.43175	729
5.45085	561
5.45085	565
5.45085	617
5.46505	293
5.4651	321
5.4658	55
5.48455	729
5.4846	813
5.49675	244
5.49675	294
5.49675	124
5.4968	240
5.4968	634
5.4969	638
5.49765	783
5.49795	81
5.49795	65
5.498	85
5.498	705
5.498	753
5.50205	85
5.50205	81
5.5021	753
5.5021	705
5.5021	65
5.50605	346
5.5061	326
5.51205	729
5.5121	813
5.5209	72
5.52095	62
5.52095	174
5.52095	338
5.52205	21
5.52205	257
5.52205	17
5.53295	414
5.53795	950
5.53795	838
5.53795	935
5.538	938
5.54105	991
[truncated: 28,001 more rows]

## Sheet: fig2b_histogram
spikeTime[s]
0
0.00025
0.00115
0.00115
0.0012
0.00125
0.0013
0.0013
0.00135
0.00505
0.0051
0.0054
0.00555
0.0085
0.00855
0.01055
0.01055
0.0137
0.04135
0.0427
0.0438
0.04385
0.0629
0.0629
0.0629
0.06295
0.0665
0.0665
0.0665
0.0665
0.06655
0.06755
0.06755
0.06755
0.07095
0.083
0.0889
0.0889
0.0889
0.10615
0.1062
0.1062
0.10625
0.11725
0.1173
0.1173
0.1173
0.1238
0.1308
0.13085
0.13115
0.1312
0.1312
0.13325
0.13325
0.13325
0.1333
0.1384
0.1426
0.1474
0.14745
0.1527
0.15285
0.15285
0.1529
0.15295
0.15305
0.15375
0.1584
0.1584
0.15885
0.1605
0.1652
0.16525
0.16835
0.16945
0.17085
0.17085
0.17085
0.1709
0.17095
0.1778
0.18
0.1921
0.20115
0.20115
0.2052
0.2255
0.2255
0.22555
0.2256
0.22675
0.22675
0.22675
0.22685
0.23695
0.237
0.24595
0.2548
0.25595
0.2693
0.26935
0.26975
0.31025
0.31025
0.31025
0.31025
0.31025
0.31095
0.311
0.3114
0.31145
0.31145
0.31165
0.3314
0.33145
0.342
0.34205
0.36845
0.3685
0.3685
0.3685
0.36855
0.3725
0.3746
0.3746
0.3757
0.3757
0.3787
0.38715
0.38715
0.3872
0.3872
0.39055
0.39055
0.3906
0.3906
0.3972
0.39725
0.39725
0.39725
0.4034
0.41155
0.41165
0.41215
0.4254
0.4258
0.4258
0.4402
0.4403
0.44125
0.4413
0.4413
0.4413
0.4467
0.44675
0.45195
0.45345
0.46165
0.46165
0.4708
0.47085
0.5096
0.52335
0.52445
0.53215
0.54115
0.5412
0.5412
0.5412
0.54445
0.55805
0.5581
0.55815
0.55815
0.55985
0.55985
0.57075
0.57075
0.57075
0.5708
0.5708
0.5739
0.5739
0.57395
0.57395
0.5851
0.58875
0.58875
0.5888
0.59275
0.59275
0.5928
0.5928
0.5928
0.59825
0.60155
0.6038
0.6074
0.6074
0.6074
0.6074
0.6074
0.615
0.61505
0.61505
0.6151
0.61865
0.61995
0.61995
0.6288
0.6288
0.62885
0.62885
0.62885
0.62885
0.6332
0.6696
0.66965
0.6698
0.6726
0.67595
0.67595
0.676
0.676
0.6831
0.7035
0.7035
0.7172
0.7214
0.7214
0.7214
0.72145
0.7225
0.72255
0.72255
0.72255
0.7226
0.72275
0.7254
0.7254
0.7254
0.7463
0.7469
0.7477
0.74775
0.75505
0.7686
0.7744
0.78305
0.7831
0.79575
0.79575
0.80405
0.80405
0.8041
0.80415
0.8052
0.81205
0.81205
0.8121
0.8121
0.8122
0.8122
0.8136
0.8162
0.81795
0.81795
0.81795
0.82065
0.8207
0.82805
0.838
0.8475
0.8482
0.8482
0.8482
0.84995
0.84995
0.85
0.85005
0.85395
0.85395
0.85395
0.854
0.8578
0.86125
0.8731
0.8731
0.8731
0.8731
0.87315
0.8751
0.88085
0.8809
0.8809
0.88095
0.88565
0.88885
0.8889
0.88995
0.9043
0.91375
0.91795
0.91795
0.92055
0.9206
0.9524
0.95745
0.9625
0.96255
0.9626
0.9626
0.96605
0.9731
0.977
0.98315
0.98315
0.98315
0.98315
0.9832
0.98325
0.9887
0.98875
0.98875
0.99685
0.9969
1.00475
1.0048
1.0048
1.01065
1.01065
1.0107
1.0107
1.0134
1.0134
1.01345
1.01345
1.0161
1.02515
1.02515
1.0252
1.02525
1.0276
1.0378
1.0378
1.04595
1.046
1.04715
1.0472
1.0759
1.08315
1.0832
1.0918
1.0918
1.0956
1.09785
1.09835
1.09835
1.09835
1.09835
1.0984
1.1014
1.12105
1.12105
1.1211
1.12115
1.1223
1.12235
1.12235
1.12235
1.1224
1.1261
1.1261
1.1261
1.12615
1.1292
1.12925
1.1308
1.13085
1.13085
1.1309
1.13845
1.13845
1.1385
1.14155
1.14155
1.1416
1.14165
1.14195
1.14195
1.14195
1.14195
1.14195
1.142
1.14645
1.1465
1.1465
1.1465
1.1465
1.1468
1.1511
1.15115
1.15115
1.15115
1.1516
1.1516
1.15295
1.15485
1.15595
1.156
1.156
1.156
1.156
1.15605
1.15605
1.15605
1.1573
1.1573
1.15975
1.1598
1.15985
1.1599
1.16
1.16005
1.1608
1.1608
1.16085
1.16085
1.16105
1.1612
1.1613
1.1614
1.1614
1.1614
1.16305
1.16305
1.1631
1.1631
1.16315
1.16395
1.164
1.1647
1.1647
1.1647
1.16475
1.1666
1.1705
1.17055
1.1706
1.1706
1.17475
1.1748
1.1748
1.17485
1.17495
1.18355
1.18355
1.1848
1.19025
1.1903
1.19225
1.1923
1.202
1.20205
1.20205
1.20205
1.2021
1.21225
1.21225
1.22495
1.22815
1.22815
1.23145
1.2315
1.27355
1.2736
1.2736
1.2736
1.27365
1.2753
1.27535
1.31845
1.31945
1.35625
1.36045
1.3605
1.37115
1.37255
1.3956
1.39565
1.39565
1.39565
1.4041
1.40575
1.40575
1.41835
1.41835
1.41835
1.41835
1.4539
1.4539
1.4566
1.4566
1.4566
1.4566
1.4566
1.46135
1.4624
1.46535
1.4654
1.4654
1.4654
1.46615
1.4801
1.48685
1.4917
1.5012
1.5012
1.5155
1.5155
1.51555
1.51555
1.5264
1.52645
1.52755
1.5276
1.5352
1.54055
1.54055
1.5424
1.5424
1.5424
1.54245
1.54245
1.5495
1.5495
1.5495
1.54955
1.55565
1.5557
1.5557
1.55785
1.5624
1.56245
1.57395
1.57395
1.5826
1.58435
1.58435
1.58435
1.58435
1.5844
1.5866
1.5866
1.5866
1.58665
1.5905
1.5905
1.59055
1.59055
1.59055
1.59325
1.5946
1.6026
1.6027
1.6086
1.60865
1.6087
1.6087
1.62415
1.64315
1.64315
1.64315
1.6432
1.6497
1.6497
1.6498
1.6498
1.6666
1.6666
1.6666
1.66665
1.66845
1.6685
1.695
1.69505
1.70265
1.70425
1.70425
1.70795
1.7109
1.7109
1.7281
1.7281
1.72815
1.72815
1.72815
1.73255
1.7467
1.7467
1.7527
1.75275
1.75275
1.75275
1.75275
1.75275
1.7528
1.75795
1.7673
1.77245
1.7725
1.7725
1.77255
1.77595
1.77635
1.77635
1.77635
1.77645
1.7765
1.77685
1.77685
1.77685
1.7769
1.77695
1.77755
1.77795
1.77875
1.7788
1.7788
1.7788
1.77895
1.77895
1.779
1.77975
1.77975
1.7801
1.78015
1.78015
1.78015
1.7802
1.7804
1.78065
1.78075
1.78075
1.78095
1.78095
1.78095
1.781
1.78105
1.7811
1.78115
1.78115
1.7812
1.7812
1.7815
1.7815
1.7815
1.78155
1.78225
1.7824
1.7824
1.78245
1.7826
1.7827
1.7827
1.7827
1.78275
1.7828
1.78285
1.78315
1.7832
1.7833
1.7833
1.78345
1.7835
1.7835
1.7835
1.78355
1.78355
1.7863
1.7865
1.7865
1.7865
1.78655
1.78665
1.7871
1.7871
1.7893
1.78935
1.78935
1.78985
1.7899
1.78995
1.7901
1.7901
1.7901
1.80655
1.80655
1.8066
1.80665
1.80665
1.80685
1.808
1.8087
1.81135
1.8114
1.8118
1.8118
1.8133
1.8133
1.8246
1.8563
1.877
1.877
1.8887
1.8887
1.90545
1.90545
1.9055
1.90555
1.90555
1.9173
1.9197
1.9238
1.9238
1.93235
1.9324
1.9324
1.93245
1.93245
1.9333
1.9333
1.93335
1.93335
1.9414
1.9498
1.9498
1.9649
1.965
1.9818
1.98185
1.9876
1.99505
2.01475
2.0148
2.0148
2.01485
2.01485
2.01555
2.01555
2.01555
2.02005
2.02215
2.0239
2.0239
2.0239
2.0239
2.02395
2.02955
2.02955
2.02955
2.0296
2.0359
2.0359
2.03595
2.03595
2.0478
2.0479
2.06405
2.06415
2.08255
2.08905
2.08905
2.0891
2.0891
2.08915
2.09195
2.09195
2.09495
2.095
2.12915
2.14875
2.14875
2.14875
2.1488
2.1488
2.15415
2.1636
2.1695
2.19535
2.19535
2.19535
2.1954
2.1969
2.197
2.1986
2.1986
2.1986
2.19865
2.20005
2.2001
2.2058
2.20585
2.20585
2.20625
2.2161
2.2161
2.21615
2.21615
2.22095
2.22445
2.2245
2.2261
2.2261
2.2261
2.2261
2.22615
2.2264
2.2264
2.22645
2.23545
2.2403
2.2403
2.2403
2.2403
2.2403
2.24635
2.26275
2.26275
2.26545
2.26545
2.26545
2.2677
2.2677
2.26775
2.26775
2.26795
2.2853
2.28535
2.28535
2.2854
2.2967
2.29675
2.32135
2.32135
2.3279
2.3279
2.32805
2.3308
2.33635
2.33635
2.3364
2.3364
2.3365
2.34025
2.34025
2.34035
2.3461
2.34615
2.34615
2.3462
2.3473
2.36335
2.36455
2.3666
2.36665
2.3674
2.37095
2.3806
2.3806
2.3806
2.38065
2.3842
2.3843
2.3843
2.3843
2.38635
2.38635
2.38635
2.3864
2.387
2.38705
2.391
2.391
2.391
2.39145
2.39335
2.39415
2.3949
2.3988
2.3988
2.3988
2.39885
2.40315
2.40315
2.4086
2.41755
2.41755
2.41755
2.4176
2.4248
2.43035
2.447
2.44705
2.4765
2.47655
2.47655
2.4766
2.4766
2.4842
2.4864
2.4895
2.48985
2.4976
2.4977
2.53185
2.5319
2.5319
2.5319
2.5368
2.5439
2.544
2.5776
2.57765
2.58515
2.58515
2.5852
2.58525
2.59725
2.5973
2.60135
2.60205
2.60205
2.6021
2.6021
2.6182
2.6253
2.62785
2.6279
2.6398
2.63985
2.63985
2.63985
2.6399
2.64595
2.65655
2.6566
2.6615
2.673
2.673
2.673
2.6745
2.6931
2.6935
2.7087
2.70875
2.70875
2.7088
2.71515
2.7152
2.7152
2.71525
2.7185
2.71855
2.71855
2.71855
2.7305
2.73055
2.73415
2.7461
2.7461
2.748
2.77
2.77005
2.78645
2.78865
2.79675
2.79675
2.79675
2.79675
2.79915
2.7992
2.7992
2.79925
2.79925
2.8036
2.8166
2.81725
2.81725
2.81725
2.81725
2.81965
2.81965
2.8197
2.8197
2.8334
2.8334
2.83345
2.83775
2.83925
2.85315
2.85705
2.8675
2.8675
2.8675
2.86755
2.86755
2.871
2.871
2.871
2.87105
2.87335
2.8734
2.8836
2.8836
2.8836
2.8837
2.8909
2.89095
2.89095
2.891
2.8986
2.8986
2.89865
2.89865
2.9003
2.9003
2.9003
2.90815
2.91615
2.9162
2.9162
2.9162
2.91865
2.9246
2.92585
2.9433
2.94685
2.9577
2.9577
2.9577
2.9577
2.9577
2.9622
2.9622
2.96225
2.9623
2.98825
2.9883
2.99335
2.9986
2.9986
2.99865
2.99865
2.99865
3.00115
3.0213
3.0265
3.02655
3.02655
3.02655
3.0266
3.0326
3.0326
3.03265
3.034
3.034
3.034
3.03405
3.0374
3.03745
3.03745
3.03745
3.03745
3.03745
3.03755
3.0652
3.0652
3.0707
3.0734
3.0734
3.0734
3.0813
3.08135
3.08135
3.08135
3.0902
3.0902
3.09025
3.0915
3.0928
3.0929
3.09295
3.09415
3.0946
3.09555
3.0967
3.09675
3.09675
3.0968
3.09805
3.09805
3.0981
3.0981
3.0983
3.09835
3.09835
3.09835
3.0984
3.0984
3.0984
3.09845
3.09845
3.09845
3.09905
3.09905
3.0991
3.0993
3.09935
3.09935
3.0994
3.0998
3.0998
3.10015
3.10015
3.10015
3.10015
3.10015
3.1002
3.1002
3.10085
3.1015
3.10155
3.1016
3.1026
3.1047
3.10485
3.10485
3.10615
3.1106
3.11065
3.11065
3.11065
3.11105
3.1111
3.11435
3.1144
3.11555
3.11555
3.12405
3.1265
3.1266
3.1293
3.1504
3.15315
3.1532
3.15325
3.1533
3.16415
3.1979
3.21425
3.21565
3.2157
3.2157
3.21575
3.2202
3.2202
3.2202
3.2282
3.2352
3.23525
3.23525
3.2576
3.258
3.26145
3.26185
3.26185
3.26185
3.26185
3.26185
3.26185
3.2619
3.26195
3.266
3.26725
3.2688
3.26885
3.27695
3.2946
3.29465
3.32255
3.3226
3.3226
3.3226
3.33865
3.3388
3.33885
3.33885
3.3389
3.345
3.35455
3.3546
3.3546
3.35465
3.35835
3.3606
3.36065
3.3806
3.3806
3.3806
3.38065
3.38605
3.3861
3.3878
3.3879
3.391
3.391
3.3984
3.39845
3.40765
3.4252
3.42525
3.44615
3.45195
3.45195
3.4554
3.45545
3.45545
3.45545
3.4555
3.45685
3.4569
3.4569
3.48035
3.50405
3.50405
3.50575
3.50575
3.50575
3.5058
3.5064
3.5064
3.5064
3.5064
3.50645
3.5069
3.5069
3.5071
3.51595
3.51595
3.51595
3.5197
3.5197
3.51975
3.51975
3.51975
3.5198
3.52335
3.5258
3.52675
3.53855
3.53865
3.5454
3.54545
3.57105
3.5759
3.5759
3.5967
3.59675
3.59675
3.5968
3.59685
3.597
3.5971
3.59835
3.6018
3.6018
3.6024
3.6029
3.603
3.6084
3.6084
3.60955
3.60955
3.6139
3.6139
3.6199
3.62765
3.6277
3.6277
3.6277
3.63685
3.64775
3.65825
3.6583
3.65875
3.65875
3.6588
3.65885
3.6624
3.66245
3.66245
3.6625
3.6666
3.66875
3.6688
3.68135
3.6814
3.7064
3.7064
3.7064
3.7064
3.70645
3.70775
3.71215
3.7239
3.72605
3.72785
3.7279
3.72795
3.7323
3.7472
3.7489
3.7489
3.7503
3.7503
3.75035
3.75035
3.7504
3.76745
3.76745
3.77315
3.77315
3.7891
3.79005
3.7919
3.79195
3.80255
3.80255
3.8026
3.8026
3.8026
3.80315
3.80315
3.80315
3.80315
3.80315
3.8032
3.80395
3.80395
3.80865
3.815
3.8233
3.83145
3.8316
3.83165
3.83165
3.83165
3.83795
3.85615
3.85615
3.87875
3.87875
3.8788
3.8788
3.87885
3.8828
3.8828
3.8828
3.8828
3.88285
3.88295
3.88295
3.883
3.88385
3.89665
3.89665
3.9024
3.90475
3.90475
3.90475
3.90475
3.90815
3.9424
3.94245
3.94415
3.946
3.95395
3.95395
3.954
3.954
3.95445
3.95445
3.95455
3.95455
3.9562
3.95625
3.9568
3.9568
3.9568
3.95685
3.97295
3.9892
3.98925
3.98925
3.98925
3.98925
3.9893
3.98935
3.99525
4.0004
4.0004
4.0004
4.00045
4.00045
4.0015
4.00155
4.00525
4.0182
4.0182
4.0182
4.0182
4.0182
4.0255
4.02585
4.02615
4.02615
4.0262
4.0366
4.03665
4.03665
4.0367
4.05005
4.0503
4.05355
4.0536
4.0536
4.0549
4.05495
4.06335
4.06335
4.07775
4.07775
4.07775
4.07785
4.0922
4.10305
4.1209
4.12095
4.121
4.12105
4.12315
4.1232
4.1247
4.126
4.1361
4.13915
4.13915
4.1581
4.16035
4.1664
4.1664
4.1664
4.1664
4.1665
4.1866
4.19305
4.19305
4.19305
4.19305
4.19305
4.1976
4.19765
4.1995
4.1995
4.2019
4.20195
4.2046
4.2203
4.22375
4.22995
4.23875
4.24305
4.2431
4.2431
4.24315
4.2481
4.2511
4.2511
4.2511
4.25115
4.25115
4.2512
4.25455
4.25455
4.25455
4.2546
4.2546
4.2558
4.2558
4.2558
4.2559
4.25595
4.25605
4.2612
4.26125
4.26125
4.2613
4.26965
4.2697
4.2741
4.27415
4.27415
4.27415
4.2767
4.2772
4.27725
4.27725
4.27725
4.28175
4.2818
4.2818
4.2818
4.2818
4.28185
4.28295
4.283
4.28315
4.28865
4.3066
4.307
4.307
4.307
4.30705
4.31025
4.31025
4.31025
4.31025
4.3103
4.31285
4.31285
4.31285
4.3148
4.3148
4.32815
4.33145
4.33145
4.3405
4.3405
4.34055
4.34745
4.3475
4.3475
4.3525
4.35255
4.35255
4.35255
4.35415
4.35425
4.3549
4.35595
4.35595
4.35605
4.3629
4.37015
4.37015
4.37925
4.3793
4.3793
4.37935
4.37955
4.3838
4.38385
4.38915
4.3892
4.3892
4.38925
4.39095
4.39095
4.391
4.391
4.39505
4.39505
4.39575
4.3958
4.3958
4.3958
4.3958
4.4014
4.4132
4.41355
4.4136
4.4136
4.4136
4.41365
4.4199
4.43275
4.43275
4.4328
4.43285
4.4329
4.43305
4.4331
4.43425
4.43485
4.4373
4.4379
4.438
4.43845
4.44435
4.44435
4.4619
4.46195
4.46485
4.4816
4.48165
4.4821
4.4821
4.4821
4.4965
4.4965
4.5027
4.5028
4.50645
4.50645
4.5065
4.5065
4.50655
4.514
4.52835
4.53865
4.55775
4.55775
4.5578
4.55785
4.5584
4.55845
4.5638
4.56725
4.56725
4.56725
4.5673
4.5705
4.5705
4.5724
4.5731
4.57315
4.57315
4.5732
4.5732
4.5757
4.5757
4.57575
4.57575
4.5785
4.5809
4.5809
4.5809
4.5852
4.5934
4.59345
4.59445
4.59445
4.59445
4.59445
4.59445
4.61155
4.6116
4.6116
4.6116
4.61715
4.61715
4.61715
4.6172
4.62515
4.6252
4.64575
4.6458
4.6458
4.6458
4.64905
4.6531
4.65315
4.65575
4.6618
4.6669
4.6801
4.68015
4.69465
4.7061
4.71005
4.71005
4.71005
4.7101
4.7102
4.7126
4.7126
4.7126
4.71335
4.7134
4.7225
4.73085
4.73085
4.732
4.7376
4.7376
4.7376
4.7376
4.7376
4.7376
4.7414
4.7414
4.7414
4.74145
4.74145
4.74595
4.746
4.746
4.74605
4.7508
4.7508
4.7673
4.76735
4.77455
4.77455
4.7746
4.7746
4.78055
4.7867
4.7911
4.7911
4.7911
4.7911
4.7947
4.7984
4.7984
4.81385
4.8139
4.8139
4.8139
4.82285
4.82285
4.82375
4.8251
4.8405
4.8479
4.85065
4.85065
4.8521
4.85215
4.85215
4.85215
4.8602
4.8641
4.86715
4.86715
4.8672
4.8672
4.86885
4.87675
4.8768
4.87685
4.8769
4.8804
4.88865
4.88865
4.88865
4.9215
4.93925
4.93925
4.93925
4.9393
4.9438
4.9477
4.9477
4.94775
4.94775
4.95345
4.9535
4.95655
4.95655
4.95955
4.9596
4.9596
4.9596
4.95965
4.9618
4.96245
4.96245
4.96245
4.9625
4.9625
4.97945
4.9807
4.9833
4.9833
4.98915
4.9892
5.0046
5.02235
5.02415
5.0269
5.0269
5.0269
5.02695
5.027
5.02945
5.0295
5.0593
5.0594
5.07905
5.0791
5.0791
5.07915
5.083
5.08805
5.0886
5.08865
5.08865
5.08865
5.105
5.1069
5.10695
5.11055
5.1106
5.1106
5.11065
5.1117
5.1129
5.1129
5.1129
5.11295
5.11295
5.1133
5.1138
5.11445
5.1145
5.1323
5.1323
5.1338
5.1338
5.13385
5.1339
5.13935
5.1457
5.1457
5.14575
5.1573
5.15745
5.15745
5.16075
5.1608
5.1608
5.16085
5.1618
5.16405
5.16405
5.1641
5.1641
5.16685
5.1675
5.1675
5.1675
5.16755
5.17805
5.17805
5.18435
5.18435
5.1844
5.1844
5.18465
5.1847
5.1953
5.19535
5.2018
5.2018
5.2018
5.2109
5.21105
5.2111
5.22215
5.2222
5.22325
5.22325
5.25545
5.25545
5.2559
5.25595
5.25595
5.256
5.2844
5.2845
5.2855
5.28745
5.2928
5.29285
5.306
5.306
5.30605
5.30605
5.30615
5.3085
5.31445
5.3145
5.3145
5.3145
5.31455
5.3146
5.32015
5.3202
5.32035
5.3212
5.34515
5.3454
5.3744
5.37445
5.38315
5.3848
5.3848
5.38485
5.3849
5.38495
5.38515
5.38865
5.38865
5.3887
5.389
5.389
5.38905
5.38905
5.38925
5.39145
5.3919
5.39545
5.39545
5.39545
5.3955
5.39815
5.39815
5.3982
5.3982
5.4036
5.40365
5.40365
5.4037
5.40375
5.4061
5.4081
5.4081
5.4081
5.4081
5.4081
5.40935
5.40935
5.41675
5.43175
5.45085
5.45085
5.45085
5.46505
5.4651
5.4658
5.48455
5.4846
5.49675
5.49675
5.49675
5.4968
5.4968
5.4969
5.49765
5.49795
5.49795
5.498
5.498
5.498
5.50205
5.50205
5.5021
5.5021
5.5021
5.50605
5.5061
5.51205
5.5121
5.5209
5.52095
5.52095
5.52095
5.52205
5.52205
5.52205
5.53295
5.53795
5.53795
5.53795
5.538
5.54105
[truncated: 28,001 more rows]
