# Supplementary material for: Revealing single-neuron and network-activity interaction by combining high-density microelectrode array and optogenetics
Source: Nat Commun. 2024 Nov 11;15:9547. doi: 10.1038/s41467-024-53505-w (PMC11555060; doi:10.1038/s41467-024-53505-w)
Supplement: Supplementary file 9 — Souce Data File [file 41467_2024_53505_MOESM9_ESM.zip › SourceDataFile/Fig3.xlsx]

## Sheet: fig3b_1_direct
Waveform1	Waveform2	Waveform3	Waveform4	Waveform5	Waveform6	Waveform7	Waveform8	Waveform9	Waveform10	Waveform11	Waveform12	Waveform13	Waveform14	Waveform15	Waveform16	Waveform17	Waveform18	Waveform19	Waveform20	Waveform21	Waveform22	Waveform23	Waveform24	Waveform25	Waveform26	Waveform27	Waveform28	Waveform29	Waveform30	Waveform31	Waveform32	Waveform33	Waveform34	Waveform35	Waveform36	Waveform37	Waveform38	Waveform39	Waveform40	Waveform41	Waveform42	Waveform43	Waveform44	Waveform45	Waveform46	Waveform47	Waveform48	Waveform49	Waveform50
-11.1331	1.99134	3.21616	7.24803	-4.71419	5.97295	-4.2055	-10.965	5.31295	0.494818	-1.34023	1.97287	-5.99286	-3.13706	2.2283	2.77838	-4.08055	-2.17945	-2.65995	-5.20345	-1.28852	8.12017	-2.6971	-2.42173	-9.23589	-5.05125	-2.87864	5.25954	1.95527	0.848453	-4.25403	1.79661	0.947719	0.304418	-10.6968	-2.17388	2.47956	4.07384	-4.32292	-6.39129	3.04065	0.444637	1.28966	-3.908	6.5809	2.54249	6.56785	-1.01657	-8.09961	-0.975421
-10.1922	-0.876028	4.00505	4.63332	-3.35638	1.17674	-3.20738	-15.1974	7.48894	-1.54496	1.77335	1.16501	-8.22404	-3.61673	1.0697	0.498463	-3.84274	-0.132711	-3.47504	-7.13853	0.0105061	5.95008	0.0345015	1.54884	-7.60774	-4.90145	-5.45415	4.14706	1.4077	-1.7439	-1.58381	1.18538	-3.16109	1.83444	-7.06163	-0.488582	3.15925	3.00759	-3.76352	-7.572	7.70034	2.70928	0.153454	1.28014	4.01849	4.05382	3.15006	-0.550498	-5.45556	-1.18566
-5.46065	-3.94624	4.11771	1.37822	-1.36187	-3.37231	-0.700593	-14.6151	7.59318	-4.27912	3.86872	1.83961	-7.95051	-3.77335	-0.270383	-1.11914	-3.22358	0.681827	-3.56853	-6.54931	-0.864355	5.04519	3.26413	3.26765	-3.40557	-3.66897	-4.1572	1.80264	-0.870566	-1.16558	0.977404	2.00561	-5.18218	2.87521	-1.26101	-0.868758	1.76736	0.558483	-3.18854	-7.13293	10.0327	3.67495	-0.412535	5.48317	1.29218	4.36106	-0.740493	-0.399779	-2.77724	-0.865092
-0.72648	-4.95315	4.72835	-0.504691	-0.528856	-7.75355	2.84317	-9.79347	6.05043	-5.05645	3.66253	4.64214	-5.68506	-2.69405	0.0446597	-1.77974	-0.949426	1.23972	-3.535	-3.87715	-3.44782	5.16026	4.79363	2.38149	-0.817994	-3.8833	-1.07385	-0.972391	-3.56386	0.793222	2.12582	3.94482	-2.66829	2.26535	3.3731	-4.04877	-0.504857	-1.87657	-0.985153	-4.93021	9.75616	2.79199	-0.548815	6.62849	-2.26299	3.35814	-4.13901	-0.596255	-1.07475	0.419589
1.26391	-3.4603	6.35098	-0.6922	-1.03507	-11.9834	5.27612	-3.39794	3.97596	-2.6872	2.71206	7.90654	-2.88353	-0.669334	1.68135	-1.2368	3.14932	1.96992	-3.99097	-0.404475	-5.00142	4.31995	2.5716	1.23947	-0.793566	-4.15526	0.756421	-4.34682	-4.74981	1.4616	2.54234	5.66859	3.37514	-0.650337	5.98889	-6.92014	-1.65383	-3.09823	2.23665	-1.4207	7.21801	2.08984	-1.14527	5.42195	-5.80442	2.11334	-6.6497	-0.937329	0.392869	1.35367
0.919428	-1.09346	8.06991	-0.444524	-1.89081	-14.5714	5.41086	1.66042	2.25249	0.785441	2.23268	10.1158	-0.916148	0.53278	3.75424	0.3661	7.01784	1.38113	-4.48024	1.95486	-3.53772	2.27743	-2.45132	1.4361	-1.24095	-1.4778	0.274079	-7.84926	-3.51272	0.511776	3.32979	4.94538	9.24576	-4.51003	7.46934	-6.95021	-1.0457	-2.28547	4.03734	2.63985	3.63934	3.54046	-1.51081	4.03576	-6.78275	2.15901	-6.41323	-1.22105	2.47657	1.16646
-0.170595	-0.06791	8.09134	-0.488154	-2.0471	-13.5648	4.4665	3.59636	1.40405	2.84051	1.30206	10.8596	-0.141748	0.164439	5.96066	2.40023	8.01412	-1.1893	-4.32287	1.84068	0.668184	0.51535	-6.53651	2.00821	-1.2918	2.95414	-0.985696	-10.3725	-0.619255	-0.872239	4.5693	1.40258	11.3849	-7.04683	8.53217	-4.21976	-0.0650343	0.991603	3.01287	6.64782	0.753892	6.54185	-0.898613	3.73993	-4.71703	3.9529	-2.46035	-1.3637	4.93509	0.792052
-2.0182	-0.709709	4.65465	-0.673453	-1.0594	-9.41613	3.79417	3.15066	1.53575	3.46646	-0.362892	10.1073	-0.135407	-0.322823	6.59383	4.45734	5.18992	-4.47328	-3.91329	0.20283	4.84373	0.422135	-7.48034	1.20437	-1.90652	4.79987	-1.07357	-10.5275	2.03621	-0.952812	5.8455	-2.30233	9.06948	-6.97455	8.76642	0.323235	0.657212	4.48746	-0.122832	9.6207	-0.959255	8.86392	-0.354399	3.75448	-1.73979	6.22446	3.57249	-1.14871	6.19751	0.523163
-5.22504	-1.42349	-1.7187	-0.235693	0.18334	-4.35838	3.64431	2.70526	1.74171	3.56755	-1.17622	7.96988	-0.057164	0.372304	4.48928	5.99727	-0.2109	-6.38651	-3.45713	-0.28078	5.92463	1.4391	-6.44367	-1.03037	-3.77712	2.80428	-0.0173224	-7.30127	2.9017	0.851188	6.53185	-3.75231	4.0204	-4.86883	7.57604	5.16161	2.73183	4.30591	-3.70997	10.5037	-2.56971	9.11691	-0.379345	2.52966	0.536604	6.58684	8.64176	-0.367288	4.5225	-0.612382
-8.67941	-1.13103	-7.70074	1.70875	0.427977	-0.257003	4.4382	3.30733	0.932063	2.63817	-0.182245	4.87509	0.47836	1.30934	1.35533	6.34954	-5.01829	-6.04196	-2.55143	1.1533	4.13894	1.05417	-5.5014	-3.73912	-6.77039	-0.490107	0.859872	-2.01307	1.99522	3.27513	5.99047	-3.20174	-1.30149	-2.63247	5.49562	8.15142	6.31235	-0.319431	-6.47284	9.03002	-4.46485	7.33403	0.341409	-0.429142	1.4084	4.28074	10.2636	0.318681	0.599087	-2.58014
-10.547	0.141618	-10.1978	4.6001	-0.303964	0.835777	5.45406	3.02956	-1.19511	-0.0633153	1.1972	1.57062	0.136211	0.114956	-1.52039	6.08009	-6.75645	-4.83671	-1.8614	2.22778	2.03755	-1.56548	-6.14222	-6.21864	-10.2745	-2.18858	1.28679	1.84671	0.78791	4.59558	3.21081	-1.49508	-4.33471	-1.20483	3.37758	7.78696	8.69077	-5.99279	-7.79616	5.42355	-5.94971	3.88058	1.85365	-4.06959	0.481164	1.60686	7.66825	-0.490754	-2.32006	-4.00488
-11.0912	1.50994	-8.58956	6.42255	-0.883413	-1.861	4.5583	-0.538173	-4.47895	-3.55808	0.762064	-1.79438	-2.54213	-4.0323	-4.79614	5.84366	-6.73317	-4.10797	-3.00166	0.333534	1.06987	-3.77431	-8.92785	-7.86785	-12.9891	-1.02507	1.71585	2.02699	-0.403199	4.09017	-2.25084	1.35259	-4.16144	-0.578179	1.03553	3.58586	7.78364	-8.35901	-7.45765	0.133401	-6.33322	-0.697054	2.34887	-6.70502	-1.62086	0.581673	2.29043	-3.36557	-2.62098	-3.92678
-11.422	0.890287	-4.88968	5.37321	-0.425824	-6.1092	1.6083	-6.26457	-7.6235	-5.87609	-1.57986	-5.26543	-6.62752	-8.34577	-7.96984	4.92097	-7.24247	-3.27003	-5.77637	-4.41851	0.788696	-3.1571	-12.8857	-8.36944	-13.8144	2.104	1.22096	-0.819142	-3.02069	2.57408	-7.65734	4.37886	-2.35864	-1.51741	-2.03846	-3.02707	4.81054	-6.26013	-5.7834	-5.16644	-5.19857	-4.94423	1.58491	-7.46731	-3.63614	0.705667	-2.8056	-6.93295	-2.06698	-2.79906
-11.1676	-2.71341	-2.34669	1.37538	0.253074	-9.32275	-1.20628	-10.394	-8.98392	-6.04848	-3.90137	-7.64686	-10.2486	-8.96729	-9.46083	2.81795	-8.39543	-1.82099	-7.7542	-8.65202	-0.52827	-0.813479	-16.0863	-8.22464	-13.136	5.02748	-1.88292	-4.58782	-7.23705	1.1141	-9.5109	5.29235	-0.717594	-4.28184	-5.38052	-8.82265	3.22677	-2.99349	-3.56544	-7.51595	-3.03119	-7.69025	0.488255	-6.51648	-5.05541	1.37744	-5.84638	-9.7587	-1.81813	-1.973
-10.3277	-6.9362	-2.95336	-3.46812	-0.565614	-10.0078	-2.69754	-10.7004	-8.59499	-4.84422	-4.65203	-7.97132	-11.862	-5.8881	-9.15589	0.405554	-9.2485	-1.08035	-7.66783	-9.31001	-4.29849	0.191565	-16.8146	-7.97415	-12.1249	6.01263	-7.21739	-7.2935	-10.7792	0.263141	-8.11911	2.66334	-0.0513389	-7.02192	-8.03977	-12.0412	3.91422	-1.79726	-1.76411	-6.15079	-0.933594	-9.56983	-1.36885	-4.7679	-5.41471	3.03655	-7.59598	-11.7564	-0.682508	-2.07538
-9.89478	-8.70126	-6.07469	-7.026	-3.12222	-7.36334	-3.42715	-8.10565	-7.14962	-3.6805	-3.76874	-7.31672	-10.0112	-2.99628	-8.14175	-1.46283	-9.46597	-2.39548	-6.40443	-6.66394	-9.13781	-2.03408	-14.1999	-7.36111	-11.2555	4.81276	-11.5856	-7.34304	-11.039	0.470549	-6.48338	-2.21794	0.0413378	-6.69943	-9.81381	-12.897	3.21366	-1.8344	-1.22077	-4.03223	-0.0474628	-11.3025	-4.21881	-4.08216	-3.90465	4.81921	-8.89694	-12.0194	1.60043	-2.85837
-9.77104	-7.84425	-9.32998	-9.59225	-6.17806	-3.26564	-3.9153	-5.44285	-5.25063	-3.04204	-2.12586	-7.5751	-5.94336	-2.88779	-7.83513	-3.24671	-9.65229	-4.96226	-5.17472	-2.99953	-11.7751	-6.45989	-9.83024	-6.01881	-10.0339	2.93714	-11.7358	-4.12145	-8.51022	1.00961	-6.93589	-6.20733	1.35271	-2.49211	-11.1406	-11.6035	-1.58475	-1.33895	-1.80058	-3.41847	-1.16938	-11.8663	-6.33027	-5.73415	-1.38704	4.26232	-9.6622	-9.62041	2.95129	-4.45469
-9.0656	-5.77565	-11.5997	-11.8521	-8.29832	-1.8932	-4.65557	-4.83172	-4.112	-2.78531	-0.37787	-9.74595	-3.13129	-4.61258	-9.05946	-5.98982	-9.66192	-7.16123	-5.03835	-0.192547	-10.879	-9.80233	-7.32864	-4.32704	-8.45602	1.90991	-7.80784	0.815106	-7.00932	0.00985538	-8.97276	-7.24303	4.55209	1.68604	-11.5914	-8.82114	-7.64809	-1.57422	-2.55177	-3.36684	-3.00356	-10.1437	-5.78507	-8.64539	0.24459	-0.00274599	-10.273	-6.22299	1.40104	-6.7733
-7.7095	-2.919	-13.9915	-12.3596	-8.29076	-4.15539	-6.40729	-5.51261	-4.81904	-2.83108	1.33916	-13.169	-2.58039	-6.08135	-10.8509	-9.41343	-8.33075	-9.08985	-6.1994	0.970136	-8.02993	-9.24741	-7.44127	-3.00854	-7.48377	1.13361	-2.64627	4.53199	-8.57518	-2.84938	-9.89753	-5.6549	7.09022	1.70953	-10.3335	-5.33357	-10.2573	-4.48295	-3.27834	-2.71004	-3.03917	-7.28322	-3.23584	-10.7679	0.0240296	-6.92611	-11.6439	-4.22249	-2.65026	-8.77492
-6.56452	0.276233	-17.0469	-9.97283	-5.72257	-6.37669	-8.27859	-4.64018	-7.26041	-3.01328	2.47314	-16.2696	-2.95091	-5.94062	-11.3743	-11.4391	-5.76491	-11.4718	-7.01263	0.421517	-6.20407	-5.16013	-6.74369	-1.84525	-6.95484	-0.776357	1.59145	5.0638	-10.7308	-5.32249	-8.74579	-3.5193	5.47558	-1.38309	-7.84	-1.68946	-8.69576	-9.27262	-4.43558	-2.62764	-1.16381	-5.91114	-1.97233	-11.1797	-2.2934	-13.4482	-13.5507	-4.05035	-6.43695	-9.06083
-6.07883	2.33938	-18.8771	-5.92787	-2.11104	-6.54821	-8.44089	-0.785856	-9.35478	-3.63784	2.61933	-17.8134	-3.36333	-4.79819	-9.84156	-10.9867	-3.76393	-13.3348	-6.01695	-0.809146	-7.03211	-1.24228	-3.14318	-0.0893262	-5.43557	-3.96995	3.97731	2.91274	-10.2689	-5.50899	-6.92463	-3.02834	-0.501142	-4.15411	-5.08903	0.449165	-5.69507	-13.0994	-5.5569	-4.74373	0.70786	-7.08377	-4.10308	-10.2345	-5.48287	-16.6444	-14.0811	-4.10209	-6.77019	-7.05955
-5.60641	2.54553	-17.2858	-2.94368	-0.463533	-5.78939	-7.52678	3.61064	-8.62537	-5.15223	2.46865	-16.7492	-3.93396	-5.08639	-6.90188	-9.88077	-3.22984	-12.7519	-4.05323	-1.02933	-8.39733	-0.734209	1.03395	1.61881	-2.2777	-7.58107	4.39582	0.0934702	-7.15466	-4.45812	-4.76265	-4.00632	-7.12662	-4.9132	-2.55154	-0.55943	-3.42978	-13.7382	-5.21286	-7.84147	1.32248	-9.39153	-7.87812	-9.51783	-7.24555	-16.5118	-12.0583	-2.75067	-3.2462	-4.32315
-4.65892	2.1364	-12.8143	-3.36224	-1.86702	-4.47221	-7.36002	4.95034	-5.7488	-6.56278	2.12115	-12.8808	-4.74029	-7.50724	-3.72649	-9.86513	-2.85276	-8.89571	-2.30782	-0.495239	-7.21825	-3.39002	2.40559	1.97081	2.36296	-9.91383	3.16218	-2.34143	-3.29071	-4.57202	-1.46147	-4.35666	-10.2746	-3.43922	-0.379912	-4.11965	-2.54446	-11.196	-2.44488	-9.10122	0.710021	-10.6946	-10.0245	-10.2638	-7.29962	-15.1835	-8.8466	-0.380494	0.488709	-2.7387
-4.21112	2.70697	-8.14243	-6.25672	-4.69181	-3.1035	-7.85384	3.09424	-3.45164	-6.38036	0.879203	-8.2016	-4.65067	-9.33174	-1.37765	-10.2013	-1.63424	-3.25332	-0.84024	-1.39349	-3.99343	-6.87789	0.383973	1.04914	7.6887	-9.90758	0.698621	-4.56637	0.443786	-6.58966	2.16834	-3.29995	-8.4901	-0.304542	0.958422	-7.64552	-3.523	-6.89162	1.76692	-7.87227	-0.150943	-9.46837	-9.32843	-11.0344	-7.18051	-13.8513	-6.02406	1.26938	0.720603	-2.04203
-5.6666	3.84696	-4.79352	-8.0608	-7.27799	-3.18142	-7.82699	0.874459	-2.61759	-4.94255	-0.785475	-5.88701	-2.55857	-8.14143	-1.04791	-9.6889	0.18431	1.21357	-0.407679	-4.09318	-1.44001	-9.28833	-2.388	-0.562538	11.6809	-8.76846	-0.960558	-6.27543	3.69328	-8.42515	4.44483	-2.02759	-3.54784	3.07288	0.497005	-8.96621	-6.70781	-2.28914	4.91749	-5.93872	-0.536505	-5.41484	-7.40579	-10.3879	-7.36416	-12.1044	-3.28839	1.42895	-1.81468	-1.18311
-8.3187	3.78306	-2.1255	-6.83373	-8.55432	-4.41234	-6.98664	0.269621	-2.52023	-3.21754	-2.20375	-6.64305	0.656486	-4.60431	-3.44601	-8.51399	2.45565	3.20831	-1.77711	-6.57411	-0.457229	-9.60529	-2.78986	-2.63286	12.7781	-7.33474	0.0928382	-6.56693	5.17117	-7.17111	5.36526	-2.46893	1.30297	5.17327	-1.76107	-7.68542	-10.4048	0.662865	5.41796	-5.27634	-1.05847	0.111887	-6.40981	-9.6621	-6.71147	-9.42873	-0.290709	0.993931	-3.37129	-0.156337
-9.60138	1.99988	0.63332	-3.45141	-7.7939	-5.07208	-6.39439	0.68065	-2.75825	-1.40924	-3.77402	-7.37115	3.19851	-0.333996	-7.31068	-7.00508	4.82973	4.01854	-3.01665	-7.21434	-0.308545	-7.29272	-0.507657	-4.54281	11.8661	-4.82714	2.34566	-4.94254	4.2697	-3.39579	6.13856	-5.56355	3.70608	5.20323	-4.0668	-4.45355	-11.8515	0.563437	4.20607	-6.00731	-2.58089	4.66138	-6.49045	-9.87384	-4.77167	-6.03234	2.13276	1.12872	-1.63768	1.00367
-7.99273	-0.492824	3.40448	0.015718	-5.25983	-4.55383	-6.61224	1.03047	-3.28224	-0.311739	-5.65793	-5.54253	4.98661	3.56806	-10.1852	-4.75811	6.6901	4.77627	-1.82662	-5.51726	-0.561823	-3.28991	2.50515	-5.61695	10.9794	-1.4085	3.26876	-1.80297	2.77147	-1.2555	6.97613	-8.82999	2.62767	4.2066	-4.4584	-0.850592	-10.632	-0.930434	3.54242	-6.03149	-4.52103	6.86616	-6.16574	-9.72141	-3.48315	-2.54957	3.26518	1.90988	2.5267	2.89754
-4.14939	-2.32989	5.60216	1.79541	-2.48701	-3.21399	-6.20461	2.01807	-3.46468	-0.615158	-7.36009	-2.18778	6.92435	5.91118	-10.2215	-1.85218	7.79274	5.65032	0.643971	-1.92187	-1.37818	-0.0586088	4.84561	-5.99598	10.6726	1.67167	3.04686	1.06516	2.63155	-2.81707	6.96686	-8.85998	-1.00315	4.3357	-2.73189	1.24753	-7.73401	-1.23549	3.93686	-4.55054	-5.58735	7.31297	-4.17011	-7.35709	-4.57193	0.232716	3.00884	2.17448	6.31517	5.01199
-0.222341	-2.74518	6.73316	1.98333	-1.51864	-0.982094	-4.44252	4.18556	-2.054	-0.565713	-8.22788	0.434349	8.38504	6.38038	-6.76733	1.19612	8.52985	6.67814	2.22746	2.0775	-2.86899	0.74358	6.13633	-6.29461	10.1912	3.16464	3.14619	1.41089	3.70672	-5.35383	5.35245	-5.95155	-3.81221	5.7423	-0.451985	1.46599	-3.59116	-0.246718	4.14466	-3.75993	-5.58096	6.70836	-0.239849	-2.34552	-6.72981	1.59569	2.69901	1.17405	7.38478	5.75669
1.43764	-2.24283	7.17372	2.26227	-2.87188	2.52939	-2.68831	5.93671	0.919609	2.31608	-7.9216	1.56461	8.65846	5.90487	-0.4956	4.10544	9.22878	7.23001	2.82264	4.80155	-4.19569	-0.551185	6.22226	-5.82851	9.04748	2.08969	3.53508	-0.594504	5.0488	-6.0923	2.29523	-2.57843	-3.36362	6.58735	1.10762	1.34187	0.539821	0.64701	3.64	-5.0647	-4.96408	5.5383	4.1283	3.25988	-7.08036	1.72287	4.62651	0.189975	5.52937	4.99069
0.605888	-1.83782	7.6899	3.07352	-4.52556	6.8455	-1.4533	5.55153	3.49781	7.20839	-6.99677	1.90538	8.07054	4.97903	6.66177	6.17975	8.9773	7.29489	2.60154	5.10002	-4.04954	-2.56804	5.51833	-2.65838	6.88222	-0.871351	4.04157	-1.97986	5.92975	-6.13783	-0.51668	-0.243111	-0.524594	5.41678	2.1455	2.23245	3.03415	0.857004	2.86386	-7.01423	-3.78275	4.48072	6.12481	6.89505	-4.2716	1.56396	8.68539	0.898731	2.46974	4.24038
-0.451051	-1.51539	8.34498	3.17246	-3.96849	10.3084	-0.173607	3.83832	4.04521	10.9024	-5.82979	2.05683	6.77713	3.71804	11.6844	6.50123	6.79539	8.09376	1.77078	2.75035	-1.83933	-4.12257	5.11388	3.29422	3.81878	-3.02249	5.92734	-0.910675	5.94378	-6.80677	-1.05573	0.388022	1.9837	2.50863	3.62191	3.27343	3.61893	1.02372	2.55348	-7.35789	-1.99279	3.86474	4.87931	7.91757	0.436583	1.54041	12.5985	2.90777	0.373828	4.70191
0.549601	-0.0913373	8.4443	2.2622	-0.894479	11.614	0.767804	3.37582	2.18879	11.8282	-3.69444	2.33458	5.61403	3.28078	12.3743	5.0313	3.34586	9.25791	1.68218	-0.785788	2.15732	-4.54447	5.48304	9.35333	1.23347	-2.31305	9.04932	1.24174	5.76569	-6.16022	0.528891	-0.190182	2.19604	-0.406954	6.04789	2.88386	3.0958	1.64587	2.66399	-5.7796	-0.117343	3.87382	2.38735	6.81506	4.60266	1.46603	14.7949	4.59918	-0.00855641	6.31802
3.99115	2.6341	7.50673	1.79391	3.33461	11.6933	0.893225	5.32743	-1.45597	10.7847	-0.563929	3.25855	5.52515	4.53003	9.50644	2.66195	0.355658	9.14288	3.06975	-2.46873	6.76035	-3.5115	5.91001	12.5155	0.13482	0.418371	11.1856	2.58571	6.4034	-2.10444	2.18528	0.153024	0.758083	-2.16501	8.30646	1.34094	2.67511	2.22457	2.14883	-3.72238	0.912926	4.55521	0.846377	4.6049	6.4715	1.20512	14.9324	5.57737	0.294276	8.53228
8.3383	4.70268	6.03965	2.78039	7.17283	12.4455	0.787401	8.877	-4.80081	8.77873	1.93317	5.03143	6.25098	6.08638	5.6449	0.654568	-0.771288	8.26116	5.48755	-0.362591	10.0636	-1.03719	5.83332	11.5957	0.149571	2.68402	11.4723	3.43742	7.47087	4.02374	2.36367	2.47563	-0.658779	-2.44109	8.58128	0.350021	3.16083	2.37161	1.39462	-1.13509	1.14895	5.35226	1.19979	3.08506	6.41135	0.820118	13.0391	6.79927	0.0412052	10.8665
11.7521	4.3135	5.42324	4.23132	9.11168	13.7378	1.70802	12.7161	-5.61007	5.74221	2.68406	7.25071	7.33143	6.04134	3.00847	0.32224	0.114076	8.4627	7.99153	3.87805	10.6706	2.14343	5.95183	8.44516	0.711141	3.44607	9.91172	5.88017	7.81964	8.94769	1.53492	5.66365	-1.09548	-1.2792	7.42316	1.2181	4.20189	2.83055	2.87625	3.13884	2.27986	5.3334	3.14367	3.46364	6.62053	0.467008	9.0354	8.69247	-1.08204	12.405
13.5152	2.65431	6.0811	4.87704	9.09598	14.0874	4.57707	14.5884	-3.05552	2.01727	2.65271	9.32183	8.05479	4.58873	2.40734	2.58474	2.05033	9.5492	8.91695	7.39067	8.54217	4.17827	7.39508	6.32175	1.06913	3.76107	6.42146	10.54	7.05194	11.3321	1.63808	8.82599	-0.365377	0.157912	7.73952	3.915	4.44885	4.44164	7.50815	7.66198	5.59888	4.33608	5.85959	5.64778	8.4294	0.263564	3.62698	9.96003	-2.38918	12.5873
14.2204	2.51611	6.51583	4.87681	9.02184	13.3903	8.06599	12.4884	2.29959	-0.727939	3.37308	11.101	7.39863	3.74828	2.48984	6.38846	3.92448	9.66332	7.4667	9.53077	4.78695	3.92725	10.0819	6.53651	-0.0312703	4.32287	2.58391	14.0666	5.32244	12.1986	3.60744	11.4075	0.274816	1.01098	10.5245	6.85002	3.44772	6.78161	12.4272	9.78809	10.2718	3.32248	8.92363	8.30679	10.5236	0.71852	-1.18262	8.66594	-2.52451	12.1525
14.8695	4.27549	6.05177	5.25228	9.99806	12.686	9.54402	7.67016	8.35406	-1.27878	5.00033	13.0405	4.91927	5.4484	1.58813	8.17891	4.89491	7.57146	5.38119	10.9895	1.62484	2.64116	12.3572	8.13249	-2.08743	4.97213	-0.0653073	12.5883	3.23329	12.593	5.84711	12.2738	-0.184448	1.8692	13.0083	8.31447	2.90104	9.25094	14.0993	9.43433	14.0028	3.18201	12.1049	9.09749	10.8952	3.30267	-3.28964	4.9028	-0.256931	11.3332
15.6132	6.10626	5.61834	6.14685	11.1206	12.0895	8.80327	3.70152	13.0541	0.00858625	6.89931	15.184	1.10395	9.38333	0.605292	5.70014	4.19013	3.78874	4.64773	12.1462	0.871549	2.44755	12.728	9.42116	-2.15151	6.12695	-2.14869	7.53402	1.60227	12.5596	5.78339	11.147	-0.459666	3.16397	12.8005	8.00796	4.46612	11.5635	11.7386	8.41308	14.9064	4.17679	14.7914	7.01697	9.6527	8.30823	-2.43192	1.40917	3.85952	9.29941
16.2042	7.18622	5.38405	5.98355	11.4895	10.9285	7.97988	2.84261	16.1895	1.94575	8.65916	16.9457	-2.22566	12.9374	1.67043	1.19314	1.91733	0.404617	4.68241	12.8351	2.35693	4.22169	11.9511	8.83857	1.16535	7.52534	-4.12427	3.47913	0.726707	12.0439	3.02853	9.55042	0.329905	4.78634	11.138	6.21749	7.66725	12.2996	7.32821	7.8441	13.9172	6.03543	15.8745	4.03945	7.84529	12.4629	-0.940882	0.850902	7.10695	6.29394
16.6436	8.24787	5.2031	4.19877	11.1752	9.48787	8.16032	4.42084	17.328	3.5209	10.0447	17.9127	-3.3253	14.4783	5.03986	-1.14298	-0.51757	-1.14715	3.76709	12.2273	5.45325	6.76462	12.3411	6.21195	5.71279	7.27538	-4.35827	1.75093	1.1304	12.3616	-0.0604757	9.13415	0.825064	6.34748	9.73941	3.56926	10.3601	10.1937	3.40718	7.66746	13.8005	7.59224	14.29	3.70193	5.87537	12.5972	-1.27703	3.48269	7.8329	3.83786
16.183	9.75182	5.65094	3.13049	10.5889	8.66208	8.21456	6.35999	14.9063	4.12069	11.2269	17.5939	-2.72439	14.3161	8.91587	-0.133143	-2.32858	-0.976079	1.88123	10.079	9.23547	8.26537	14.8178	3.81738	8.24233	5.15656	-1.71391	0.840385	3.75784	14.3669	-1.22893	9.65009	-0.0798161	6.80344	8.117	2.06817	10.854	6.14021	0.433611	7.49013	14.6341	7.4564	10.1452	7.23488	4.43981	10.3151	-3.27819	6.87959	7.36277	2.93724
13.6894	11.0364	6.06917	4.75072	9.55453	8.43943	7.29381	7.0121	9.4976	3.38219	12.281	15.446	-1.69806	13.2343	11.2407	1.66614	-3.39822	0.913023	0.753537	7.28507	11.5145	8.61388	17.5121	4.26287	7.04907	3.86599	2.2194	0.107224	8.03755	15.5496	-0.442429	9.74682	-2.2041	5.47672	5.82333	4.12707	9.74684	2.56265	-2.17845	6.59141	13.5477	5.61427	5.33583	11.5868	4.22844	9.07074	-4.68661	7.58326	7.43322	3.36144
9.46792	11.3244	4.71819	7.70358	7.3519	8.13803	6.20322	5.67653	4.57052	1.72929	12.6432	11.481	-0.155194	12.2079	10.774	2.38554	-2.77203	4.47879	1.66667	4.78266	11.2831	9.1504	17.3513	7.07161	3.61166	5.00768	5.80081	-0.343322	11.3146	13.2241	0.910364	9.01007	-4.39401	3.11652	3.76024	9.56024	9.01778	1.48355	-2.88375	5.1611	9.30596	3.74333	2.43926	13.3914	5.29583	9.04543	-3.83209	4.42646	8.09467	4.48442
4.98921	10.557	2.14427	9.63903	4.60729	6.85996	5.65408	2.77211	2.88491	0.634859	11.8856	6.41816	2.36153	11.1507	7.92666	2.44831	-0.328979	8.3186	3.75665	3.2212	9.94494	10.5235	13.0995	9.43348	0.851889	7.55287	8.92682	-0.898684	11.0191	8.59852	2.43318	7.97336	-4.59939	1.28131	3.02579	14.2398	9.08572	2.78783	0.103636	5.39338	3.79094	3.41109	3.04578	12.4563	7.21511	8.52427	-1.00886	-0.571233	8.76083	5.84357
1.88703	9.20586	0.543287	10.0983	3.36402	4.10295	4.99398	-0.348515	3.84379	1.70581	10.0034	1.84644	5.07281	9.11994	5.15329	1.45109	2.03796	10.2435	5.21789	2.77727	8.93339	11.9363	6.75698	9.49858	-0.345661	10.1252	10.518	-1.48232	6.90935	4.17972	4.9226	7.14359	-1.79401	0.905765	4.10451	14.4758	7.80302	4.81995	5.00278	8.11226	-0.893731	3.93573	6.49815	11.2303	8.99642	7.61318	2.4093	-4.29257	9.21781	6.56469
1.48581	8.03579	0.595631	9.67757	4.43657	0.89742	2.80442	-2.21492	5.05801	4.97134	6.57457	-0.379997	6.19509	6.72899	5.38646	-1.6595	2.82912	9.01364	5.49696	3.02234	8.48621	12.3933	1.79875	6.97888	-0.478269	11.6127	8.91296	-0.961892	1.89577	0.667969	8.1163	6.40652	2.73423	1.97676	6.29882	11.8343	3.89845	5.95404	8.18317	10.8191	-3.86778	3.29659	9.83046	12.0182	10.0129	7.55363	4.73055	-4.03576	8.9432	5.86919
3.74702	7.8372	1.93202	8.85475	6.24925	-1.48042	-0.936281	-2.31243	5.26553	8.37728	1.13887	0.0381197	5.06005	5.20986	9.4612	-5.21009	2.50474	5.23652	5.45573	3.36975	7.77074	11.9429	0.153965	2.86329	0.824421	10.6288	4.32375	1.34862	-0.195746	-1.61033	10.719	5.08791	6.38479	3.93882	8.01884	10.0017	-0.106029	5.5074	8.45005	11.4379	-4.94428	1.36324	10.4568	13.6516	10.7044	8.20683	5.19643	0.953324	6.68994	4.45674
7.2339	8.27972	4.35977	7.70604	6.57404	-2.87574	-3.96572	-1.49406	4.70709	9.9061	-4.69135	1.19525	2.46729	4.411	14.1443	-6.16104	2.26086	0.633829	6.50314	3.2141	5.62605	11.3165	0.941085	-0.421169	3.7123	6.98956	-1.22193	4.58123	1.14865	-1.70233	11.7622	3.07323	7.4412	6.22066	7.97294	9.63794	-0.543466	3.94436	7.22371	10.3425	-4.79894	-0.0350068	8.27453	13.3297	11.196	7.9502	4.7728	7.81267	1.69112	4.14593
10.124	7.96917	7.47277	6.09005	4.86685	-3.21998	-4.52968	-0.990061	4.02694	9.02929	-7.90863	1.55085	-0.791952	3.76264	15.0913	-3.65415	2.93186	-2.58307	8.79171	2.22657	2.62963	10.2365	2.0719	-0.774968	6.43281	2.72684	-4.66093	6.55997	3.2038	0.310452	10.3776	1.25234	6.45751	8.51329	5.55407	8.68643	2.73197	1.90155	5.87678	8.27368	-4.55756	0.312305	4.79679	10.7612	10.7222	5.68291	4.2437	11.8511	-4.47235	5.67576
11.0727	6.37898	10.3149	4.38086	2.98841	-2.15228	-3.34283	-0.570845	3.61489	6.67975	-7.53248	1.50848	-3.45356	2.8956	12.527	0.858172	4.63627	-2.28716	10.0451	1.14929	1.00849	7.61482	1.99236	1.76172	7.05384	0.259969	-3.66398	5.49853	4.3352	2.55229	6.67116	0.909313	5.0892	9.31575	1.38107	5.56281	6.09174	0.204638	4.32021	5.8007	-4.07864	2.10556	2.06961	8.15015	9.12572	2.62556	3.70455	11.057	-8.68906	7.34841
9.9442	3.96029	11.7613	3.40581	3.23511	0.158069	-1.60119	1.06797	3.72125	5.10877	-4.8487	1.93527	-3.9912	1.30464	9.92986	5.09717	6.77221	1.0387	8.18025	1.27579	1.77127	3.7919	0.0894287	5.28508	5.92822	0.600195	0.634472	1.90151	5.00909	2.9544	2.87771	2.56717	4.41218	6.79892	-2.21792	0.902235	6.61109	0.160297	1.43377	3.63695	-2.47385	3.79498	1.36956	7.67052	6.65421	1.11473	4.05239	7.33327	-8.86788	7.08727
7.65705	1.24196	11.6671	3.8139	5.29306	3.15112	0.287383	3.58042	4.18761	5.95496	-1.55737	3.27512	-1.99687	-1.14205	8.66933	7.78782	9.34694	3.43811	4.32676	2.7479	3.66904	0.53485	-2.94955	7.55915	5.00003	2.58164	4.18483	-1.97813	5.13242	1.7437	1.49406	4.6936	4.52771	1.99269	-3.01877	-3.31622	4.42739	2.00116	-2.76442	2.0913	-0.740634	3.69777	2.34174	8.88868	3.42255	2.0452	5.64834	3.90231	-4.82145	5.12502
5.27841	-1.05113	10.8803	5.25197	6.51283	6.27735	2.10803	5.04763	3.70844	8.28644	0.887531	4.9275	1.66908	-3.73249	7.24526	9.42689	12.3149	1.39101	1.90546	3.82541	5.45122	-0.484254	-5.52316	8.10388	5.28586	3.84635	4.345	-3.82466	3.99332	1.51088	2.7512	5.21911	4.9758	-1.83519	-1.12912	-5.4573	1.48016	4.30511	-6.10469	1.30492	-0.748512	1.74026	3.58813	9.65521	0.869512	5.0179	6.7278	2.87176	1.36921	3.38142
3.3979	-2.3795	9.9055	6.38575	5.33634	8.03208	3.93797	5.14229	1.65648	10.0134	1.83409	5.2257	4.34375	-5.0859	4.14906	10.5182	13.5358	-4.21706	2.79186	2.54007	6.96067	1.57875	-6.81763	7.8083	5.79938	3.6039	1.73055	-2.81839	2.17577	3.58902	4.76323	3.95596	5.28324	-2.35368	0.890244	-5.29424	0.0542008	5.59952	-6.68948	1.05114	-2.52955	-0.547094	3.15809	9.0617	0.899925	8.8829	5.78959	3.80484	6.02639	2.67258
2.05666	-2.84368	9.1829	5.99326	2.47314	6.27021	5.46768	4.94636	-0.205901	9.86476	1.63392	3.49504	3.3378	-4.16628	0.259056	10.3778	11.0451	-9.58848	5.43324	-0.538464	7.29745	5.3645	-6.77411	6.33153	4.8957	2.82023	-1.9015	-0.487149	1.20204	6.30006	5.92678	2.1002	5.00792	-0.456923	0.148672	-3.59773	0.652867	5.27652	-5.24265	0.24574	-4.75468	-1.99666	0.284294	7.16717	3.13126	11.4171	3.75667	4.51843	6.62486	1.78627
1.2555	-2.90066	8.99348	3.88705	-0.372093	1.12782	5.5134	3.77329	-0.466821	7.12022	1.02961	0.941307	-0.55878	-1.51884	-1.92537	9.40938	5.77879	-12.1148	7.23482	-2.67579	5.83294	7.53897	-5.02291	3.07371	2.0865	2.16939	-5.25991	0.761686	1.33272	6.9963	6.05754	0.449043	4.17344	0.684069	-3.29745	-1.77979	1.63209	3.3346	-3.83809	-1.461	-5.58988	-2.89484	-3.34469	4.21232	5.02882	11.0449	2.89756	4.0414	3.75908	-0.288436
1.03476	-3.19993	7.94713	1.13966	-0.964228	-4.41292	3.71066	-0.0101047	-0.168644	2.17673	0.569841	-0.928851	-4.12418	1.28383	-1.61189	9.7238	0.676165	-10.8055	7.08222	-2.35074	4.2728	6.06103	-2.1067	-0.698269	-1.52241	1.83545	-7.76201	0.102326	1.03637	4.10186	5.16119	-0.974302	4.06543	-0.194921	-5.50954	-1.90688	1.46999	0.576276	-3.14705	-2.19519	-3.91376	-3.75392	-5.37346	0.613442	4.39799	8.49823	4.20074	3.0953	-0.0947928	-2.90321
0.689342	-4.42029	4.7702	-1.20551	1.60467	-7.40308	1.3136	-5.30884	-0.40747	-3.02448	0.168534	-1.35598	-4.76684	3.14659	-0.709399	11.1891	-1.49798	-5.79583	4.96671	-0.57911	3.80521	1.71898	0.23426	-3.00401	-3.95317	1.91925	-9.17497	-1.05473	-0.719027	-1.36015	2.93781	-1.82124	5.37106	-1.27731	-3.30074	-4.20622	-0.267932	-1.58114	-2.73547	-0.397812	-1.14828	-4.04842	-4.45554	-3.47654	1.56917	5.38136	5.94906	1.98065	-2.98347	-5.39143
-0.652498	-5.93598	0.625845	-2.98401	4.88461	-7.13929	-0.280076	-8.82968	-0.475929	-7.23764	-0.80777	-0.445053	-2.56383	3.40814	-0.771095	11.3097	-0.124109	0.494509	1.41258	0.62859	3.43433	-3.35437	0.636681	-3.07527	-4.27993	1.52639	-8.77205	-0.997461	-3.39011	-6.49523	-0.429874	-1.34225	6.64571	-0.903618	1.25929	-6.03041	-2.64381	-2.54076	-2.635	2.95708	0.370558	-3.3219	-0.891296	-6.88298	-1.43571	2.62102	6.39401	0.6065	-3.8792	-8.08543
-2.94854	-5.59544	-2.75302	-4.38539	5.30673	-5.66317	-0.676539	-9.00121	-0.0870734	-10.6347	-1.95669	0.546486	-3.06805	1.92876	-1.06647	9.54625	2.9996	5.05373	-1.57081	0.143739	2.79457	-7.20974	-0.959427	-1.88903	-3.78696	-0.434812	-6.11029	0.0904625	-6.45094	-9.5638	-4.15788	0.296257	6.56226	0.520488	4.48339	-5.34853	-3.91953	-2.5861	-2.34197	6.19739	0.366409	-2.06005	2.9452	-7.77127	-3.97753	0.965477	6.17682	-0.491799	-2.71431	-10.5409
-5.77473	-2.47546	-5.36462	-5.5983	1.95576	-5.55057	-0.316023	-6.43957	-0.613556	-12.8546	-1.58653	0.298714	-16.6411	-0.0628626	-0.332936	7.72246	5.09291	6.6161	-2.21484	-1.45687	3.14448	-8.78196	-3.27338	-0.712393	-3.71634	-2.78779	-2.77133	1.10382	-9.56726	-10.348	-7.20099	1.5783	5.05531	1.96884	6.0254	-2.87709	-3.32439	-1.36082	-0.922094	8.29373	0.125086	-0.181031	4.36283	-6.63111	-6.28663	0.590226	5.93428	-1.76448	-0.470495	-11.1297
-8.26511	1.85778	-8.10761	-5.95887	-2.28672	-6.71191	0.161112	-2.46005	-2.2984	-12.6944	0.144158	-0.321493	-55.7394	-0.804812	1.58198	7.06646	4.31643	4.97296	-1.8885	-3.12798	4.59455	-8.26847	-5.12713	-0.452601	-3.44583	-2.91817	-0.93775	1.86268	-11.1673	-8.57788	-8.39979	1.18397	2.6591	2.54183	6.78985	-0.208619	-1.2039	1.31017	0.597486	8.91699	0.541305	2.56689	3.2071	-5.37449	-7.57034	0.255221	4.92832	-4.39678	1.70892	-9.11622
-8.72682	4.8388	-10.7787	-4.60689	-3.7788	-7.35178	0.8536	1.0049	-3.5393	-9.87875	0.771764	0.782862	-126.858	0.319315	3.70418	7.03433	1.15384	1.25142	-2.81795	-4.22143	4.73611	-6.51357	-6.33425	-2.08085	-2.00212	-0.0939982	-1.16328	2.48225	-9.84187	-4.44922	-7.11929	-0.288252	0.634722	0.946881	6.09416	1.83646	1.87071	4.00444	-0.140688	8.97273	2.11346	5.063	1.08995	-3.95043	-7.36768	-1.3005	2.91536	-7.11201	2.94608	-5.42646
-6.54687	4.29794	-12.4383	-2.36111	-2.07253	-6.80443	2.27035	2.5222	-3.92076	-5.83142	-0.753561	2.97307	-207.646	2.32335	4.93174	6.55301	-2.00169	-1.64361	-4.33607	-4.1925	1.35844	-4.29364	-6.40782	-4.96316	0.299049	3.38103	-2.84477	2.81122	-6.66104	0.252641	-4.17905	-1.30003	0.318869	-2.27634	3.67416	2.89303	5.28086	5.15555	-3.44865	9.17753	4.66187	6.2601	-0.795218	-1.19627	-6.09699	-3.82014	0.585802	-7.52665	3.17024	-1.5836
-3.50347	0.238744	-12.5528	-1.0578	0.416857	-5.44394	3.33819	2.43568	-5.21003	-2.85759	-2.75173	3.47576	-245.224	3.54234	4.98652	5.21955	-3.16394	-2.0923	-4.38315	-3.48876	-4.67391	-2.46654	-4.76957	-6.93236	1.89625	4.55717	-4.62247	2.56491	-3.36657	3.25992	-1.45554	-1.41955	1.63182	-4.08163	0.971736	3.16466	7.64341	4.79191	-6.46385	8.19523	6.46079	6.58225	-1.77293	1.89342	-4.30929	-5.69277	-1.61749	-6.24549	3.06735	1.12548
-1.74805	-4.67738	-10.5248	-1.85286	1.47647	-3.49343	2.6502	2.25635	-8.30551	-2.56455	-3.50392	1.57839	-200.83	3.10053	3.78985	3.56733	-2.26335	-1.74224	-3.38138	-2.99775	-10.1271	-1.611	-2.62338	-7.02723	1.58658	3.08531	-4.66338	1.81286	-0.313704	3.96403	-0.246837	-1.48269	2.84637	-2.94742	-1.12016	3.08049	7.22675	4.22709	-6.13908	5.07149	5.68367	6.71057	-2.18716	2.96631	-3.04097	-5.65398	-5.4056	-5.93702	2.42475	1.71369
-1.87353	-8.00785	-6.505	-4.03015	0.663074	-1.35646	0.969879	2.58587	-10.5767	-6.42824	-3.4241	-1.18602	-85.9341	1.13843	1.35482	2.14865	0.0380906	-2.87874	-3.35497	-2.38297	-12.6132	-1.61133	-1.57989	-5.97548	-0.108347	0.797741	-2.75358	1.82935	2.47491	2.93989	-0.993187	-2.56356	2.16501	-0.16527	-3.40822	2.00032	3.54178	3.80717	-2.6749	1.8716	2.29154	6.25347	-2.79202	1.4625	-2.93056	-3.95478	-16.3088	-7.20577	0.252334	-1.13091
-2.91115	-9.13494	-2.63298	-5.82174	-0.934021	-0.163743	-0.79267	2.30901	-8.7498	-18.7337	-3.35201	-3.55458	51.9728	-1.6884	-1.473	0.668548	3.36581	-5.91063	-4.32302	-1.13771	-11.7173	-2.70505	-2.75015	-4.84743	-1.57676	-1.4752	-0.405522	3.5186	4.45872	-2.30624	-3.67695	-4.93881	-0.200493	2.19638	-6.78358	-0.585262	-2.21586	2.47219	1.16999	0.880652	-2.0074	4.81741	-3.14078	-1.51172	-3.02057	-1.45245	-42.2373	-8.03371	-2.56666	-10.6382
-4.51064	-9.31669	-0.806045	-7.29154	-1.74278	-0.95959	-2.5819	0.647889	-3.69928	-46.3215	-2.72807	-5.05209	165.64	-4.04789	-3.65321	-0.577695	6.72729	-12.3971	-6.95018	0.171792	-8.16718	-7.69842	-10.413	-4.23071	-1.47861	-4.40301	0.4243	5.69602	4.98018	-19.3577	-7.30046	-9.86248	-2.08606	2.40726	-10.5019	-3.1737	-7.87825	0.178731	3.41472	1.30776	-5.10844	3.13394	-2.67923	-5.21104	-3.28266	0.91685	-92.5343	-7.45356	-3.7124	-32.0453
-10.4109	-13.5523	0.0857263	-11.9091	-1.29217	-3.60338	-3.66824	-1.32674	-0.910806	-97.1514	-2.03988	-6.32384	231.076	-4.8177	-4.83512	-1.6469	6.41649	-28.6184	-17.5511	0.0426127	-4.38287	-22.3879	-32.3173	-3.87906	-0.149163	-8.08062	-4.72928	6.42039	3.49907	-58.8523	-12.1096	-22.966	-2.33116	-0.384356	-12.8408	-3.90034	-12.0258	-2.1896	3.08322	0.972281	-6.30733	0.171337	-2.94761	-9.35527	-7.63628	1.89813	-168.887	-9.63501	-4.4565	-73.3708
-27.7995	-29.1806	0.815978	-26.1691	-0.58031	-8.64015	-5.50573	-2.37556	-8.54799	-169.973	-6.06762	-12.3952	250.728	-4.11584	-5.05115	-7.46738	-4.49312	-65.1323	-46.7625	-4.90096	-5.83624	-55.5488	-77.5678	-3.45974	0.700981	-14.071	-23.4758	2.79805	-2.2652	-127.584	-22.8998	-53.3892	-4.13089	-7.97198	-12.9893	-2.81625	-16.3757	-6.10665	-3.4288	-0.753169	-8.09381	-9.69361	-7.54426	-14.6457	-22.3052	-0.826911	-241.553	-23.6589	-12.0545	-141.016
-65.2269	-64.5158	-3.90316	-59.4046	-1.88381	-20.4418	-14.6702	-5.13243	-35.8465	-233.369	-22.9204	-31.7881	241.784	-3.04356	-4.48658	-27.1667	-33.8732	-129.374	-104.506	-20.0048	-20.4555	-116.32	-148.778	-5.99821	-0.725451	-28.9364	-66.2672	-10.4742	-17.8331	-208.269	-48.9836	-109.214	-15.8341	-25.4318	-12.7258	-2.22145	-27.2736	-18	-22.7686	-2.77261	-16.4866	-34.0046	-20.2082	-26.242	-55.6537	-11.9061	-256.592	-59.4464	-35.8239	-217.063
-129.575	-127.014	-23.6009	-120.739	-10.3529	-46.4685	-40.9586	-17.7409	-91.6192	-237.644	-63.2242	-72.7662	220.861	-5.81276	-6.2266	-71.1224	-89.8254	-204.074	-182.723	-53.0143	-56.2794	-195.123	-220.654	-19.4873	-8.34175	-63.5823	-138.659	-40.1304	-50.8795	-252.499	-101.68	-183.559	-48.5294	-61.993	-17.9141	-7.15767	-55.1629	-48.8331	-64.0313	-5.07793	-39.1593	-80.3202	-46.2512	-54.6128	-116.902	-37.9365	-186.535	-123.113	-84.4048	-252.921
-208.003	-203.525	-68.4139	-199.996	-33.5134	-95.7628	-95.0202	-51.4495	-171.241	-161.628	-132.959	-139.506	196.769	-21.4927	-18.5221	-143.711	-169.496	-241.196	-238.837	-113.025	-118.764	-248.455	-242.893	-54.5348	-28.4928	-127.143	-216.664	-94.3583	-109.158	-217.826	-177.685	-238.962	-110.441	-125.72	-37.1357	-24.0033	-110.24	-108.944	-133.308	-12.9012	-85.9678	-151.058	-95.8317	-109.994	-195.726	-87.4529	-55.9036	-201.574	-158.093	-209.521
-255.473	-247.934	-141.402	-252.579	-79.7055	-167.937	-174.047	-114.479	-237.378	-31.7531	-210.078	-213.996	171.073	-62.1642	-51.6461	-221.344	-237.758	-199.689	-223.504	-191.634	-197.03	-228.298	-184.558	-118.971	-68.1402	-206.525	-246.555	-171.127	-186.475	-107.78	-238.226	-228.193	-190.915	-201.664	-80.1694	-60.2623	-185.274	-189.279	-210.17	-35.5847	-159.76	-223.853	-169.957	-185.955	-247.377	-161.105	83.965	-250.745	-227.527	-94.5766
-226.749	-215.586	-217.188	-230.161	-151.675	-231.608	-240.813	-194.312	-238.063	102.556	-243.043	-249.063	142.053	-134.156	-112.9	-251.936	-242.498	-84.7562	-128.978	-245.615	-250.008	-128.392	-62.6715	-198.565	-132.211	-255.446	-191.67	-236.138	-244.937	32.7727	-231.849	-139.862	-247.639	-242.804	-150.308	-123.16	-239.942	-246.046	-242.984	-82.7165	-231.484	-250.034	-235.669	-243.791	-224.723	-229.152	190.448	-225.039	-239.735	46.4767
-120.723	-107.373	-243.352	-127.426	-226.039	-236.116	-242.824	-246.295	-154.67	201.687	-194.718	-206.276	109.033	-215.98	-192.636	-199.499	-164.363	57.3112	5.43065	-225.367	-231.035	11.2606	75.17	-245.675	-206.244	-228.677	-67.5901	-238.194	-235.468	152.678	-144.892	-8.2446	-232.391	-206.978	-222.646	-199.264	-225.977	-229.584	-193.533	-155.886	-247.389	-195.274	-240.484	-234.733	-123.211	-240.141	246.921	-120.841	-167.646	165.144
19.8337	32.2151	-185.803	14.8644	-252.755	-159.005	-162.197	-223.246	-17.9351	251.276	-77.8	-93.6581	73.6591	-255.84	-249.841	-78.8881	-33.5869	175.109	128.114	-122.758	-132.351	137.873	183.924	-215.177	-245.942	-124.756	73.7831	-158.304	-144.998	224.039	-11.3176	118.045	-136.24	-97.5401	-246.843	-241.974	-133.25	-132.153	-74.8361	-228.456	-178.83	-73.2163	-162.254	-145.86	16.9892	-168.944	260.007	20.8746	-37.007	235.114
144.221	152.505	-62.1811	144.012	-197.447	-27.1927	-29.6654	-120.64	119.093	258.739	59.6034	44.5499	39.2016	-214.058	-236.374	60.1546	99.1191	241.222	207.526	21.5864	7.50643	218.326	242.936	-109.128	-210.059	15.1736	183.684	-26.3011	-8.29177	247.969	118.937	206.506	2.17714	41.4308	-191.637	-207.517	1.78954	6.53019	63.5189	-249.185	-48.8334	67.6088	-28.9865	-11.4192	143.605	-41.0863	246.808	146.897	99.3779	256.365
223.506	226.016	75.7637	227.163	-75.1213	107.716	105.636	19.7658	216.457	241.619	171.758	162.676	9.34099	-99.8022	-142.986	172.2	195.328	258.249	241.053	151.382	135.818	249.533	257.853	28.1977	-101.225	141.059	242.058	107.007	123.063	241.928	210.328	248.913	129.588	159.861	-73.1658	-98.698	127.637	133.582	174.001	-187	90.4021	180.312	107.152	117.024	223.525	91.9997	223.024	224.532	198.462	245.543
255.368	252.249	181.986	260.119	63.7853	205.109	207.234	146.041	262.634	215.61	237.073	235.995	-14.5127	40.0112	-6.55454	237.244	241.804	246.382	243.206	230.634	218.349	247.62	245.811	147.619	37.1368	222.463	256.986	202.262	213.847	223.995	252.536	254.192	212.545	230.109	62.5618	39.7303	210.695	215.469	235.538	-60.854	194.53	243.45	205.41	204.644	253.772	189.442	197.068	252.237	244.781	222.002
252.967	245.981	238.561	256.561	172.476	252.105	260.831	226.716	267.026	187.383	257.619	263.471	-34.3263	156.348	122.682	257.33	246.728	224.478	228.81	256.087	249.625	231.027	221.915	222.278	156.018	255.235	247.17	246.315	256.079	203.802	254.961	237.985	247.075	252.898	172.228	158.193	245.507	247.21	253.301	78.3657	247.324	261.226	252.99	245.49	250.962	237.793	169.923	247.198	248.599	197.427
232.822	223.982	251.832	234.056	232.677	258.36	270.508	257.053	246.882	156.878	248.505	257.904	-52.5594	223.444	211.24	246.158	228.621	199.999	206.401	244.604	244.838	210.764	195.436	251.933	229.099	252.844	226.261	249.936	259.964	181.801	234.823	213.642	247.608	245.458	234.806	229.491	246.073	243.236	243.701	185.473	257.873	250.344	258.955	251.827	232.836	246.647	138.811	227.789	231.67	173.827
206.943	197.299	238.71	205.732	250.528	241.302	251.578	251.609	217.265	124.123	225.565	234.102	-69.2247	243.594	250.668	219.723	203.887	172.145	180.575	216.171	224.326	189.496	168.877	251.038	256.15	233.614	199.499	234.238	240.915	154.546	206.755	186.636	231.908	225.709	252.827	253.11	231.238	222.928	221.269	242.724	245.358	226.922	240.705	238.616	207.816	233.889	102.686	204.645	211.221	148.626
180.306	169.294	215.388	177.238	241.29	214.004	220.566	230.337	185.667	90.8852	198.062	203.278	-82.3148	235.389	251.51	189.376	179.29	139.087	154.016	185.72	200.817	165.413	139.509	234.288	250.868	210.39	167.543	214.868	211.915	121.09	178.364	156.445	211.884	202.998	242.667	245.274	212.534	199.764	194.14	257.877	224.298	199.649	213.74	216.111	177.494	213.198	64.7408	180.475	192.702	121.332
153.076	139.238	190.221	148.136	219.764	182.703	187.214	205.634	153.697	58.9797	168.448	171.034	-90.1864	216.213	231.24	159.949	154.106	101.949	127.874	159.327	176.47	137.447	104.771	209.998	229.422	187.001	131.013	194.731	180.221	84.7363	151.115	123.105	190.573	178.293	222.075	225.946	191.378	177.87	164.86	249.71	199.173	169.325	185.359	189.129	143.596	190.28	29.9502	153.578	174.052	93.1772
124.14	107.319	163.69	116.523	194.92	149.882	154.2	179.958	120.863	30.5567	136.384	137.711	-93.1182	193.676	202.959	131.267	126.747	64.5112	101.412	135.352	148.386	107.463	66.5123	180.633	203.26	161.357	92.9728	168.762	148.46	50.9352	122.609	88.3478	164.399	149.233	200.793	208.403	164.95	156.566	133.111	231.299	169.275	134.171	154.889	159.419	109.074	166.422	1.96042	122.925	150.24	61.4282
94.8148	75.1668	133.279	83.162	168.126	116.553	121.082	151.21	86.6174	8.52331	103.19	102.839	-92.8567	168.281	172.437	100.527	97.9906	30.6326	71.0712	109.973	115.673	76.0746	29.8262	147.066	176.007	132.178	57.785	133.74	117.177	24.5926	90.841	53.2157	129.692	114.491	178.883	192.434	132.163	134.746	98.7704	204.112	134.732	95.8079	119.649	127.754	76.6708	142.332	-17.5892	91.1035	114.494	22.1707
67.002	43.9376	97.408	50.6214	137.022	83.8094	87.8603	117.934	51.9297	-6.65827	72.5787	68.5182	-91.4365	138.632	141.463	66.0753	67.9061	2.27052	32.9887	80.575	80.5054	40.0275	-0.865761	111.781	146.589	102.203	28.7517	93.508	85.9221	5.81501	57.9968	18.8408	87.8885	76.636	152.702	167.498	95.1223	107.831	64.3905	166.577	97.4651	58.807	80.3347	94.6055	49.7209	115.601	-28.5645	62.4308	65.6805	-21.0261
37.5146	14.4216	57.8913	20.7363	101.134	52.9987	55.2611	81.5541	19.9669	-21.4326	48.2057	38.8026	-89.6133	104.618	110.493	30.3508	33.7903	-20.4287	-11.0828	48.2233	45.3051	-1.59481	-23.7231	77.5836	114.644	72.4061	8.05923	55.2946	54.8296	-12.7621	29.0238	-12.3033	45.0081	42.9029	122.028	125.909	58.1375	69.057	34.9667	121.431	60.1804	27.7475	41.6104	61.2428	30.7155	79.9251	-35.0337	38.4908	13.3524	-58.4339
1.80708	-11.0328	20.7873	-5.36378	63.8438	24.6548	23.9796	46.1215	-6.26965	-44.3275	28.9781	17.0282	-86.1042	68.6581	79.8628	-2.16486	-4.67574	-38.0896	-52.6897	18.059	12.3604	-42.6254	-38.631	46.2436	82.6908	38.4375	-3.58028	23.0032	25.3724	-39.891	7.81241	-36.9633	7.396	19.2953	88.8242	72.1779	25.7932	18.8396	14.1786	74.8592	26.1255	6.46095	9.02336	30.8534	15.6177	32.568	-46.7943	14.3396	-30.0087	-83.0149
-38.1602	-29.1338	-7.21107	-26.8685	29.4753	-1.40966	-4.39767	17.0261	-27.2841	-74.4665	7.12162	1.23197	-79.963	34.5602	50.5546	-28.6851	-42.6577	-51.6925	-83.7481	-5.89742	-15.7722	-75.024	-46.9803	18.6676	54.9866	-2.34642	-10.5271	-3.41487	-1.51316	-74.7633	-6.85447	-53.3894	-21.4687	1.48295	51.9573	19.2485	1.09598	-32.8567	-0.443776	33.7838	-0.823228	-6.26509	-14.3412	6.62595	-5.7842	-19.3301	-69.98	-16.7773	-58.262	-94.1499
-74.6771	-38.1473	-24.399	-43.0174	0.379051	-25.104	-28.1328	-3.01043	-45.3734	-101.405	-23.5523	-16.9334	-71.3266	6.10721	23.6503	-48.3111	-73.8507	-61.125	-102.02	-23.7165	-36.977	-95.4473	-54.199	-3.78456	32.8865	-44.9009	-22.3277	-24.9852	-25.7934	-105.497	-22.4894	-62.8859	-40.3294	-21.497	10.4252	-21.9671	-15.6401	-73.8573	-17.9772	2.23628	-18.0346	-19.7871	-29.5692	-13.1738	-38.4281	-61.6961	-98.3607	-53.7836	-73.3009	-95.5138
-99.4717	-40.0345	-34.0505	-52.5841	-22.9823	-45.8492	-46.5993	-18.6463	-60.5535	-116.358	-59.2443	-44.0178	-59.3558	-12.3826	0.00742911	-61.1265	-94.0978	-64.6075	-108.942	-35.9944	-50.0678	-105.017	-68.1947	-20.2931	10.659	-79.8129	-45.7345	-43.1417	-46.4521	-120.632	-46.4123	-67.4412	-48.7681	-53.5183	-31.3849	-48.5281	-28.3447	-97.1036	-44.8963	-20.7232	-28.3623	-42.9665	-39.2963	-35.0785	-75.0121	-84.4717	-120.2	-87.3703	-80.8934	-92.122
-108.867	-42.6877	-39.9552	-55.6	-41.0688	-62.8587	-59.8167	-38.0295	-71.0322	-118.316	-90.0218	-76.624	-44.486	-19.8804	-18.6123	-67.7793	-103.113	-63.9644	-106.728	-42.7416	-54.9637	-106.362	-90.9715	-35.6028	-19.255	-100.726	-78.1527	-58.2257	-62.2239	-118.947	-77.9228	-67.236	-48.6907	-87.3071	-66.1303	-63.4428	-44.5547	-103.266	-76.4955	-38.0188	-39.8447	-73.7992	-44.919	-62.4285	-103.038	-89.1624	-128.545	-108.264	-85.2083	-87.2047
-107.15	-55.9469	-45.5655	-56.9056	-53.6387	-75.4846	-67.7432	-63.7464	-74.7656	-111.214	-109.377	-104.386	-32.7434	-24.449	-30.0303	-69.6548	-103.493	-67.3145	-98.8417	-48.1782	-54.2734	-102.935	-114.589	-56.7682	-56.6369	-108.41	-109.047	-66.9394	-73.2696	-107.369	-107.611	-63.6687	-47.1357	-111.485	-88.1803	-70.3744	-68.8025	-99.1236	-102.278	-51.5502	-58.4589	-101.419	-50.1539	-90.4647	-115.581	-85.3328	-123.341	-114.224	-87.8882	-81.1215
-101.792	-81.4223	-55.3719	-64.3652	-59.0345	-83.8646	-69.9985	-90.8085	-71.2743	-100.132	-117.135	-119.316	-32.233	-37.7026	-35.3609	-71.6028	-98.6386	-80.5453	-89.6276	-59.701	-55.2114	-97.4046	-128.344	-83.2336	-91.9115	-107.997	-126.765	-66.3527	-80.0582	-94.6178	-124.842	-63.4328	-54.3144	-119.641	-96.9174	-72.629	-96.7529	-92.2866	-115.632	-61.9522	-82.5927	-116.474	-61.275	-110.833	-114.565	-82.2157	-109.594	-109.577	-89.5415	-74.7408
-96.0102	-109.183	-72.2482	-80.9453	-58.3417	-88.7173	-67.6957	-111.394	-66.5054	-89.0726	-115.517	-120.688	-43.6666	-62.4001	-41.9851	-80.6731	-92.1897	-99.615	-81.482	-78.4712	-65.5795	-90.0088	-128.346	-106.872	-113.43	-103.542	-127.39	-61.6093	-82.062	-86.6218	-126.599	-73.8295	-74.5257	-114.745	-97.7819	-73.9021	-118.913	-86.6408	-116.143	-69.4198	-104.464	-117.915	-80.1676	-118.437	-106.248	-82.731	-93.5184	-100.081	-89.4398	-70.6315
-89.2894	-125.915	-93.1451	-100.782	-58.803	-90.3832	-66.6038	-120.29	-70.3912	-79.0185	-107.282	-112.95	-58.3386	-89.7137	-58.4264	-98.0313	-86.5269	-114.375	-75.2855	-97.5241	-85.2404	-81.6767	-118.187	-120.231	-117.22	-96.6874	-116.175	-63.7386	-78.3478	-83.8862	-117.573	-93.2574	-100.881	-105.074	-97.0747	-75.8539	-128.803	-82.7023	-108.021	-74.6409	-116.178	-110.749	-102.191	-114.567	-96.033	-84.3226	-79.5241	-89.8606	-86.6104	-69.4655
-81.6221	-125.098	-110.152	-114.092	-67.9607	-89.1622	-73.8934	-118.127	-86.123	-68.4882	-96.1844	-101.495	-66.0323	-108.289	-84.0128	-116.058	-81.1068	-117.271	-72.1272	-109.643	-104.524	-75.5777	-103.269	-121.63	-109.628	-88.6085	-100.5	-77.5701	-70.3229	-82.7203	-103.875	-110.823	-121.287	-97.1301	-95.6091	-77.9428	-126.925	-79.3492	-97.7864	-78.2559	-115.803	-100.293	-119.579	-105.614	-86.9194	-84.3809	-69.7462	-80.8447	-81.6623	-69.0896
-74.7413	-110.49	-116.628	-115.275	-85.8586	-85.929	-90.0655	-109.677	-106.802	-57.397	-85.9968	-90.1047	-62.2191	-113.188	-108.128	-125.694	-74.812	-108.556	-70.9355	-112.398	-113.311	-72.8139	-87.3325	-114.241	-99.5806	-80.5156	-85.7043	-97.0001	-64.4632	-78.6987	-89.4109	-117.022	-127.795	-91.9572	-90.5672	-79.3289	-118.366	-74.9771	-90.4673	-80.1262	-107.829	-89.9685	-125.252	-97.5548	-79.9589	-82.7401	-63.5335	-73.427	-76.3211	-67.2467
-70.139	-91.8973	-111.579	-105.657	-105.221	-80.9693	-107.942	-99.5111	-121.707	-48.7004	-79.1259	-80.0682	-49.3684	-107.05	-119.598	-123.606	-68.6279	-94.4761	-68.876	-107.666	-109.189	-70.8089	-72.2883	-102.943	-91.361	-73.2866	-74.5288	-112.632	-68.6832	-70.0167	-75.9168	-111.404	-120.782	-86.4217	-81.8981	-79.703	-107.259	-69.1331	-86.3089	-79.7936	-97.8055	-81.4966	-117.624	-91.7455	-74.233	-80.1008	-59.0278	-67.4882	-72.0742	-63.519
-66.4733	-77.0618	-99.8913	-90.3544	-117.556	-73.8915	-118.489	-90.512	-123.654	-44.2088	-75.3466	-70.9567	-33.7403	-96.0485	-114.997	-111.796	-63.2951	-80.2787	-65.0148	-98.787	-96.0503	-67.3076	-59.0317	-91.954	-84.6278	-67.4716	-66.8403	-118.917	-83.8085	-58.7415	-64.0594	-99.2609	-106.238	-77.8177	-73.0327	-79.2692	-94.7884	-62.8789	-82.2349	-77.2787	-87.9025	-74.7026	-102.559	-86.5085	-68.2815	-76.3154	-54.9803	-62.5935	-68.9657	-59.3423
-60.9911	-66.9375	-88.5081	-74.979	-118.697	-65.0353	-116.922	-83.2345	-112.641	-42.1522	-71.8061	-62.3788	-20.5127	-84.8992	-100.732	-94.7933	-57.5206	-67.4484	-60.058	-88.007	-79.7991	-62.2992	-48.7506	-82.7553	-77.662	-62.7164	-61.3607	-115.976	-101.042	-48.9109	-54.9104	-85.4255	-90.5255	-66.8541	-65.7793	-77.4266	-81.2336	-57.3639	-76.1646	-73.7824	-78.065	-68.0866	-87.6548	-80.0226	-62.4478	-70.9605	-50.1855	-58.0736	-65.9011	-56.4119
-53.4557	-58.7258	-80.7624	-62.4953	-109.701	-54.3369	-105.261	-75.8924	-94.5618	-40.3368	-65.6246	-54.8842	-10.8248	-74.8941	-86.8531	-78.0725	-51.0841	-56.7799	-54.4334	-76.2359	-65.6833	-56.6563	-42.3811	-74.2157	-71.0993	-58.0251	-56.7447	-107.835	-109.739	-42.9944	-49.899	-71.825	-77.7298	-56.8119	-59.3955	-73.3187	-67.592	-53.3025	-67.8499	-70.7199	-68.5316	-60.9925	-75.2661	-71.6824	-57.1328	-64.3479	-43.8718	-53.1698	-62.2556	-54.3299
-46.5553	-50.5244	-75.0903	-52.5067	-95.4157	-41.3193	-89.4195	-67.6327	-76.3247	-37.9842	-56.8323	-49.5551	-2.557	-66.2551	-78.1653	-65.4644	-46.0925	-48.433	-48.5043	-64.0398	-55.4489	-51.1086	-38.1499	-66.0036	-67.6586	-53.2842	-51.5386	-97.455	-105.991	-39.5971	-48.1115	-58.5657	-68.8644	-49.9091	-54.0977	-67.5111	-55.8474	-51.2642	-57.0012	-68.1384	-59.0531	-54.2655	-62.9018	-62.713	-51.0829	-57.2482	-36.4074	-47.6739	-57.9065	-50.5553
-42.2604	-41.6217	-68.6328	-44.8245	-81.2987	-29.826	-74.0444	-59.1965	-61.4239	-34.8197	-47.836	-46.607	6.14246	-59.747	-72.701	-56.8148	-43.2665	-40.6903	-43.0281	-52.6019	-47.0775	-45.4029	-33.0437	-59.5551	-66.9893	-49.3024	-45.3178	-84.8409	-93.3658	-35.7057	-45.8864	-45.9102	-61.7281	-45.3221	-49.9963	-61.5937	-48.0991	-50.4932	-44.032	-65.4341	-48.9306	-48.4383	-48.8196	-54.8107	-43.8121	-51.0605	-28.7194	-42.8116	-52.5586	-43.6919
-39.5152	-32.1988	-60.7222	-39.6686	-68.3353	-27.6998	-60.6626	-50.4107	-49.2424	-30.3009	-40.3516	-45.4232	14.6662	-55.0215	-66.9432	-48.5523	-40.0193	-32.4511	-38.2241	-42.8388	-38.3502	-38.6197	-26.2063	-54.6349	-65.559	-46.4457	-39.0061	-70.333	-77.9181	-30.6489	-40.7284	-34.6877	-53.2656	-41.5287	-45.6573	-57.4153	-44.1179	-48.2269	-32.2289	-62.5689	-39.081	-43.3621	-35.5505	-47.9889	-36.8219	-47.147	-21.3254	-39.3398	-46.4021	-35.0957
-35.9193	-23.7286	-52.0815	-35.5434	-54.1621	-37.4424	-49.5155	-41.1408	-37.7011	-23.9505	-34.0875	-44.918	21.2019	-49.8053	-59.71	-37.1464	-33.8018	-24.7453	-32.8548	-34.0306	-29.1973	-30.7859	-18.9608	-48.7632	-61.5577	-43.9713	-33.8203	-56.2377	-63.1182	-26.4715	-33.4056	-25.4391	-43.1903	-38.1327	-41.0162	-55.996	-40.6987	-42.1339	-25.1815	-59.2434	-31.6062	-38.8077	-26.57	-41.1458	-31.3639	-45.1222	-14.2313	-35.6801	-39.4594	-26.9333
-30.0163	-17.4691	-42.4723	-30.6309	-39.1559	-51.6267	-40.2021	-33.2428	-26.8158	-16.1865	-28.4786	-43.0204	25.1451	-42.7587	-51.5294	-22.7114	-25.2788	-19.1146	-25.6885	-25.5202	-20.9359	-23.1712	-13.8203	-41.138	-55.3368	-40.578	-29.4398	-44.3974	-49.4597	-24.144	-26.0335	-17.6719	-33.7175	-34.6807	-37.3715	-55.8072	-35.439	-33.3147	-22.3654	-54.8099	-27.3869	-33.717	-21.6995	-34.225	-26.9303	-42.8821	-7.95289	-30.3109	-30.6774	-20.0854
-22.5772	-13.2634	-32.0161	-24.2142	-26.5796	-59.8684	-31.5166	-28.9756	-18.0836	-8.63617	-23.8202	-38.2728	27.1669	-35.0319	-42.9381	-9.64321	-17.1676	-15.3807	-18.0492	-18.6847	-15.0532	-16.9128	-11.8385	-33.2513	-47.2791	-35.8671	-24.1986	-34.7792	-36.9117	-21.1341	-20.1955	-10.7097	-26.2553	-29.952	-34.5908	-53.7279	-28.9231	-25.0853	-20.7343	-49.9904	-25.3777	-26.5318	-19.0099	-27.786	-23.6176	-37.9414	-3.42038	-23.814	-21.6143	-13.9184
-16.0812	-10.1106	-22.4756	-17.1542	-18.384	-57.6738	-22.3474	-27.974	-11.4009	-3.37746	-20.3211	-30.7343	28.0862	-27.7491	-34.5271	-2.54216	-11.5836	-11.5106	-12.3232	-14.7615	-11.7303	-12.3721	-10.007	-25.6903	-38.1452	-30.7961	-18.0615	-26.7304	-25.8902	-15.2631	-16.2654	-4.42712	-20.2031	-23.5712	-31.4705	-47.9191	-22.2669	-19.4966	-18.2708	-46.1319	-24.3536	-17.7465	-17.2532	-21.1495	-22.5612	-29.497	-0.556772	-17.6332	-16.9441	-7.84411
-12.4195	-7.08403	-15.3533	-11.5211	-14.0406	-48.0643	-12.031	-26.7462	-5.89982	-0.677929	-17.8516	-20.9558	29.0606	-21.6557	-27.2044	-0.903547	-9.00734	-6.20006	-8.3979	-11.9907	-9.41454	-9.25523	-5.04988	-18.396	-29.2179	-26.1594	-12.0368	-19.4991	-16.9631	-7.88342	-13.0317	0.909371	-14.3309	-16.7902	-27.3926	-38.9984	-15.5224	-16.3226	-14.5716	-42.9424	-23.4684	-10.3098	-15.0873	-13.831	-21.9305	-19.5687	2.16016	-12.5798	-17.3131	-2.2915
-11.0039	-3.55958	-10.3093	-8.49515	-12.0091	-36.3399	-0.530955	-21.9938	-1.78531	1.54473	-15.8484	-10.7092	30.7244	-17.9158	-21.1925	-0.569329	-7.98043	-0.226061	-4.22358	-7.969	-7.2589	-6.57033	1.89224	-12.8178	-21.0847	-21.3914	-5.90132	-12.1658	-9.92483	-1.25493	-8.99067	4.78802	-8.59038	-11.2549	-22.574	-29.5298	-9.01497	-13.4429	-11.2126	-38.6544	-21.2293	-6.3702	-11.5372	-7.86732	-17.9189	-11.1652	6.34324	-8.35396	-17.4908	2.12882
-9.01498	0.394717	-5.75035	-7.20769	-10.2982	-25.3179	10.5359	-14.2469	0.605766	5.18523	-13.259	-3.02205	32.803	-15.9812	-15.6369	1.42857	-5.6805	4.99982	1.17535	-2.88558	-5.68578	-3.63014	7.31332	-10.0442	-13.8468	-15.1621	0.135084	-4.84523	-3.84381	3.78165	-4.10269	7.84847	-3.772	-7.40807	-17.124	-21.9091	-4.27429	-9.05495	-9.80706	-32.3928	-16.3562	-5.20852	-6.5734	-5.18767	-10.1569	-5.72023	11.9574	-4.19683	-12.6872	5.15139
-4.58712	3.36848	-0.502523	-5.7245	-6.83799	-15.4085	18.298	-6.75585	1.5096	10.0734	-9.50575	1.0223	34.634	-13.3624	-10.2148	5.74023	-0.701537	8.84113	6.61256	2.14309	-4.10099	-0.577721	9.4329	-8.66864	-7.38323	-7.27901	4.96552	1.23527	1.93826	7.75848	0.669577	11.7186	0.100936	-3.94327	-11.213	-16.1509	-1.85765	-4.1127	-9.23376	-25.2634	-9.44521	-4.66399	-1.02697	-3.88914	-1.76943	-2.63577	17.3907	-0.0591903	-2.97566	6.91456
1.59693	4.58564	5.63104	-2.82968	-1.46602	-5.87018	21.6431	-1.78064	2.00381	14.093	-4.92556	3.51639	34.5217	-8.44624	-5.96318	10.7211	4.88097	11.7677	10.957	6.77971	-1.09015	2.52248	9.71731	-6.09222	-0.833807	0.465786	8.94525	5.84718	8.01475	11.3667	4.37094	16.2664	3.64408	0.0513127	-6.50954	-10.5699	0.728259	-0.347404	-7.13648	-18.3262	-2.57957	-3.48352	3.2091	-0.482792	4.23687	-0.245843	21.2145	3.57357	7.73552	8.71473
7.39486	5.71518	11.9376	1.52492	3.67238	4.22928	21.862	0.690301	4.38207	15.1707	-0.260017	6.88824	31.7103	-1.97076	-3.45527	14.3271	7.90944	14.8644	14.9126	9.97682	3.45829	6.03749	11.5178	-0.517662	5.72223	6.67796	13.0909	9.92926	14.2246	14.1699	6.62835	19.4126	7.72303	3.83209	-3.90085	-4.51383	5.6612	2.44076	-1.90357	-11.8973	2.59983	-1.22763	5.02305	5.38908	7.01501	2.79426	23.4731	5.97739	15.2328	12.1922
10.562	8.39	16.351	7.41311	7.40842	14.0812	20.573	2.20906	9.77876	13.9988	3.67481	11.4999	27.8416	3.51946	-1.72092	16.9543	7.97284	18.4602	18.7713	10.8451	7.86104	10.6257	16.1485	7.31091	10.3135	11.6035	16.926	13.8604	19.0231	15.9644	8.34927	20.0563	13.0933	6.50923	-1.65817	0.9818	10.9964	5.44213	6.58916	-6.71366	5.66099	2.45808	5.95177	10.9291	7.709	6.16781	24.8611	6.71683	17.5278	16.7912
11.2435	12.1039	17.2815	14.4769	11.0104	21.6031	19.3863	4.06403	16.5785	13.4882	5.93657	15.9606	24.2956	5.81667	0.465629	19.661	7.27579	21.9122	21.6542	10.8748	10.4659	15.9698	21.2523	14.4235	11.5876	14.8887	19.6422	17.0905	21.7903	17.9671	10.2868	19.5329	18.5518	8.02142	1.25399	5.67241	13.8303	8.88878	15.7261	-2.83177	7.32301	7.04558	8.41574	14.038	7.95268	8.71883	25.4961	7.03699	15.5324	19.7538
12.0608	15.205	15.6682	20.1839	15.0611	25.8741	19.48	6.36507	22.4715	15.2653	6.45223	19.1948	21.3599	5.44844	3.71062	22.0828	7.81743	24.3633	23.1627	11.6845	11.8724	20.4424	23.4977	18.3451	10.315	15.2811	21.3303	19.0916	23.266	21.2121	11.8482	20.0016	21.4559	9.3855	4.32525	10.903	14.3294	12.3847	21.4657	0.968212	9.05969	11.3755	12.9038	15.2138	9.21662	10.2805	25.7633	8.90998	12.1354	19.4978
15.1839	16.3777	13.4206	22.0483	18.5646	27.3942	20.2833	9.21659	26.1001	18.3261	7.01936	21.0704	19.3156	5.17977	8.13844	23.768	9.70692	24.8805	23.3612	12.6848	13.8288	23.419	21.9973	18.6225	8.76118	12.9644	21.9546	20.4925	23.6495	25.4042	13.3627	21.8333	21.4828	11.7211	7.38846	16.7879	14.698	15.935	22.0696	5.0935	11.0504	14.7361	17.7966	16.0359	12.4028	11.763	25.9301	12.622	10.1432	17.9933
20.3807	15.7897	12.1524	21.0805	21.069	27.748	20.6767	13.0682	27.6505	20.8626	9.45156	21.5896	18.7097	7.08273	13.0635	24.658	11.8423	23.9534	23.0358	12.8981	16.2107	25.3919	19.4835	16.297	9.35403	10.1958	21.082	22.6208	23.0591	29.5196	15.5531	23.4844	21.4179	14.7968	10.0616	21.3591	16.4925	19.6133	19.5712	9.05711	12.2486	16.8498	21.3649	17.9282	16.4161	13.944	25.0812	16.3731	11.5587	18.4242
25.0441	15.4305	12.9532	20.6086	22.4419	28.8593	20.9235	17.8279	28.0929	21.9822	13.2235	21.471	19.944	10.5416	17.1197	24.7577	13.8443	23.7863	23.0467	13.1184	17.6028	26.7107	18.9456	12.9621	12.5764	9.3894	18.8091	25.4825	23.1198	32.4518	17.4329	24.1405	23.2076	17.5909	11.4459	23.642	19.123	22.918	18.2194	12.8803	12.7544	17.7831	22.8855	21.4157	18.4576	16.2596	23.2434	18.3234	17.184	21.5349
26.573	17.5731	15.139	22.2186	22.5099	30.9101	21.6084	22.7286	27.3203	21.8791	16.2843	21.352	21.7983	13.8381	19.4648	24.8053	16.3396	25.0076	23.0968	14.9352	17.7048	27.5848	19.7158	10.9643	16.6483	11.4192	15.9136	27.3922	25.9292	33.1539	18.7707	24.5824	25.4568	19.7144	11.7521	24.3341	21.4859	24.9438	20.755	16.5261	13.5473	18.7332	22.871	24.99	17.9275	17.5699	22.2183	18.4824	24.7136	25.7158
24.9064	21.8596	16.7475	23.8859	22.3693	32.1312	22.0409	26.7032	25.3006	21.4646	18.3353	20.2473	21.8082	16.6694	20.3274	25.673	19.647	25.965	22.5424	17.4512	17.2795	27.6199	20.0668	12.2741	20.1108	15.9453	13.48	27.7859	30.6791	31.3923	20.9014	25.6237	26.6424	21.6952	12.8769	24.0438	23.9217	25.2935	25.6639	19.8348	15.0448	21.0349	22.7641	27.3661	17.6392	18.074	23.2261	17.811	30.2016	28.6636
22.4203	25.3451	17.0996	22.9994	23.9402	30.8564	20.7569	29.0545	24.0144	21.555	21.7274	18.1198	19.0652	19.1463	20.2289	26.8253	22.8104	25.7759	21.014	17.9703	16.539	25.804	20.637	16.0977	22.6419	21.8752	12.7093	28.3076	33.7176	28.3693	23.9235	26.7401	27.3311	23.7968	16.2504	22.8688	26.1002	24.4241	29.3436	22.8812	17.2091	23.3687	23.3117	29.723	19.7362	19.061	25.514	16.9567	32.2991	28.7523
21.6438	26.3634	17.2966	19.5776	27.1081	27.3242	17.4452	29.9381	24.8466	21.7166	27.3705	17.5392	15.0369	20.6146	19.5377	26.8078	24.284	24.7972	18.8063	16.4782	14.8899	22.3364	21.9158	20.4407	22.9993	26.9575	14.4988	29.6113	32.6522	25.3825	26.1004	25.8321	27.9313	25.6025	20.5839	20.6441	26.447	23.3499	29.5888	25.1382	19.7856	23.3151	24.3604	32.4849	23.4397	20.4918	26.9727	16.9529	31.6775	26.8636
23.2288	25.4518	18.1235	16.1695	28.8932	23.6595	13.8285	29.0005	26.3692	20.9523	32.658	19.676	11.6198	20.922	19.3443	25.4502	24.0352	23.1685	17.2186	15.2156	12.8557	19.9622	23.1717	24.0071	20.2894	29.0143	18.7877	30.1145	28.9228	23.057	26.4877	21.9939	28.4802	26.7411	23.2306	18.481	25.6473	23.1344	25.9279	25.9144	21.7945	21.7372	25.8434	33.3113	26.2973	20.3706	26.5931	18.9034	28.9347	25.508
25.5655	22.929	19.2866	15.6451	27.1482	22.2247	12.0065	25.4507	27.295	19.5483	35.1045	22.5941	9.57431	20.9466	20.7389	24.8457	23.3753	21.6452	17.4964	14.9767	12.3096	20.8849	24.6944	25.1767	16.6951	28.0693	24.1129	28.9392	26.3572	22.3013	26.1024	18.2446	29.284	26.9113	23.505	18.5889	25.9729	24.0707	19.1056	25.8335	22.4973	21.6209	27.1547	30.332	26.8157	17.839	25.939	21.397	25.6456	25.53
26.3394	19.0819	19.9919	17.9114	23.6709	23.441	12.5676	20.98	28.1331	19.0544	34.7159	24.6424	8.07573	22.2449	22.953	26.8645	23.1864	21.3315	19.1192	14.9546	13.9534	23.0868	26.7117	23.2524	15.1461	25.8411	27.8359	26.9213	26.5625	23.3751	25.4253	17.599	29.7588	25.7693	22.7437	21.166	26.8834	25.5535	12.1675	26.1279	22.7365	23.955	26.8575	24.8316	26.2561	14.9739	26.1061	21.2927	23.9036	25.624
24.6541	15.8988	19.8972	20.2004	21.6272	25.2446	14.2869	18.9699	29.0112	19.9269	32.3804	25.5268	3.67955	25.1847	24.5892	30.2743	23.5006	21.2419	20.396	15.1466	16.6702	23.3166	27.8956	19.8044	15.8015	23.6194	27.6972	24.555	27.1973	24.6742	24.3623	18.6458	29.2237	22.6653	22.4467	24.3079	26.0752	26.5188	9.63876	27.1781	23.6985	27.4038	24.9662	19.8014	26.9128	14.1401	25.7935	18.868	24.3275	24.4745
21.0606	15.1066	19.9078	20.9173	21.3358	25.8967	15.511	20.0064	28.9774	20.2888	28.869	25.3865	-8.97624	27.1237	24.7471	32.1717	23.3903	19.2193	21.1055	16.275	19.2933	21.8402	27.0397	16.3661	17.3445	21.4305	23.6762	22.4061	25.5604	24.1905	23.8397	18.7636	27.8917	17.8843	23.2617	26.6043	23.843	25.7259	13.5707	28.7963	25.5098	30.4996	23.5501	17.0718	29.2899	15.6211	23.8603	17.7122	25.2376	21.9452
17.1246	15.4936	20.7431	20.3017	20.9796	25.4741	15.5304	21.5981	27.6468	18.5426	25.0125	24.628	-33.531	25.8693	22.8679	31.1024	21.6418	14.9304	21.4706	17.7966	20.88	21.2004	24.3409	13.2567	19.7011	19.5949	17.7528	21.6426	21.5479	21.5894	23.6427	17.8711	25.5196	14.0213	23.535	27.6163	22.5287	22.246	21.4087	30.1411	27.2552	32.4026	23.6142	16.6746	31.138	18.6471	20.9316	19.1576	23.9691	18.4969
14.9298	14.7905	22.2219	18.7328	19.3897	23.6448	14.8414	22.0278	25.6189	15.6024	20.9383	23.1405	-71.9172	22.7278	20.541	27.722	18.3288	10.3238	20.4444	18.7097	20.55	22.4449	20.6063	11.1707	22.5241	19.4062	12.3389	22.0334	17.3262	18.578	21.5622	16.9496	21.3678	13.3593	21.0642	26.8967	22.1123	16.3821	27.5403	29.9208	27.4407	31.8271	24.224	17.6239	29.0434	22.3554	18.2348	21.001	20.268	14.396
15.3158	12.2625	24.1617	17.0015	16.4241	19.2638	14.0989	21.5109	22.8296	13.7873	16.5779	20.3145	-122.281	19.889	20.7117	23.5827	15.1365	8.4019	18.334	19.0903	18.5951	23.861	16.055	11.3934	23.7229	21.1111	9.0838	22.188	14.676	16.1986	17.0676	15.8319	16.3434	15.3285	16.906	24.1028	20.0639	10.3784	27.7775	28.7191	25.3069	27.7572	24.5234	18.4382	22.376	25.537	15.8549	20.8706	16.4485	10.1369
17.093	9.38143	25.347	15.5914	12.5837	12.8447	13.1179	20.752	18.2581	13.9011	13.38	16.3875	-167.409	18.3831	23.5407	20.1214	13.6003	10.612	16.6572	18.9961	16.4643	22.9986	10.9326	13.8866	21.8362	23.2214	8.13144	21.051	13.0374	13.3661	12.7748	13.3341	12.6222	17.2917	13.8452	19.9498	16.0279	7.08029	22.9245	28.615	22.2694	21.4819	24.1259	18.3171	15.067	26.7761	13.3037	18.8828	14.0992	6.70845
18.1999	8.36774	23.2445	13.8132	9.17869	6.94637	12.0059	20.3986	11.9249	14.2237	13.1067	13.1418	-177.169	18.1812	25.866	18.4642	13.4869	14.5538	15.6053	17.8099	15.0715	19.4825	6.77818	17.103	17.7884	23.688	8.43577	18.2006	11.4235	10.2467	11.1483	9.1448	10.987	17.5934	12.563	16.0721	12.8359	7.15622	16.5048	28.9645	20.6646	15.7599	22.6083	17.5409	11.5918	24.9969	11.1251	16.4763	13.2604	4.70025
17.4625	9.58171	17.5886	11.8401	8.34153	3.34946	11.1556	20.2234	5.72737	13.6547	14.898	12.4157	-134.631	18.2738	25.2291	18.7974	13.5479	16.3687	14.9991	15.5514	13.4662	14.6038	5.02044	20.3163	14.0813	21.7815	9.06283	14.0496	10.3402	9.52003	11.9647	5.33217	10.5247	16.952	11.6059	13.6023	12.4951	8.94477	10.8571	26.5134	21.0585	12.0435	19.9199	16.3567	12.3555	20.684	10.1021	14.2055	13.321	4.07961
15.4163	11.8782	12.1926	10.7467	10.8549	1.98834	10.4304	18.8434	2.03291	13.0828	15.7598	13.7537	-52.412	17.6151	22.4706	19.3981	12.9402	14.7874	14.2255	13.2805	11.2841	9.41413	4.91103	24.2681	12.5404	19.0362	10.3953	10.0617	10.2928	12.2673	12.8913	4.42169	10.32	16.1281	10.1279	12.4736	13.8356	10.7805	6.74358	20.7751	21.7499	10.1107	16.3378	14.9834	14.6161	15.8993	9.89023	12.1551	13.2398	4.68472
13.5746	13.6544	9.99075	10.8032	14.3534	2.46344	10.1029	15.9157	1.88741	12.9103	14.2847	15.135	38.5211	16.2285	19.5846	17.4877	11.5918	11.2459	11.7586	12.6485	10.9352	4.67375	4.38193	28.8513	12.7792	17.0862	13.1226	8.35284	10.7864	15.3815	11.9276	5.97406	10.3135	15.4651	8.84365	11.9452	14.7748	11.7634	5.05089	15.4384	20.1447	9.92691	11.9953	13.8025	16.1325	12.876	9.27878	10.0083	12.9567	6.11997
12.4274	13.6792	9.95448	11.7164	15.907	4.5244	10.6456	12.8683	4.13709	12.0099	12.0077	15.2453	110.166	15.2915	17.2169	11.9367	10.1312	7.91947	7.75559	14.0207	13.633	1.20757	2.98135	31.4856	13.0191	15.8505	15.587	9.57869	11.1283	14.4656	8.98874	7.25244	10.2289	15.3971	8.27411	11.328	14.7654	11.1018	6.52627	13.8018	15.3689	11.0276	7.38843	12.6598	15.891	12.9764	7.46849	7.42898	13.3322	7.47736
10.7497	12.7953	10.8242	13.2883	14.4934	7.8013	11.8539	10.504	6.59342	9.15892	10.6695	13.2995	150.728	15.5171	14.5184	4.65583	9.2397	5.89352	4.78082	14.701	16.8114	-0.686028	2.38481	29.3639	11.7115	14.4572	14.8469	11.5356	9.98187	9.17602	5.22566	7.17222	8.65731	15.0699	8.5584	10.3432	14.8167	8.34081	9.38671	15.0542	9.95149	11.5403	3.34641	11.6003	13.2772	15.3399	4.91799	6.23559	13.5342	7.68486
7.47468	13.2168	12.2919	15.0089	10.8817	10.9021	12.6336	8.37911	8.11693	4.42459	10.4316	9.13621	164.738	15.3521	10.1101	-1.51737	8.73549	4.52539	4.534	12.2005	17.2956	-1.23027	3.10518	23.2687	9.09202	12.45	10.8579	11.6089	6.27201	3.64574	2.54625	6.98442	4.92284	13.4382	10.2568	9.0738	15.4702	4.24818	10.7156	15.9164	7.47274	10.545	0.504536	11.0988	9.30045	17.3913	2.63857	8.49646	12.1445	6.61923
2.92721	15.9541	13.5029	15.1305	7.15392	11.6485	11.6771	6.55549	8.35343	-0.509201	10.8461	4.78157	164.078	12.8463	4.17776	-5.31135	7.9671	3.0386	5.53316	7.76015	14.2887	-0.621479	3.60397	16.8325	7.37168	10.2111	6.69965	9.74211	1.94795	1.21092	2.55587	7.34898	1.0753	11.2552	12.7188	7.97641	14.7874	0.550394	10.2425	15.0694	8.3281	9.08908	-0.249239	10.4247	6.78476	17.6311	0.398109	12.6254	10.0221	4.87248
-1.5553	19.3211	14.1699	11.9929	5.09467	9.50729	9.03513	5.81102	6.47518	-3.10421	11.0184	2.70606	157.589	8.55084	-1.06118	-6.65432	6.66242	1.18302	5.77967	4.44549	9.74986	0.562413	2.89857	12.4583	8.48422	8.66335	4.68804	7.83932	-0.230126	1.56705	4.32657	7.40859	-0.1118	9.39472	13.2444	7.48432	11.0009	-1.32989	9.65428	13.6107	9.05308	8.12283	1.20607	8.35711	6.74258	16.1565	-2.27598	14.8242	9.18998	2.6392
-4.04012	20.3491	15.0475	6.73795	4.35552	5.43889	6.1731	6.41177	2.42455	-2.41524	9.76265	2.5094	147.867	4.71741	-3.80209	-5.84098	4.99411	-0.591532	5.52279	3.57344	6.22448	0.965487	1.37549	9.84334	11.7353	7.79136	4.43272	7.08052	-0.401073	2.11057	5.24399	6.34359	1.19196	6.94474	10.7259	7.50982	5.68408	-0.953885	9.2523	11.8957	6.50506	7.09225	3.33751	5.36072	6.82675	13.1667	-3.87254	12.6499	9.66913	0.453409
-3.02093	17.2807	16.1287	2.83011	2.95986	0.296924	4.38582	7.76764	-1.20995	-0.351882	7.30792	2.06809	135.317	2.82262	-4.37766	-3.44744	3.53735	-0.716311	4.90434	3.75322	4.39895	-0.598523	0.041239	7.32809	14.0784	6.18055	4.60964	6.88796	0.352156	0.72567	4.62307	4.48487	2.38622	3.04712	7.89228	7.90286	1.6267	0.798984	7.58444	9.32071	1.48817	5.28048	5.02078	3.35216	4.8767	8.68317	-3.51474	7.24821	9.04823	-0.834557
1.13436	9.98523	16.0366	2.27473	-0.377008	-4.15777	3.35417	8.79763	-0.924216	0.400364	5.0038	0.285891	120.439	1.7215	-4.30801	-0.0502688	3.7676	1.24919	2.62507	2.76628	3.17314	-4.01719	0.128324	4.03846	13.6965	3.3128	4.76416	6.20269	1.95944	-2.37108	3.79551	2.76503	2.38146	-0.691035	7.24065	7.87054	-0.0763351	2.19713	4.01366	6.3506	-2.5754	3.18683	6.33558	3.54917	1.33736	3.44237	-2.45921	2.88222	5.54286	-1.82408
6.46404	0.160562	14.039	2.92755	-4.17998	-5.33129	2.16327	7.97664	3.12081	-1.47445	3.86438	-2.52777	103.449	-0.742862	-3.94384	3.23003	6.94914	3.13416	-1.38061	0.0148044	1.34559	-8.108	2.09678	0.67125	12.1993	0.449602	4.79707	4.66025	4.10001	-5.39531	3.24919	1.19625	2.35686	-1.82556	7.70601	6.09667	0.157683	2.14455	0.0276035	4.34595	-3.70221	1.40799	7.01372	4.94369	-2.14213	-1.08697	-1.23015	2.16628	-0.00531458	-4.04355
9.82003	-8.43512	10.6621	1.43715	-5.50035	-3.16786	1.1531	4.30105	6.57065	-5.1997	4.54587	-4.72773	84.9868	-4.02379	-2.15525	4.15844	11.2091	2.97044	-5.32605	-3.17259	-0.812537	-10.9375	4.40339	-1.53203	10.7692	-1.6854	4.46957	2.58463	6.20466	-6.94541	2.67459	-0.855319	3.38986	-0.375524	6.98881	3.37488	0.867174	1.29222	-2.53606	3.47787	-2.60975	0.153731	6.51305	5.39867	-4.50132	-3.7031	0.138812	3.79383	-4.99799	-6.95718
7.47824	-11.8718	6.24163	-1.47872	-3.95232	-1.41518	1.12312	-0.339373	6.35355	-8.437	5.9765	-4.05142	66.406	-5.95447	1.11772	1.41211	12.5208	1.67709	-7.44735	-4.59042	-1.73839	-9.90095	4.52947	-1.56983	7.61862	-3.05332	3.9963	0.506634	8.04523	-7.20636	1.8036	-3.23678	5.62745	1.64787	4.58919	1.83933	0.513936	1.49567	-3.73255	1.97046	-0.501674	-0.714403	5.19614	3.84321	-5.68641	-4.28687	0.564345	5.50432	-7.00371	-8.31926
-0.705578	-8.5038	1.23317	-2.67948	-2.44436	-3.45495	1.83731	-2.11159	3.46563	-9.42624	5.03452	-0.110862	48.9887	-5.98197	3.95273	-3.40852	9.52133	1.07614	-7.32025	-2.54602	-0.753502	-4.08859	1.78267	0.326526	2.27054	-3.01348	3.56959	-1.22783	9.00117	-6.99258	-0.0695237	-5.24591	7.81869	2.68264	1.33874	1.00257	-0.45023	3.28047	-4.60076	-1.68406	1.97278	-1.92157	3.44115	0.805312	-5.97665	-4.20072	-1.02644	5.98671	-5.80834	-7.86333
-9.3104	-0.574472	-2.94374	-1.76442	-3.0733	-8.09952	2.17075	0.149378	0.630928	-8.77697	0.719073	3.97091	33.3824	-4.86212	4.66996	-7.5907	4.54535	1.32898	-6.08498	1.64206	0.491678	3.44843	-1.86819	2.23258	-2.91803	-1.99393	2.73453	-2.79918	8.20552	-6.93683	-2.84772	-6.51077	7.54999	1.69263	-2.1837	-1.48186	-0.764318	4.42992	-5.32907	-6.5677	3.57086	-3.44951	0.652101	-2.03899	-5.3811	-5.25722	-4.73425	4.97507	-3.72179	-7.23155
-12.7216	6.3666	-4.40792	-0.641422	-4.03473	-11.5629	1.585	3.79764	-0.128219	-8.01955	-4.07138	4.48367	19.8364	-3.15052	3.31777	-9.55024	0.423906	2.07783	-5.21325	4.35237	0.217956	8.14552	-4.11531	2.882	-6.47301	-1.54014	1.10516	-4.83687	5.88036	-7.44848	-5.12697	-7.12519	3.7597	-2.08391	-5.71278	-5.41978	-0.998102	2.46326	-6.09597	-10.1446	2.39863	-4.72099	-3.30697	-2.52034	-4.47326	-7.78947	-9.41254	3.33426	-2.8643	-7.27057
-10.5222	7.8576	-3.01278	-0.674108	-2.27788	-12.0096	0.54303	5.54444	0.648396	-7.28339	-6.27972	1.52995	8.08149	-1.38205	1.27609	-9.03731	-1.45338	3.04422	-5.28656	3.78305	-1.05368	8.31201	-4.33714	2.71895	-8.31881	-1.8446	-0.864637	-6.89662	3.43579	-8.15893	-6.38819	-7.39907	-2.25182	-7.8832	-8.47576	-8.04473	-2.23577	-2.18977	-7.38512	-10.3654	-1.85245	-5.90833	-7.26094	-0.550469	-4.49317	-9.98618	-13.2086	1.65159	-3.45616	-7.42893
-6.37554	3.86683	-2.12217	-1.92335	2.52445	-10.3098	-0.629115	4.45238	0.42095	-6.15616	-5.45222	-2.01629	-3.53998	-0.408587	-0.0572703	-6.64196	-1.52181	3.20444	-5.54508	0.72434	-2.043	5.84507	-2.594	1.7531	-7.96472	-2.47621	-2.1381	-7.01694	2.2789	-9.12595	-7.10513	-7.34872	-7.86365	-13.0111	-9.18898	-7.35648	-3.86037	-7.07263	-8.91041	-7.20947	-6.66467	-6.92544	-10.006	0.767345	-5.47988	-10.2076	-15.0403	-0.291731	-4.70052	-6.672
-3.72318	-2.84732	-4.83378	-3.43182	8.3039	-7.91483	-1.96431	1.85034	-2.09118	-4.81735	-3.29435	-4.30364	-16.7219	-0.421797	-0.549054	-3.12785	-1.22849	2.24511	-4.3871	-3.43266	-3.12069	3.47159	0.589573	-0.258322	-5.48817	-3.97312	-2.39183	-4.36079	2.76284	-10.7425	-7.06502	-6.3125	-10.8246	-14.6899	-7.44891	-3.69578	-4.61081	-10.4056	-9.96423	-3.20621	-9.02272	-7.20068	-11.0586	-1.00925	-6.08943	-9.22847	-15.1564	-1.82076	-5.78143	-4.85648
-3.31643	-9.47838	-9.89939	-3.96363	12.739	-5.42012	-3.64982	-0.88286	-5.23844	-3.59633	-1.78142	-5.31681	-30.9125	-0.795838	-0.908909	0.496683	-1.77816	0.832255	-1.13226	-7.33501	-5.83986	2.28537	2.69059	-2.25375	-2.93811	-6.55381	-2.728	-0.000126037	3.41805	-11.8736	-6.09332	-4.08281	-11.2886	-12.4026	-4.01388	0.311631	-4.14969	-11.1759	-10.0124	-1.39232	-7.86551	-6.66482	-10.4014	-5.2931	-5.62464	-8.02846	-14.4626	-2.35392	-6.59678	-2.81533
-3.70598	-14.4483	-13.8628	-3.30143	13.9787	-3.0994	-5.79684	-3.46325	-6.43603	-3.40611	-1.41652	-5.53519	-43.8077	-1.47394	-1.61936	2.73739	-4.27177	-1.81925	3.32376	-9.77282	-10.4864	1.07863	0.864457	-3.47811	-2.42359	-9.19002	-4.53541	4.8206	2.42879	-11.1241	-5.00906	-2.44792	-11.0894	-7.91025	-0.254446	1.5674	-3.47874	-8.27671	-8.71571	-2.18245	-3.99017	-5.22279	-8.76598	-9.87277	-5.30096	-6.21872	-13.4893	-3.00291	-7.03069	-1.02849
-3.83324	-17.3306	-14.3103	-2.75584	11.3821	-1.56637	-7.63568	-6.35467	-5.111	-5.30512	-2.017	-5.2798	-53.085	-2.38664	-2.43537	2.01415	-8.51092	-6.63508	7.07261	-10.1458	-14.9336	-1.95677	-4.55366	-4.86953	-3.86198	-10.5451	-7.77138	8.04533	0.0911125	-8.33935	-4.42634	-3.82154	-11.2548	-3.90245	2.0499	-0.609003	-4.58562	-2.04925	-6.76257	-3.80167	0.435062	-3.02077	-7.51829	-12.65	-6.6316	-3.73574	-12.0138	-4.69765	-6.41788	0.102416
-4.38219	-18.4331	-11.4273	-3.6149	6.64218	-0.932484	-8.43278	-9.57309	-2.65222	-8.34234	-4.21896	-5.3274	-57.5067	-2.39944	-2.32363	-1.70543	-12.2839	-11.6836	7.66025	-8.53946	-16.4049	-6.31941	-10.2115	-6.72236	-5.7752	-9.89109	-10.9274	6.34147	-2.49896	-4.3378	-3.68384	-8.07952	-11.6393	-2.44001	2.21813	-4.18982	-8.44957	3.76847	-5.92376	-4.97356	2.30862	-1.32127	-7.73172	-13.4808	-9.08229	-1.50429	-10.2828	-7.30047	-5.54135	-0.134371
-5.73272	-18.2818	-8.10308	-5.82649	1.89317	-0.378425	-8.68648	-11.9716	-0.813147	-9.90834	-8.17262	-6.1928	-58.1718	-1.93078	-0.60584	-5.37669	-14.2275	-14.0188	3.85212	-5.92046	-14.3466	-9.4075	-13.7148	-7.30476	-7.48224	-7.7957	-12.6767	-1.19993	-5.48531	-0.32756	-1.91453	-11.4109	-11.8257	-3.15944	1.15638	-6.63048	-13.5126	4.86025	-6.96635	-5.58928	0.0228929	-1.01662	-8.97369	-13.2725	-11.2242	-0.859665	-9.84132	-10.0565	-6.33195	-1.32229
-6.6184	-16.5587	-6.83536	-9.19997	-2.61277	0.342577	-8.48681	-12.509	-0.774878	-8.80006	-11.7193	-7.18209	-58.8519	-3.32897	1.71953	-6.51426	-14.4347	-12.5832	-2.56223	-3.85001	-10.5424	-9.79474	-14.762	-5.98784	-9.505	-6.09171	-12.385	-10.1934	-9.04997	2.85313	0.282316	-9.75904	-11.6047	-4.13853	-0.469775	-6.0823	-16.9002	1.00812	-8.74267	-5.7252	-4.17931	-1.68408	-8.86258	-11.7278	-12.4811	-2.36381	-11.5224	-11.5649	-8.85319	-2.17913
-6.08668	-13.1247	-7.39593	-13.4258	-6.43424	0.151763	-6.9856	-11.8755	-2.278	-6.27374	-12.2497	-8.15002	-62.7918	-6.6174	2.81683	-6.9898	-12.8103	-8.48394	-7.97884	-3.23182	-6.7371	-8.53173	-12.9239	-4.70602	-10.7694	-6.17976	-9.43665	-14.8366	-11.8482	4.27499	0.636243	-3.82518	-11.0374	-4.38403	-2.85268	-2.565	-16.8105	-4.60599	-9.77137	-4.8827	-6.51587	-3.25262	-6.08399	-8.83449	-12.7087	-4.73126	-13.849	-11.4722	-11.9681	-2.09152
-4.58482	-9.47529	-8.95844	-16.492	-8.39958	-1.51527	-4.95546	-11.5699	-3.82587	-3.68868	-10.1464	-9.76772	-69.3045	-9.01297	1.89505	-9.4912	-10.265	-4.51061	-10.1221	-3.81069	-3.61592	-7.14739	-8.89852	-5.01194	-8.54084	-7.38019	-4.49129	-13.2898	-12.1728	2.62285	-2.39275	2.09785	-10.3064	-4.37209	-5.54283	0.554702	-13.9167	-9.04917	-9.78395	-2.69156	-5.70126	-6.03998	-2.89268	-6.26537	-11.9837	-6.38389	-14.6136	-11.3459	-15.2496	-1.036
-2.98435	-7.25779	-11.531	-15.981	-8.93726	-3.65283	-4.99473	-11.7138	-4.72016	-1.06628	-8.37564	-11.3341	-75.0445	-8.78722	-0.64953	-13.5854	-8.78133	-3.50934	-10.0621	-5.26347	-1.69043	-6.22182	-5.17036	-7.10417	-3.54993	-7.80587	-0.547284	-7.60999	-10.6109	-2.44194	-6.40166	4.74129	-9.32015	-4.63093	-7.45884	-0.207765	-10.817	-10.5445	-9.19964	-0.399998	-3.34536	-8.86609	-2.15764	-5.50863	-10.9534	-7.48277	-12.5013	-11.898	-17.8105	0.703637
-2.81557	-6.74312	-14.4178	-10.9118	-9.21944	-5.00204	-7.68697	-11.4061	-5.72149	0.914304	-8.80335	-11.2198	-78.0035	-7.09292	-3.69398	-16.6668	-8.53865	-5.36428	-10.5721	-7.72172	-2.01684	-6.17782	-3.41578	-10.7329	-0.214751	-6.70074	0.144351	-1.69801	-9.54126	-8.79459	-7.86687	3.23558	-7.37779	-4.28281	-9.15085	-3.85144	-9.8589	-8.31244	-7.54778	-0.211513	-1.82677	-10.2726	-3.81103	-6.7387	-10.3387	-8.25615	-8.25711	-11.7279	-17.7682	2.09387
-5.49267	-7.16061	-15.8647	-2.8682	-9.90727	-4.94107	-10.2686	-10.9575	-7.28052	1.00432	-10.6356	-8.93179	-78.5433	-5.7707	-5.54234	-16.4199	-7.84787	-7.10133	-12.5526	-10.0151	-4.4879	-7.29103	-4.2651	-14.1412	-1.07272	-5.28794	-1.32844	0.591877	-10.1055	-12.7504	-7.17892	-0.977042	-4.28711	-2.23187	-11.5418	-7.14426	-11.4106	-3.70929	-4.45622	-2.921	-2.05234	-10.0075	-5.58321	-9.43155	-9.543	-8.11847	-4.76203	-10.3664	-14.333	1.15439
-9.58487	-7.83347	-14.6015	3.50106	-10.9533	-3.34665	-10.1198	-11.9347	-9.43996	0.25654	-12.1488	-5.86061	-76.9653	-4.65143	-5.71538	-12.6372	-5.86954	-7.38845	-14.3443	-9.84598	-6.66149	-8.86667	-6.9815	-14.4551	-4.73275	-4.59463	-3.03975	-1.37331	-11.391	-12.616	-7.20016	-4.89354	-1.38577	0.522278	-12.6701	-9.22689	-13.6896	0.6811	-1.21932	-7.109	-3.48116	-7.80775	-6.46308	-12.4815	-6.70231	-7.96318	-3.95267	-9.23246	-9.2634	-3.13481
-11.9571	-8.79097	-11.2023	4.49975	-11.2456	-0.913889	-7.16354	-14.2907	-12.7098	0.345426	-12.6716	-4.08626	-73.1356	-2.81257	-5.31104	-7.82414	-3.23141	-7.41637	-13.9778	-6.46896	-6.5788	-9.64657	-8.65905	-10.889	-7.91021	-3.55738	-4.32803	-4.86262	-12.0241	-9.75166	-9.23227	-6.12097	0.405132	1.55103	-10.3588	-11.1534	-13.8796	4.09026	0.612618	-10.2337	-5.81893	-4.39669	-7.94776	-14.6925	-1.01139	-8.86762	-4.74224	-8.93675	-5.8126	-8.27217
-11.2057	-9.69673	-8.13845	1.17576	-9.87518	0.980577	-3.73258	-15.2833	-16.6904	1.02242	-12.8576	-4.18648	-68.0772	-0.846481	-4.79944	-5.09884	-1.09307	-7.2034	-11.1031	-0.98659	-4.56951	-8.24531	-6.99073	-6.08018	-7.89434	-1.31806	-4.47522	-7.36397	-11.9901	-5.91391	-11.8823	-4.67974	2.04291	0.417671	-6.2652	-12.5975	-11.0844	6.62811	0.771936	-10.7228	-8.47619	-2.58848	-10.4801	-15.8842	5.28949	-9.83307	-4.73987	-8.76695	-6.11659	-9.99478
-7.96263	-9.27752	-7.73586	-2.67005	-7.41303	1.72648	-2.78406	-13.43	-18.9989	2.06628	-13.4818	-5.4024	-63.2644	-0.155893	-4.32717	-5.21222	-0.698275	-5.89905	-6.67691	4.20876	-2.46886	-4.20975	-3.17265	-3.90279	-4.10063	0.641899	-3.3374	-8.06276	-12.1911	-1.74857	-13.1577	-2.54937	3.94349	-0.630383	-3.59483	-11.5169	-6.97372	6.91564	-0.249175	-9.48404	-9.86657	-4.37171	-11.9978	-16.3654	8.40485	-9.70351	-2.74441	-9.08198	-8.66295	-6.87559
-3.6911	-6.58176	-8.93208	-3.81683	-5.36828	2.05947	-4.50958	-10.884	-17.4773	3.65439	-14.5936	-6.65677	-58.7083	-1.26742	-5.10916	-6.95854	-2.66931	-4.19062	-2.38798	5.72884	-2.64836	0.536014	-0.536546	-5.5421	1.46149	0.556728	-2.22336	-7.03206	-12.2658	2.28906	-11.7646	-1.50916	4.49236	-0.171387	-2.82676	-7.24507	-2.17655	4.17966	-2.07859	-8.48077	-9.50472	-8.21219	-11.433	-15.995	6.97397	-8.81465	0.21103	-11.1628	-9.68314	-1.27794
0.227977	-1.76759	-7.79186	-1.47538	-4.71783	2.63438	-6.39805	-9.26245	-12.7092	4.63251	-15.0122	-6.58569	-53.2333	-3.25241	-7.77086	-9.21332	-6.36827	-3.58857	-0.231468	2.052	-5.04464	3.24864	-1.02075	-8.00779	5.51768	-1.10015	-1.73861	-4.90155	-10.6147	5.3367	-7.58451	-2.39163	2.87909	0.914552	-2.04114	-1.90055	3.16673	-0.0355378	-3.89714	-8.39261	-8.49683	-10.3556	-9.5063	-14.3906	2.86166	-7.843	1.57877	-13.8611	-8.15504	3.6456
2.64146	3.58467	-2.60959	2.32191	-5.51077	3.07902	-7.20321	-7.13659	-7.09676	3.9495	-12.722	-4.79242	-46.4616	-5.00402	-10.5873	-11.1267	-9.90839	-5.18181	-0.414649	-3.73976	-6.49785	2.50314	-3.72467	-8.11125	6.52801	-2.08287	-1.80342	-2.80122	-7.30018	6.38962	-2.76002	-5.54884	0.288933	1.31139	-0.801435	1.46398	6.35441	-3.63785	-4.17751	-8.65091	-7.11235	-8.5867	-6.91378	-11.5763	-1.82971	-6.19723	0.569625	-13.8594	-6.56812	6.37324
2.79042	6.81713	3.90308	4.71875	-7.46814	2.58052	-7.89554	-2.93686	-2.81479	2.79616	-7.33969	-2.48766	-39.6597	-5.49851	-11.6637	-12.0806	-11.345	-8.86689	-1.09368	-6.70186	-4.90392	-1.20938	-6.02472	-6.30308	5.67484	-0.860062	-3.01655	-2.12426	-5.35661	4.44697	0.184784	-9.94939	-2.15657	0.622222	-0.631948	1.46795	5.4471	-5.65881	-1.96851	-8.6069	-5.27017	-4.51225	-4.54793	-8.17835	-6.37885	-3.00262	-0.173797	-9.6153	-6.37635	6.44425
1.74369	6.00358	7.73278	4.49459	-9.57042	0.85553	-8.46966	2.75149	-0.953984	2.51919	-0.917428	-1.00379	-34.4685	-3.28887	-10.9487	-12.0716	-10.9758	-12.589	-0.191529	-5.06437	-1.02786	-5.02827	-6.01789	-4.91427	4.87004	1.44592	-5.69995	-3.71806	-7.32342	-0.401581	0.669264	-12.9088	-3.40847	-0.955771	-1.85761	-0.912975	2.31903	-6.33322	2.20852	-8.7639	-3.86225	-1.51475	-3.80547	-4.44209	-10.1982	1.15088	1.72062	-2.5973	-6.22293	3.3574
1.73278	1.78524	7.24737	2.39583	-9.816	-1.3159	-7.49113	7.66766	-0.971856	2.16163	4.25899	-0.921927	-31.2796	1.3952	-8.90942	-10.9926	-10.9035	-13.8622	2.7808	-0.685667	2.98865	-5.8426	-4.34616	-4.64514	4.78226	2.14186	-9.1805	-6.86547	-11.5464	-6.52272	-0.311913	-12.338	-2.67181	-3.28424	-3.30447	-3.57123	-0.567953	-6.39835	5.90857	-10.3461	-3.32846	-1.06704	-4.75111	-0.478769	-11.819	4.6631	5.59618	3.88163	-4.51842	-1.7363
3.24088	-2.37221	4.28797	-0.352297	-7.34964	-3.11616	-4.94965	9.81184	-1.15791	0.485221	7.09455	-2.29522	-29.1809	5.72292	-6.40041	-8.68319	-12.1209	-12.813	5.3202	3.2571	5.46482	-3.367	-3.37076	-4.34382	4.44765	0.392182	-12.4293	-9.69524	-13.9729	-11.8214	-1.69234	-9.00022	-1.1662	-5.62607	-3.78838	-5.3833	-2.71176	-6.67896	6.2613	-12.3053	-3.93968	-2.50459	-5.96179	2.41138	-10.1583	6.21707	9.16798	6.22607	-1.69229	-5.29816
4.75809	-3.3188	1.79846	-3.22616	-4.11108	-4.44946	-2.03064	9.02331	-0.27255	-1.74972	7.77441	-4.15063	-27.229	6.69378	-4.85882	-6.08527	-13.4711	-11.7547	4.64395	3.91585	6.18238	-0.0666981	-4.36693	-3.21656	2.54218	-1.83637	-14.5183	-10.8768	-12.4573	-14.5219	-3.00064	-5.85383	-1.08436	-6.18064	-2.88059	-7.66514	-4.5964	-8.11861	3.70103	-11.5327	-6.48766	-4.3612	-6.84823	2.99325	-5.86038	5.44618	10.576	3.56268	-0.0433294	-4.56989
4.95051	-1.40793	0.44041	-6.12336	-2.57169	-5.4636	0.514222	6.90511	1.42492	-2.56276	8.05494	-4.36454	-25.2753	4.44093	-4.91673	-4.47101	-12.9056	-11.2725	1.50766	0.623272	5.16441	0.36254	-5.61858	-1.83688	-1.57725	-3.16098	-14.5641	-10.6728	-7.92981	-14.4129	-3.81606	-5.05802	-3.20013	-4.14114	-1.57468	-10.5167	-6.28462	-10.7911	1.66859	-6.90155	-10.6914	-5.09934	-7.55732	2.33117	-1.18782	2.78183	9.55739	-1.71088	-0.959631	-0.425199
3.75558	1.43478	-1.20183	-8.60228	-2.79545	-6.76419	2.20129	5.50878	2.43307	-0.91875	9.26829	-1.46215	-22.9757	2.09177	-6.05122	-3.61704	-9.84256	-9.34493	-1.32589	-4.33836	2.67337	-4.20524	-4.46978	-1.32308	-6.96001	-4.5555	-12.1525	-10.1718	-3.14092	-12.8813	-3.82937	-6.00154	-6.12088	-0.911033	-1.22403	-10.6438	-7.40098	-12.668	1.54574	-0.70203	-14.0768	-4.64596	-7.7485	2.50406	1.02522	-0.583875	7.20954	-6.93774	-2.35274	3.39369
1.9422	4.33746	-3.83862	-9.64445	-2.96762	-8.68449	2.85595	5.5501	1.38581	1.93289	9.72786	3.47504	-19.1699	1.37942	-7.32133	-2.16754	-5.58768	-5.27595	-2.53636	-7.81755	0.76894	-11.2035	-1.07837	-1.91988	-9.91306	-6.44143	-8.18457	-9.31557	-1.34941	-11.3129	-3.43719	-5.97911	-6.92073	2.14182	-1.85469	-6.32149	-8.03819	-11.2012	1.14662	3.84494	-13.792	-3.90117	-6.58718	3.50309	-0.416211	-2.81116	4.8344	-10.1171	-0.765892	4.22258
0.30734	6.41294	-7.063	-8.66127	-2.23896	-9.45221	3.04818	5.55867	-1.65493	3.70435	6.97668	7.02312	-13.2877	0.748604	-8.07555	0.598456	-1.42402	-1.46152	-2.58429	-8.64417	1.23439	-15.1526	1.7644	-2.13546	-7.6664	-7.58587	-4.51382	-7.04057	-4.14617	-10.3047	-3.06615	-3.09992	-4.10595	4.31604	-2.8193	-0.214598	-8.38608	-6.28746	-1.39542	5.33504	-9.89678	-3.04164	-3.44083	3.86907	-3.50918	-2.806	3.38544	-9.81595	4.26779	3.15639
-0.780279	5.99275	-9.78915	-6.73477	-1.7514	-6.84687	3.54301	3.3297	-5.20962	3.2955	1.22061	6.90843	-6.10562	-1.97029	-7.45113	3.74	1.68487	0.226927	-2.62319	-7.79988	3.10797	-12.8746	2.48739	-0.439684	-2.74454	-7.59344	-1.663	-3.60264	-9.21702	-9.49389	-1.91399	1.81399	-0.0236354	4.15297	-3.7616	3.56958	-7.8299	-0.83531	-4.84394	4.78302	-4.92959	-2.56423	0.530016	3.20597	-4.80995	-2.0236	3.40711	-6.30733	9.35698	2.5334
-1.37431	2.22784	-9.94265	-5.75284	-2.71799	-1.9862	4.05638	-0.960807	-7.71684	0.793777	-4.53161	4.71096	1.08208	-6.32503	-4.82779	5.52365	2.88789	1.03416	-3.71188	-5.95937	4.13115	-5.8504	2.37222	2.50614	0.625855	-7.06186	1.26028	-0.681164	-11.4975	-8.45907	0.702901	6.64408	1.75961	0.820288	-4.25724	3.71391	-5.31823	1.69448	-6.34908	3.81525	-0.795048	-3.79049	3.27097	2.20618	-2.95034	-2.78611	4.48089	-1.85196	10.3695	1.93736
-1.95046	-3.35393	-6.41448	-6.05445	-5.01136	1.74996	3.75963	-4.32176	-8.44883	-3.82973	-6.94787	2.89161	7.35363	-9.29868	-1.34608	5.73135	2.74537	3.03536	-5.53704	-2.8274	2.8986	1.59973	3.2461	4.42186	1.01034	-6.1122	3.21748	0.570664	-8.02243	-7.32712	3.37274	9.99358	0.0696788	-3.55073	-3.73529	2.7135	-0.701115	0.236059	-4.80421	3.17825	1.6622	-6.88713	4.55504	1.54027	0.525152	-4.33407	5.05409	0.703068	6.9018	-0.711531
-2.97638	-7.43586	-0.710099	-5.99785	-7.17353	2.52114	3.01591	-4.65667	-7.07834	-9.73341	-5.16606	1.61745	11.9781	-8.99617	1.46149	6.07043	3.2222	6.1783	-6.33462	0.503981	0.130859	5.61036	5.5244	3.85304	-1.33667	-4.88427	2.24088	0.32732	-0.720158	-6.0354	4.23293	10.9848	-3.2605	-5.19024	-1.5927	3.46795	4.38506	-3.63237	-1.74298	3.42367	1.79564	-9.55322	5.30523	1.89083	3.66571	-4.18446	4.17125	0.412553	2.52082	-5.12985
-3.9068	-7.62507	4.45475	-4.17264	-7.25959	0.412627	2.87336	-2.8213	-4.11661	-14.2957	-1.15101	0.438574	14.3813	-6.50714	3.46265	8.21568	5.595	8.95096	-5.17641	1.62098	-1.7886	5.20352	8.44168	1.05725	-5.07572	-4.06407	-0.741485	-0.519158	6.17734	-4.11495	3.53518	8.66976	-5.37451	-2.67116	1.94035	6.04193	7.72838	-7.37207	1.24333	4.14957	0.00890809	-8.63811	5.75984	3.86664	5.76048	-2.10946	2.8428	-1.19216	0.249101	-9.09155
-3.81117	-4.24832	7.13149	-1.0221	-4.85612	-2.98056	3.17711	-1.31129	-1.14641	-15.5295	1.99469	0.314511	15.354	-4.21554	5.01663	12.0057	8.91323	10.6514	-3.07627	0.550634	-1.77519	2.38802	11.0119	-3.02733	-7.46665	-4.37198	-3.15248	-0.935888	9.26818	-1.11955	2.85229	3.99968	-4.7154	1.75757	5.15177	8.37477	8.49309	-9.03536	4.05081	3.58053	-2.00834	-4.02775	5.72607	6.71896	6.73093	0.283852	2.29752	-2.18259	0.607361	-10.9653
-2.84748	0.328857	6.90387	1.54811	-1.8219	-4.56145	2.73773	-2.36203	0.345772	-13.3164	2.67653	1.73981	16.7234	-3.60956	5.9298	15.1754	11.5591	11.1392	-1.48816	0.0744715	-1.52693	-0.404095	12.2153	-6.63846	-6.96334	-5.14242	-3.66442	-0.344757	7.7777	2.33534	3.09325	0.314975	-1.429	4.55747	6.9752	9.14972	7.70259	-8.03936	6.2806	1.02212	-2.84526	1.19963	5.2208	8.64248	7.23158	1.99765	2.56103	-1.58258	2.86243	-10.7764
-1.63593	3.32021	4.46288	2.31834	0.0441832	-2.37002	1.18942	-5.31391	0.242342	-8.07362	2.09537	2.95286	19.4777	-4.28284	5.94971	15.1745	13.2639	10.1051	-0.976927	1.87466	-2.55584	-2.14749	11.0293	-7.83765	-4.93342	-4.62662	-2.33975	0.532875	4.36476	4.71654	4.38924	-0.480308	2.7096	3.72882	7.93619	8.6794	6.94735	-4.65069	6.79624	-1.98318	-2.07621	5.15726	4.48287	8.17358	8.49735	2.87244	2.85442	0.727307	5.63462	-10.7428
-0.669017	3.41772	1.50311	2.25563	1.31571	2.43138	0.00790076	-6.76172	-0.160953	-0.520322	1.73443	2.34671	23.2119	-4.94116	5.27664	11.5318	13.844	7.98664	-1.23294	5.00294	-3.44068	-2.67119	7.94349	-6.80709	-4.55876	-2.38921	0.0591602	0.30149	2.62581	5.25075	5.92199	-0.0770164	5.61243	-0.375229	7.7818	7.58064	6.50763	0.287431	5.82086	-3.30557	0.169877	7.96917	3.77281	5.17701	10.4867	2.5185	2.1831	4.35983	7.36691	-12.2651
-0.813006	1.89158	-0.230733	2.45211	3.27337	7.05019	1.27134	-5.25084	0.0737375	7.16916	1.2264	0.482459	26.6685	-4.82084	4.59825	6.19358	12.5858	5.60178	-1.65349	6.9323	-2.34115	-2.20102	5.25014	-5.55971	-7.79334	1.00541	2.32048	-1.28291	3.93905	3.93086	5.76944	-0.738466	6.37659	-5.7054	5.45623	6.42197	5.676	5.20472	4.99694	-2.4818	2.82515	9.29014	3.46989	1.43005	11.7844	0.977802	0.728324	8.57449	7.63271	-13.0788
-2.05152	1.14036	-0.586233	2.54428	5.45825	9.55227	5.17986	-2.64814	0.795774	11.5782	-0.291929	-1.19942	28.5526	-4.19848	4.79419	2.05029	9.80733	3.10209	-2.06906	5.68087	0.0499641	-1.02946	4.67809	-5.11062	-11.6774	4.51018	4.02312	-2.52222	7.01833	1.43745	3.32452	-1.5908	4.59343	-9.31945	1.566	5.72727	4.17048	8.5255	5.6962	-0.440224	4.00398	8.37167	4.09153	-1.48207	11.4402	-0.38133	-0.131859	11.2775	7.1885	-10.5326
-2.99231	1.86523	-0.0114271	2.16309	6.41772	10.3551	9.49698	-1.08408	1.54219	10.766	-2.77356	-1.90197	28.7443	-3.5565	5.6584	0.504818	6.75349	0.390092	-2.91534	2.26095	1.89287	0.638009	5.56643	-4.66296	-10.915	6.3679	5.95027	-1.67672	9.75162	-0.479907	1.01614	0.0995798	0.750055	-9.48031	-1.31349	5.05418	2.28447	8.74648	7.78499	2.10503	3.02513	6.18718	5.23204	-3.2887	9.95643	-0.00898554	0.44295	9.54775	6.32563	-5.53572
-2.36931	2.01246	1.0732	1.83965	5.51849	11.0466	11.4314	-1.41231	2.26338	5.90222	-5.0121	-1.71362	28.2015	-2.41776	5.38063	0.518285	4.35722	-1.87271	-3.98548	-0.157886	2.31181	1.72851	5.6204	-3.55779	-4.87939	5.96823	8.16493	0.924874	11.5232	-0.00880181	1.18664	4.23887	-2.56712	-6.90508	-0.760303	3.33014	1.22232	5.17058	8.79552	4.54161	1.4168	5.23483	5.31014	-3.16866	8.97575	1.86047	1.39615	3.53686	4.78138	-1.46919
0.674896	-0.497263	1.76115	2.67029	3.86226	11.6902	9.95825	-2.76709	3.46103	0.0513693	-5.25318	-1.39542	27.749	-0.650896	2.63814	0.65349	2.82917	-1.83855	-3.68467	0.131141	1.36843	1.08208	3.88183	-1.58273	2.11076	3.86905	9.08006	3.97415	12.7712	3.91729	2.87466	7.16674	-2.6869	-3.45762	2.8766	0.726242	2.60267	-0.224378	5.66349	5.77779	1.26504	5.90295	3.36092	-0.669936	9.66812	3.41679	0.540767	-2.24145	2.92362	-0.513243
5.55902	-4.38572	1.46083	4.95094	3.06597	10.5068	6.99765	-2.54254	5.65953	-3.48076	-3.1319	-1.67253	27.8673	0.443777	-1.21153	0.191755	1.88431	1.81693	-0.890371	2.06711	-0.182316	-0.12233	1.66284	2.05445	5.89585	0.301677	7.18347	5.90746	12.7025	10.7857	3.69842	6.26839	0.0926738	-0.865676	6.60073	-1.02077	6.62911	-4.14903	-1.49571	5.14524	2.9996	6.10565	-0.0312513	2.32209	11.2107	3.65071	-2.25203	-3.89794	1.23434	-2.46434
9.55344	-6.29494	-0.105075	7.7101	3.12424	6.17738	5.51568	1.2628	8.54217	-2.70421	0.0267442	-1.85536	28.148	0.280471	-3.26329	-1.02705	0.664325	6.98246	3.68165	3.74571	-1.09472	0.515451	0.197881	7.89141	5.00744	-3.65851	3.73864	5.10444	10.0045	17.8	3.16621	3.07563	3.39169	0.3511	7.9257	-1.13693	11.1275	-5.03971	-8.41757	3.40355	5.45076	5.416	-3.10709	4.00315	11.9398	3.23647	-5.04149	-2.54736	-0.269974	-5.56761
10.4618	-4.81394	-2.40621	9.93035	2.70012	-0.342796	6.17257	7.543	10.6286	1.56423	2.80332	-0.457445	27.3726	-0.0371336	-2.0891	-2.36108	-2.07304	9.32976	8.69003	4.20868	-1.18349	2.992	-0.700895	14.1469	0.621849	-5.29485	1.9843	1.95181	5.39734	21.3738	2.64984	0.710737	5.20689	0.632443	6.43956	-0.798688	12.3298	-3.82618	-10.2966	1.86861	7.65894	5.0211	-3.86848	4.9761	11.9194	3.48327	-6.70894	-1.41913	-0.908828	-7.1724
8.26824	-1.26613	-3.66743	10.7042	1.21749	-6.06366	7.46823	12.7327	10.4965	6.66738	4.55489	2.11277	25.4893	0.331374	1.37541	-3.02155	-6.14809	7.55022	12.4641	4.11248	-1.08892	4.83376	-1.99875	16.643	-3.9865	-2.72171	3.31103	-1.23362	1.71995	19.8782	3.28702	0.333061	3.98555	-0.300344	3.19813	-1.26205	8.29046	-1.90805	-5.81007	1.19467	9.42294	4.37111	-1.99956	5.84096	12.3868	4.27904	-6.72921	-1.44766	0.15753	-5.45435
4.35628	2.34722	-2.97594	10.1056	-0.450807	-8.33882	8.03245	13.9831	7.87496	10.7508	5.64571	3.54201	23.8427	1.41949	5.00944	-2.36613	-9.23385	3.97071	13.2072	5.16439	-0.79891	4.2209	-3.74954	13.2025	-5.47912	2.97627	5.9942	-2.68553	1.35058	14.39	5.00964	1.11971	-0.356873	-2.87935	0.457401	-3.20771	1.4242	0.662349	2.57917	1.01453	10.5567	2.09211	1.00991	6.31579	12.2932	4.09115	-4.84359	-1.67835	1.86767	-0.859528
0.164708	4.34292	-0.850689	9.30645	-1.02304	-7.4811	7.0165	11.5662	3.91432	12.7573	6.551	2.62995	23.39	2.76856	6.9287	-0.434752	-9.39484	0.577505	11.1755	7.47704	-0.762065	1.70929	-4.55684	6.61957	-3.7352	8.32878	6.86863	-2.05814	3.23843	7.83472	6.78787	1.65668	-4.93541	-5.28775	0.538892	-5.63724	-3.82373	2.97355	9.97169	0.585177	10.3712	-1.04887	3.85542	6.93649	8.99901	3.1301	-2.52469	-1.03334	2.61089	4.45397
-4.29722	3.82386	1.83243	8.56014	0.222499	-5.56027	4.52064	7.35827	0.314399	11.2681	6.98116	0.484858	24.4205	3.6767	6.39723	0.83347	-7.17165	-1.9645	8.41997	8.70547	-2.10486	-0.459765	-3.39694	1.19491	-1.75271	10.0353	4.72876	0.232364	3.68199	3.72187	6.88517	0.828664	-6.42512	-4.08373	3.57398	-5.31078	-5.04051	2.7618	11.5923	-0.341137	8.46504	-2.14265	5.65163	7.68609	2.95789	3.32578	-1.69699	1.08793	2.65161	8.45072
-9.33981	1.52347	4.27061	6.81584	2.73088	-3.74007	1.9047	3.06922	-1.79002	6.00637	6.31609	-0.952778	26.9215	4.39408	3.74604	-0.244785	-3.9632	-3.02845	6.01082	6.76891	-4.06015	-0.562802	-0.955064	-0.888529	-1.24946	7.4931	1.62667	2.88031	0.709721	3.16387	4.31859	-0.967359	-4.1596	1.27198	7.42013	-1.05486	-3.23277	0.307909	7.24446	-2.00962	5.44476	0.417594	5.39138	7.35197	-2.77256	5.54412	-2.47012	3.92789	3.14698	11.0091
-13.58	-0.431559	6.30811	2.88761	5.40889	-2.64229	-0.11151	0.387186	-1.47608	-0.991903	3.93937	-0.661526	29.4979	4.95742	0.241866	-2.6381	-0.0763259	-2.58968	3.48379	1.64309	-4.15147	1.26766	0.828075	0.0311886	-1.19716	3.125	-0.235631	3.67837	-3.75672	4.16139	0.67011	-1.85499	-0.089153	7.15221	10.1938	4.06177	-0.881759	-1.3706	1.79722	-4.11567	2.07503	4.08285	3.16033	5.60932	-6.2462	8.78002	-3.66601	5.27374	4.01974	13.2238
-15.134	-0.674382	8.22471	-2.93139	7.93313	-2.45266	-1.93702	-0.672131	1.16416	-6.66535	0.131859	0.479038	29.7706	4.62435	-1.9214	-4.0618	3.80949	-2.04185	0.807992	-4.33022	-1.72768	4.05857	0.575672	1.71111	-0.747578	0.612372	-0.508296	1.47278	-6.17724	4.67751	-1.6139	-0.836578	3.11616	9.77175	11.5528	7.12151	0.142219	0.00547863	-0.402727	-4.90075	-0.723552	4.96596	0.775588	3.07916	-6.9868	10.4442	-4.31503	3.93987	3.59343	15.4403
-13.7095	-0.109408	9.84946	-8.68973	9.67137	-2.10224	-3.65346	-1.65277	3.90306	-8.71227	-2.8457	0.906284	27.0216	4.01916	-1.3097	-3.36094	5.63543	-2.26495	-1.01185	-7.60573	1.35759	6.2272	-1.41032	1.77203	-0.217694	1.39588	-0.181541	-2.27263	-5.14867	3.98066	-2.22377	1.09006	4.33846	8.30935	11.2541	8.44001	-0.396331	4.02666	0.536228	-3.31673	-1.85097	2.43687	0.217513	0.372567	-6.01777	8.40693	-4.42658	1.66389	1.39234	17.2094
-10.095	0.171512	10.2615	-12.6642	9.23097	-1.00205	-4.92244	-2.69299	4.73701	-7.50174	-2.85807	0.340198	22.627	4.0005	0.738287	-1.55441	4.70308	-2.48892	-2.06913	-6.3116	3.21996	5.87687	-4.17455	-0.194851	0.742957	3.18384	-0.37805	-4.93347	-2.51426	1.74116	-3.18982	2.45888	4.27145	4.76366	8.32199	9.4546	-0.966609	8.07416	2.30811	-0.259991	-1.60908	-0.806996	1.43921	-1.30557	-5.67986	3.57701	-4.5749	1.13375	-0.0887964	17.4462
-5.30108	0.990308	9.08154	-14.7682	6.21703	-0.299711	-5.84616	-3.02087	4.23676	-5.87365	-0.625308	-0.701215	17.7846	4.00204	2.27592	-0.675831	2.99676	-2.07966	-3.52473	-1.48997	3.40475	3.59778	-6.71835	-2.40394	3.3909	3.39937	-0.645455	-4.939	-1.3121	-1.882	-6.50625	2.69325	3.49812	1.43219	2.37129	10.6896	-0.340008	9.89922	3.13244	3.30683	-1.12523	-2.11631	2.35317	-0.67072	-7.4213	-0.610441	-4.55151	3.24464	0.990095	14.6082
-1.45182	3.24528	7.83072	-15.9681	2.00286	-0.897106	-7.07373	-2.87299	3.82851	-5.89437	1.59924	-1.61194	13.0709	3.27815	3.19803	-1.19279	2.42264	-1.28845	-5.29583	3.5734	2.33385	1.88365	-7.77919	-2.52816	7.59182	1.73276	0.729143	-2.29482	-2.76734	-5.25551	-11.1313	2.10448	2.29696	-0.556305	-4.68996	11.7211	1.20638	9.30714	2.15615	7.02293	-0.15635	-1.51992	1.5515	1.18084	-10.5267	-0.835422	-3.44116	6.67754	3.02334	9.23438
-0.686305	5.89908	8.24263	-16.764	-1.35062	-2.1033	-8.50075	-2.44933	3.48976	-7.14429	2.23324	-1.37878	9.73384	2.0364	3.44607	-1.00869	3.11007	-0.312283	-6.87094	5.73155	0.623867	1.01775	-6.26938	0.448064	10.9602	-0.746237	3.95853	1.34567	-4.99264	-5.85502	-13.3272	1.54983	1.44054	-0.101012	-9.35417	11.168	2.84444	7.71059	-0.0974086	10.0272	2.35354	-0.476589	-0.257676	1.10688	-13.3294	3.01001	-0.953264	9.75759	3.51762	4.59459
-2.5131	8.08249	10.1181	-17.2721	-2.73686	-2.79344	-9.02177	-1.69969	2.21031	-8.19476	1.28472	0.054123	8.73662	1.03381	2.49459	1.8833	4.5111	1.13309	-8.85996	4.8677	-0.361403	-0.249578	-2.31424	5.35676	11.6868	-2.40439	6.73648	3.69081	-5.72261	-2.25507	-10.8152	1.97182	1.01024	3.02516	-10.2242	7.87526	3.97791	6.4073	-2.56104	11.171	5.98056	0.899473	-1.679	-2.30697	-15.328	6.92036	1.53885	12.5784	2.53404	2.97898
-4.42501	10.4221	11.8175	-17.1894	-2.7419	-2.55578	-8.50961	-1.20154	-0.417364	-8.23761	0.162183	1.28285	9.28441	0.407334	0.782684	6.11921	5.65514	2.97476	-11.3651	3.3362	0.831375	-1.73245	2.42483	9.78108	10.9763	-2.17366	6.90457	4.49628	-4.91347	4.62171	-5.49404	3.12433	0.3019	6.33621	-9.37916	2.33736	4.97177	5.12678	-4.69995	10.0076	8.15505	3.05499	-2.06169	-6.89788	-17.0882	6.75901	2.05788	15.3229	2.33751	3.62242
-4.59709	12.6785	11.0828	-14.9756	-2.64425	-1.68511	-7.69521	-1.22831	-3.2992	-7.36667	-0.416938	1.47299	10.0383	0.488692	-0.954308	8.78148	4.84983	4.11501	-12.9445	2.61456	3.67794	-2.43152	5.4198	12.1025	11.0931	-0.66145	4.7663	5.24929	-3.03831	11.5567	-1.43053	3.60765	-0.717955	7.53739	-9.89568	-3.55273	6.09417	3.29133	-5.86812	6.871	6.83686	4.37148	-1.85813	-9.17817	-18.1796	2.76816	1.11621	15.908	4.1731	4.28051
-2.50482	13.9278	6.31013	-9.64877	-3.12018	-0.459952	-6.42475	-1.63057	-4.22166	-6.12248	-0.921868	0.753068	10.1262	2.14045	-2.72039	9.01146	1.30307	3.12864	-12.6543	1.9156	6.31471	-1.30003	4.22219	11.6284	12.287	0.539213	1.84259	6.08697	0.0903526	15.0739	-0.445779	2.84234	-1.51727	7.10801	-13.3423	-7.78101	5.8269	1.64097	-5.56042	2.93177	2.8694	2.58298	-2.38753	-7.9115	-17.1171	-1.32739	1.17284	12.3104	6.2524	3.20814
1.61928	14.3606	-0.795191	-2.33007	-4.56215	1.28776	-4.45579	-2.0931	-2.01126	-4.97764	-1.25622	-0.510349	8.44462	4.61751	-4.74603	7.17256	-3.66624	-0.504192	-10.8218	0.543571	7.85626	2.55975	-1.25697	8.02869	13.2741	0.160013	-0.803276	5.99691	3.51682	14.4102	-0.59239	1.22863	-1.79947	5.59286	-18.4654	-9.58219	2.76922	1.21526	-4.62364	-0.1689	-1.43409	-1.36531	-4.01425	-4.82728	-13.3942	-2.8564	2.71669	5.42797	5.59289	0.703421
6.53095	13.945	-5.95021	5.21818	-6.35637	3.39358	-2.75744	-1.90548	2.08383	-4.35034	-0.593503	-1.34858	4.69468	5.39106	-6.66739	3.75318	-7.79334	-5.12343	-7.45095	-0.476956	8.12838	7.72338	-7.95124	2.57776	13.4312	-1.40303	-2.26291	5.17306	5.09993	11.7117	0.750813	-0.488498	-1.40436	2.97136	-22.4668	-9.85477	-1.20833	2.05132	-4.39576	-1.79454	-3.73772	-4.25157	-4.73014	-2.48363	-7.87893	-2.00479	4.22056	-1.7492	1.78515	-1.10962
10.9108	11.9107	-6.60587	11.3399	-5.8577	5.2061	-2.64812	-0.947394	5.66131	-4.20876	0.87765	-0.869051	0.801259	3.1876	-7.6237	0.48973	-9.50365	-7.2776	-2.01315	-0.499666	6.3832	11.131	-12.3896	-2.42095	12.5845	-2.17699	-1.56702	4.92986	4.32293	9.45242	3.65415	-1.07085	0.165121	0.422764	-23.4667	-10.0104	-2.24246	3.93025	-4.75518	-2.54224	-2.93876	-4.30374	-2.83857	-2.4156	-1.89366	-0.293436	5.09123	-7.05629	-3.01012	-0.948465
14.0706	8.70318	-3.63688	14.262	-1.51804	6.3395	-4.36007	0.629522	6.73423	-3.28301	1.77778	0.525494	-1.08408	-0.0957473	-6.94457	-0.577465	-9.24742	-5.25218	5.18664	-0.425608	2.56016	11.6139	-12.829	-5.92772	10.1171	-0.824883	1.0839	6.01382	3.1364	8.36703	6.19575	0.171452	3.11212	-1.47415	-20.7929	-10.2234	0.323208	6.17551	-4.64774	-2.66039	-0.484361	-2.07737	0.502768	-4.21044	2.91865	0.492134	5.16094	-10.0717	-6.77536	0.3297
15.0536	5.52929	0.217081	13.4607	4.19371	6.34478	-6.97291	3.10568	4.65812	-0.432122	1.7214	1.7728	-0.711307	-1.30962	-4.03413	0.686461	-8.97749	-1.02818	11.7744	-0.938259	-1.27496	9.52917	-9.75441	-8.04147	5.66638	2.21693	3.52253	7.54842	3.22755	7.04592	6.94066	2.41441	6.2612	-3.66892	-14.58	-9.78359	2.98774	7.13813	-4.11619	-1.9279	1.32409	0.328319	3.08602	-6.27506	5.22975	-0.390534	3.98067	-10.5714	-8.57812	1.00537
13.3697	2.18659	2.4247	10.3238	7.21553	5.17179	-9.34968	6.15716	0.682311	3.6611	1.31473	2.29048	1.0189	0.846529	0.825113	2.55955	-9.47622	2.61442	14.4781	-2.02969	-2.92766	5.35914	-5.68026	-8.86458	0.107365	5.38043	3.68908	7.3727	4.02205	3.91891	5.97134	3.79302	7.84987	-6.54456	-6.40239	-8.95058	2.87382	6.34034	-4.01691	-1.0164	1.50337	1.55873	3.92634	-7.47037	5.07935	-1.67188	2.32574	-8.38889	-8.55966	0.387184
10.1752	-2.13333	2.1832	6.54488	6.13379	4.07921	-10.6096	8.37393	-2.90975	7.1809	0.404264	2.15219	2.61839	4.69285	5.35426	3.6417	-9.26969	4.84842	12.2841	-3.52506	-2.17364	0.821359	-3.06433	-8.34351	-4.02444	7.06185	1.80932	4.25979	4.07618	-0.378567	4.25659	3.32533	7.24445	-8.95989	0.67644	-9.11386	0.891846	4.69302	-4.17714	-0.963176	-0.0215679	2.01952	3.16955	-7.35928	3.63717	-2.01284	1.00038	-4.32805	-8.0875	-0.155688
7.4273	-6.75077	0.60726	3.09204	2.88091	4.0653	-9.96935	8.14344	-4.41791	8.66049	-1.44027	1.74717	2.28828	7.62494	7.59238	4.09229	-6.36655	6.27046	7.08346	-5.05908	-0.205449	-1.5394	-2.0132	-6.68213	-5.18128	6.75946	-0.757742	-0.617129	3.14012	-4.03338	2.95585	2.1793	4.95331	-9.66439	3.91142	-11.082	-0.635864	2.47263	-3.72951	-1.45504	-3.59721	1.22199	1.46391	-6.08411	1.66666	-1.66496	-0.183301	0.16721	-9.0579	1.01417
6.516	-10.4612	-0.448305	0.332973	0.0789924	4.33993	-7.31819	5.6505	-3.66602	7.94531	-3.96379	1.40894	-0.564992	8.51209	7.46018	4.42048	-1.24741	7.06727	2.06991	-6.06696	1.17144	-1.19779	-1.13449	-5.23096	-5.37332	4.93822	-3.31745	-4.41843	1.49085	-5.86578	2.49005	1.75466	1.64677	-9.38542	3.70839	-13.7286	-1.79515	0.0159623	-3.15077	-1.16553	-8.63361	-1.15334	0.34878	-4.03247	-1.22381	-1.53065	-0.96415	3.45187	-11.4433	3.63762
7.24144	-13.4603	-0.474592	-1.51674	-0.821069	3.38924	-3.83061	2.97778	-2.20722	6.27161	-6.25799	1.49712	-4.89119	7.79279	5.38099	4.16132	2.87643	6.42289	0.23735	-5.17423	0.746243	-0.288906	0.194514	-4.96838	-6.85687	2.13005	-5.76183	-4.61705	-0.781797	-5.81752	1.88221	1.68103	-1.55004	-9.33011	3.53423	-15.2571	-3.82181	-1.8105	-3.89418	0.316678	-12.1125	-2.52494	1.42742	-1.55122	-4.59984	-2.02483	-0.526946	4.30936	-12.9382	6.04739
8.2938	-15.837	-0.856851	-2.11487	0.165564	0.961199	-1.18876	2.00886	-2.05305	5.0671	-6.76845	1.99093	-8.91837	6.99185	2.44975	2.19341	3.59518	4.37343	2.43458	-1.45362	-0.940967	-0.428317	1.85949	-4.56632	-8.78888	-0.89774	-7.51953	-2.02488	-2.32042	-4.75991	0.0871269	0.63145	-3.20301	-8.48647	5.58946	-15.2695	-6.71006	-3.16154	-5.90792	1.97122	-11.2125	-0.88027	4.47001	0.443668	-6.49224	-3.20657	1.07803	3.3813	-12.3556	6.46363
8.69196	-16.4005	-2.82563	-1.70733	1.76391	-1.64811	0.00444168	3.61194	-4.10301	4.10574	-4.13027	1.65635	-11.1536	6.95037	0.691703	-1.31197	1.2819	2.43646	6.25036	3.37966	-2.2999	-1.07117	3.69985	-3.12956	-8.7486	-2.78462	-7.17118	0.0366544	-1.78525	-3.17455	-2.77679	-1.92435	-3.12826	-5.62243	8.37593	-14.5424	-10.182	-4.11924	-7.29346	2.9437	-6.92083	2.31211	7.86372	1.06128	-5.96629	-5.17704	2.89206	2.19952	-10.3743	4.07729
8.00244	-14.5115	-6.13478	-1.12101	2.40403	-2.91548	1.14174	6.62741	-7.31001	1.9957	0.861554	-0.381554	-11.5341	6.10908	1.00831	-4.2949	-1.65115	1.55696	8.03378	6.44674	-2.27988	-1.63337	5.20915	-2.26997	-5.44525	-2.6793	-4.51725	0.7968	-0.63511	-1.01746	-5.13389	-5.33283	-2.10573	-1.81549	9.43304	-13.5709	-13.3331	-3.32981	-6.07727	3.08145	-2.76893	4.56378	10.0644	0.908392	-3.70593	-7.77902	4.15123	1.21948	-7.45004	-0.111786
6.77243	-10.7205	-9.44528	-0.160057	0.967395	-1.86173	3.34452	8.00498	-9.01429	-0.994239	5.57644	-2.43964	-11.1634	2.74898	2.52669	-5.5694	-2.44629	1.91273	6.18597	6.30319	-1.29215	-1.85891	5.64719	-3.86645	0.0423209	-0.820412	-2.38421	2.49774	-0.733665	0.723293	-4.64441	-8.31353	-0.795708	1.51648	8.36688	-11.5914	-13.5898	-0.446135	-1.9584	1.75831	-0.59939	4.85358	10.2062	1.28408	-0.788818	-10.6972	4.1937	0.659815	-3.97425	-3.48397
5.86175	-6.59487	-11.2734	2.44663	-2.30395	0.887331	5.28082	5.90565	-7.99888	-2.48715	8.14335	-2.26333	-10.2474	-2.01239	3.77157	-5.57292	-0.629997	3.66435	1.60654	3.29273	0.0599801	-0.841742	4.29931	-7.19894	4.95394	2.21069	-3.58757	5.6163	-1.22918	0.0318661	-1.04536	-9.4301	0.116793	4.42093	6.68608	-7.27351	-9.14494	2.31409	3.08457	-0.98749	0.218443	3.70036	8.50426	2.8674	1.13665	-13.6455	2.46914	0.679289	-0.7298	-3.80237
4.35667	-4.02836	-11.361	7.33819	-5.43824	2.76533	5.703	0.932978	-5.52734	-1.10727	7.79323	-0.626755	-7.98716	-4.95132	3.06155	-4.73326	1.7967	6.20775	-3.35077	-1.12836	1.74849	1.3679	1.13867	-9.39682	7.24122	4.97893	-6.9619	7.58377	-0.871225	-3.6449	2.57261	-8.15584	-0.0512445	6.64465	6.37602	-1.05366	-1.86305	2.71647	6.44183	-3.10694	0.832292	2.41526	5.73413	5.75332	0.829425	-15.7418	-0.470417	0.380092	2.27509	-1.81553
1.36785	-3.16562	-10.8781	13.215	-6.90027	2.32347	5.84421	-5.34383	-2.73101	1.41563	4.50724	0.257862	-4.51411	-3.89647	0.184698	-4.05559	3.44324	8.17174	-5.5372	-5.10862	3.1276	3.49543	-1.8713	-8.88262	7.20866	5.66639	-9.05361	6.58969	-0.376436	-7.95765	3.13945	-6.08595	-1.40798	6.90799	8.29606	4.30122	3.88913	0.912596	7.31941	-3.25398	1.84452	2.02958	2.36412	8.45705	-0.314115	-15.6386	-2.83624	-0.658458	5.31044	-0.310677
-1.77995	-2.91323	-10.4908	16.934	-7.10542	0.760885	7.6814	-10.7132	-0.090368	2.27201	0.419306	0.66396	-0.965401	0.301302	-2.73442	-4.97996	4.50441	8.16664	-3.42203	-6.9746	3.346	4.66915	-1.73014	-5.97294	6.20493	3.91501	-8.33014	3.63124	-0.455607	-9.92819	1.21013	-5.35976	-2.63526	5.19459	11.3603	6.75484	5.34545	-1.45349	7.26735	-2.19435	2.9501	2.58913	-1.04872	8.50019	0.107835	-12.7057	-3.00234	-1.21983	7.10549	-0.957769
-3.66608	-2.85097	-9.58538	16.6277	-6.48998	-0.70338	11.3675	-12.6455	1.48198	0.438341	-0.970949	2.24721	1.25583	4.33385	-4.2026	-7.00104	5.22903	6.05417	1.37168	-6.21944	2.17302	4.84422	2.04512	-1.91985	5.10261	0.587069	-5.5343	0.983117	0.0326944	-8.93205	-0.583429	-5.73323	-1.69505	3.26831	13.6118	7.24122	3.61904	-3.32599	8.36718	-0.63718	3.7503	3.77077	-3.54672	5.64488	2.17623	-7.72756	-1.36749	-0.181091	5.98813	-3.65207
-4.2805	-2.58587	-8.11882	13.4146	-3.85253	-1.74943	14.936	-11.142	0.871373	-2.82788	0.850923	4.88672	0.882255	4.72537	-4.62467	-7.78433	5.54746	3.1116	5.58298	-4.07362	-0.0408921	4.95062	6.40189	0.730235	4.48237	-2.71351	-2.03614	0.0818416	2.59958	-6.98079	-1.21331	-5.49383	1.26634	2.35233	13.449	7.3505	1.60976	-4.66578	10.7761	1.32947	4.35247	5.03684	-4.59848	2.14817	4.29411	-2.53902	-0.666368	2.22997	2.58659	-7.09262
-4.29328	-1.78696	-6.90081	8.99695	1.64641	-1.76185	16.2178	-9.16993	-2.51581	-5.60398	2.56196	7.1467	-1.8575	0.58828	-4.35203	-6.1778	5.48484	-0.147104	6.5332	-2.22034	-2.28134	5.75648	8.22103	0.592822	4.10624	-4.02079	0.786358	0.0420268	7.21053	-6.53495	-1.88504	-4.37053	3.40384	2.7684	10.3836	7.00437	0.809689	-5.24255	12.069	3.4824	4.4195	5.49312	-4.99988	-0.172176	5.10837	1.06098	-2.84031	4.99451	-0.645453	-9.76188
-3.83249	-0.559314	-5.86027	4.12446	8.37178	-0.819831	14.9644	-8.22771	-8.02707	-6.94869	2.04627	8.40136	-4.59444	-5.808	-3.29216	-2.87122	5.1902	-4.29104	4.10027	-1.42549	-3.61201	6.46229	7.48233	-0.666492	2.41855	-3.1096	2.20357	-0.955763	11.9921	-8.1178	-3.64799	-3.35052	2.98811	4.67603	5.14414	6.30243	1.18796	-4.91205	9.85816	5.47069	2.94546	4.45861	-5.98706	-0.929816	4.2837	2.47412	-6.58835	7.44717	-1.98082	-11.0643
-2.57713	1.47611	-4.28495	-0.851595	13.5577	-0.460882	12.3442	-6.85477	-12.7559	-7.04468	0.218172	8.53175	-4.84073	-11.4625	-1.91716	1.18614	4.58645	-9.12808	0.556897	-1.73018	-3.6585	6.1645	5.92054	-1.07064	-1.84393	-2.27205	2.22252	-2.91868	14.2008	-9.98028	-5.15248	-2.57007	1.18719	7.16031	-1.12459	6.68686	2.23995	-4.69121	4.8041	6.78007	-0.42089	2.27815	-7.10852	-0.0173255	2.9966	1.91386	-9.93917	9.27716	-1.19451	-11.0402
-1.4219	3.88347	-2.27365	-4.53906	15.3085	-1.85776	8.71878	-4.38689	-12.8414	-7.05391	-1.90011	7.20766	-3.18964	-14.8705	-0.955372	4.52911	3.4944	-13.1077	-1.86847	-3.06168	-2.34278	4.81407	4.44736	-0.263456	-7.43188	-3.86658	1.49744	-4.55754	12.3238	-10.2462	-4.18935	-1.14851	-0.875977	8.27315	-7.08799	8.28829	2.86168	-5.38767	-0.453806	6.56813	-4.53497	0.0568492	-7.24528	2.11894	2.96639	-0.570119	-11.8311	9.25769	0.959496	-10.0099
-1.71141	5.0689	-0.028783	-4.97168	12.8696	-4.19095	3.92459	-2.19049	-7.69088	-7.35958	-4.09617	4.35392	-2.44439	-15.9717	-0.651074	5.28884	2.05971	-14.3872	-2.76279	-4.63346	-0.270566	2.24854	3.33348	1.13524	-10.8221	-7.35488	1.46337	-4.8737	7.28131	-9.1246	-0.661421	1.37891	-3.71858	6.70173	-11.1327	9.61828	2.36044	-6.39456	-4.3164	4.72623	-7.60632	-2.19703	-6.62485	3.62651	4.51679	-4.07712	-11.122	6.14532	3.11297	-8.05495
-3.27742	4.53748	2.85597	-2.42095	7.29296	-5.53171	-1.24053	-1.43766	-0.579949	-6.10762	-5.98579	-0.258417	-3.61227	-14.9709	-0.788895	2.55554	0.369342	-12.2842	-3.01382	-5.04899	1.52948	-1.75283	2.9793	2.64146	-10.0048	-9.34687	2.59136	-3.96006	1.57208	-8.07853	3.92393	4.07384	-7.09705	3.08053	-12.2192	10.2407	1.68686	-6.51528	-6.79949	2.99227	-7.96279	-4.26831	-5.85814	2.41381	5.86375	-5.98487	-8.03039	0.976467	4.44936	-5.10742
-5.20228	2.93411	5.74169	0.848208	1.77489	-5.39084	-5.09013	-2.54847	5.54593	-2.52291	-6.85547	-6.04037	-5.76112	-12.281	-1.26058	-2.64311	-1.10365	-8.29331	-2.93876	-3.99811	2.5339	-6.74218	3.772	3.9422	-6.96345	-7.60773	3.18964	-3.51043	-2.42397	-7.42857	8.19628	5.09293	-8.87077	-0.289967	-10.5051	10.3324	1.61376	-4.95682	-8.26737	2.9221	-5.15425	-3.78276	-5.08971	-0.850648	5.38936	-4.13075	-4.87699	-3.38124	5.17158	-2.36495
-7.18169	0.733684	6.77271	3.30067	-0.720972	-4.58931	-6.27973	-4.76838	9.97359	1.00394	-6.63862	-10.3203	-8.13075	-9.32186	-1.87397	-6.81973	-1.11041	-5.52672	-2.19977	-2.12648	2.34636	-10.9791	5.36017	4.19959	-5.16638	-3.60476	1.85933	-4.81733	-4.1318	-6.46795	10.4428	3.3414	-7.54207	-1.33295	-6.63656	9.24651	1.23349	-2.16049	-8.44565	3.98948	-1.5017	0.109401	-4.31575	-2.73892	4.10955	0.327947	-3.40045	-5.2108	5.4582	-1.82325
-8.7713	-1.76969	5.09644	4.54344	0.00377	-3.23843	-5.45127	-5.53642	12.6206	2.50737	-5.55641	-10.6664	-10.408	-7.56313	-1.70492	-6.73536	1.1784	-5.70733	-1.072	-0.0308936	1.02609	-12.5172	6.79158	3.34359	-6.16275	-0.385583	-0.150275	-6.60737	-4.60429	-5.09952	8.76337	-0.358286	-4.04958	-0.0377965	-1.49827	6.79698	0.257047	0.368596	-6.81056	4.84151	-0.177812	4.50372	-3.28972	-1.74141	3.50204	3.89102	-2.91847	-5.30254	5.49719	-4.11161
-8.55523	-3.95143	1.4011	4.46022	2.04382	-1.05222	-3.99919	-3.69617	13.2751	3.12175	-2.90005	-7.51554	-12.1354	-6.50166	-0.29774	-2.90042	5.25636	-7.42079	-0.229023	1.35867	-0.341277	-11.6122	7.73007	2.66859	-9.1127	-0.105841	-0.749403	-6.61313	-4.73221	-4.06896	3.63124	-3.38922	-1.17394	2.03358	3.22526	4.10243	-0.078273	2.00826	-3.8483	3.79328	-1.59229	6.32208	-2.00414	0.0912053	3.05887	4.57802	-1.87065	-4.80264	5.67066	-7.28315
-5.94662	-4.72233	-2.76294	3.27023	3.84145	1.2262	-1.73364	-1.76474	11.9835	4.62074	1.28307	-3.74043	-12.4061	-4.38123	1.42047	1.23167	8.5107	-8.56205	0.277613	1.05532	-1.02862	-10.3867	8.69359	2.43222	-12.0386	-2.88737	0.589902	-4.11795	-5.1994	-4.21136	-1.78109	-3.66634	-1.04189	4.00367	5.33191	2.57358	0.0563105	3.59815	-1.07941	-0.129501	-3.57236	5.0658	-1.38276	0.63042	1.69805	3.34786	0.288497	-4.24308	5.35239	-8.29337
-2.846	-3.51535	-4.68701	1.81879	4.99287	2.20335	1.48736	-1.7852	9.07794	6.19556	4.79082	-1.88287	-10.7464	-0.999323	2.35495	2.87077	7.6196	-8.70447	0.865987	-0.456374	-1.00773	-10.1777	10.3877	1.44551	-12.9507	-6.34985	3.489	-0.891271	-6.3128	-5.15306	-4.75812	-1.64847	-2.41596	5.50585	3.43927	2.48689	-1.04387	4.66828	0.596115	-4.9233	-3.68005	2.64725	-1.49976	0.400816	-0.217675	2.62541	3.79417	-4.26525	3.56198	-6.1412
-1.55676	-0.978255	-2.28623	0.966035	5.41127	2.09086	3.68268	-2.3088	5.7307	5.70826	5.38441	-1.83799	-8.28784	2.30537	2.00706	1.80274	3.14257	-8.25908	1.23171	-1.19439	-0.653235	-10.7302	12.4307	-0.198515	-11.3997	-7.10683	7.08967	0.470764	-6.58191	-5.63953	-4.95765	0.582833	-2.32482	5.30605	-1.0305	2.48506	-3.56124	3.2126	1.2177	-7.15319	-0.56208	1.79505	-0.490706	1.34278	-0.749273	4.96785	8.43543	-4.67576	1.20627	-2.52329
-2.00722	2.00529	2.47064	0.150927	4.59041	1.89907	2.438	-1.40301	4.12542	3.07479	2.92363	-1.93408	-6.66188	4.53196	0.52731	-1.01671	-0.237371	-6.75653	0.935596	-0.0699622	-1.30203	-11.517	13.1552	-0.427987	-8.65446	-3.53972	9.45716	-0.146941	-4.86702	-5.57104	-3.40973	1.91484	0.218538	3.35628	-3.81151	1.67962	-5.86715	-0.108679	0.35168	-5.70926	4.51313	3.45275	2.26712	3.74951	1.4158	11.0985	11.8402	-4.09526	0.304799	0.885733
-2.58068	4.18413	5.1908	-2.04735	2.48154	1.00766	-1.72257	0.757905	5.00054	0.547533	-0.994216	-1.3813	-6.13262	4.84989	-0.908192	-4.37873	0.402072	-3.32173	0.516991	1.96631	-3.96979	-12.2994	11.2756	2.17033	-4.64768	2.64941	8.9016	-0.852418	-3.27843	-5.02185	-1.27206	3.2709	3.71681	1.55668	-1.63893	1.33268	-6.63028	-2.1991	-2.36692	-3.19453	8.04566	5.88801	4.76792	6.24729	4.82429	18.1595	11.1589	-1.66325	1.38874	3.75153
-2.7269	4.15954	4.45903	-5.46341	-0.0289399	-0.803141	-5.50306	2.65774	6.1843	0.0680787	-4.11827	-0.515793	-5.66915	2.90322	-1.07274	-6.56105	3.43567	1.08496	0.43464	3.21239	-7.5831	-12.8943	6.6104	6.58899	1.87403	7.10915	5.85168	-0.433278	-4.72815	-3.25096	0.361403	5.03263	6.04255	0.338389	4.18735	2.89574	-5.35725	-2.4002	-5.4601	-2.60188	8.04127	5.73327	5.88653	7.74853	5.99562	21.5198	6.4198	1.3105	2.629	5.45543
-3.49871	2.86607	2.73868	-8.09584	-2.84428	-1.88005	-6.69908	3.17517	5.56573	1.16997	-4.51087	-0.0782943	-4.10395	0.0812852	-0.393595	-6.53585	6.0461	3.91032	0.496951	2.56114	-9.98145	-12.9333	0.31409	10.5117	9.05891	6.4738	2.18892	1.29103	-8.80545	-0.826162	1.13151	6.01028	6.47019	-1.73456	9.608	5.43407	-2.07542	-2.50463	-6.17401	-3.33665	5.71002	0.0782711	6.45005	7.59909	2.91031	18.8074	0.897491	2.53689	1.74417	5.52016
-5.77658	2.6043	2.18684	-8.17066	-6.48808	-1.1726	-5.44865	3.3631	3.20568	2.34133	-2.39674	-0.548351	-1.17209	-1.97946	-0.411253	-4.77935	7.05331	3.99651	0.208718	0.648069	-9.84395	-11.8593	-5.43594	11.6683	12.9234	2.17753	-1.09133	4.33421	-12.0143	0.696696	1.76562	5.88637	5.59237	-5.36235	12.4607	6.61775	1.92403	-2.95949	-3.47565	-3.2574	3.34062	-10.024	6.54647	5.70049	-2.26705	12.2586	-1.63981	1.45915	-1.19899	5.33062
-8.17352	3.69267	2.26626	-6.39821	-10.4711	0.216585	-2.94128	5.58098	0.043364	3.39471	0.218439	-0.976598	2.39434	-2.6915	-1.44231	-2.22756	6.49518	2.60912	-0.780032	-0.398804	-7.18587	-9.56242	-9.39578	9.06386	12.3894	-1.50747	-3.8988	8.92037	-11.7003	1.2502	3.47108	5.31224	4.15458	-9.6248	13.1235	5.39114	4.63405	-2.81092	0.372137	-2.96411	1.97323	-19.1591	5.25046	3.3289	-5.34503	6.57808	-0.495388	-0.934823	-4.07646	6.34684
-8.02343	4.60157	2.04396	-5.96675	-13.5001	0.876026	-0.949503	9.61356	-3.1247	4.68364	2.09054	0.0184866	5.16617	-1.94334	-1.98277	0.700514	4.92805	1.33341	-2.01672	0.787576	-2.82983	-6.59854	-11.8409	4.03555	9.61368	-2.54813	-5.60154	14.0043	-8.66185	2.13126	6.77236	4.4174	3.25163	-12.5763	12.159	2.2414	4.90929	-2.12211	2.71411	-4.95247	1.28495	-22.5685	2.58142	1.54876	-4.56675	4.36008	1.91822	-3.80675	-5.23383	7.67022
-5.1579	4.12559	1.91331	-8.59232	-14.7534	0.881426	-0.957839	12.2484	-5.53325	5.76902	2.74806	1.76019	5.32639	-0.585397	-0.993432	3.84094	3.34795	0.687486	-2.99248	3.72456	2.57495	-3.68503	-13.5084	-0.771703	6.52559	-2.11788	-5.3936	16.643	-5.21866	3.45664	9.94308	3.55973	3.47242	-13.2289	9.93808	-1.46166	2.57515	-2.04639	3.51971	-9.80617	1.17602	-20.4487	-0.618875	-0.569646	-2.06501	4.38931	3.91681	-6.6957	-4.61092	7.32014
-2.547	2.83429	1.99148	-11.6729	-14.9586	1.00216	-2.529	11.2102	-6.49075	6.0673	2.29127	2.73242	2.52549	-0.157631	0.520388	6.63547	2.55287	1.00269	-3.50505	6.78834	8.03871	-1.02088	-14.903	-2.8485	3.19442	-1.80985	-2.88752	15.213	-2.19348	3.37357	10.455	3.18683	4.27111	-12.3244	6.64002	-3.83147	-1.39351	-2.76007	3.98092	-15.5056	1.91104	-16.3083	-3.69482	-3.73454	-1.14875	3.89842	5.66377	-9.00584	-3.62026	5.14879
-2.47988	2.36422	1.94775	-11.2659	-15.6955	2.10021	-3.48269	7.10577	-5.69008	5.0726	1.78161	3.10202	-1.11724	-0.835388	0.533665	8.2245	2.07889	2.49524	-2.67824	8.58881	10.9885	1.60083	-16.1286	-0.856481	-0.625248	-1.82318	1.47966	11.5127	0.322156	1.31722	8.02156	2.59614	4.68797	-11.0327	1.90312	-3.85366	-4.54832	-2.83575	4.15799	-19.0235	3.04606	-13.086	-5.51144	-6.38102	-2.35569	1.66837	7.01268	-9.7606	-3.75741	2.69031
-3.59413	3.5204	2.33395	-6.7846	-17.1722	4.3362	-2.52823	2.53909	-3.5097	2.62778	2.1088	3.41206	-3.4963	-0.772382	-1.8812	8.02979	1.15641	4.21399	-0.0929601	8.90091	9.33744	4.20257	-16.5723	4.13803	-3.69037	-1.6159	5.91381	7.39494	1.73553	-0.870039	4.35479	0.920582	3.85723	-10.0648	-3.93669	-2.12692	-4.97316	-1.37823	3.4751	-18.4449	3.55307	-11.6692	-5.11827	-6.5012	-3.57338	-1.28298	7.63071	-8.00403	-4.46963	0.154282
-2.94081	5.54026	3.57292	-1.30593	-17.5442	6.3317	-0.772581	0.34359	-1.58597	0.379855	3.26424	2.7271	-4.76172	1.35699	-5.34964	6.0212	0.34242	4.87768	2.55316	7.83384	4.33303	7.08769	-14.8211	8.83529	-4.57358	-0.912937	8.3714	2.0615	2.52727	-2.03895	0.922387	-1.23446	2.41409	-9.02246	-8.85627	0.542497	-2.93331	0.994563	2.66069	-14.8669	2.84935	-10.9159	-3.22137	-4.10036	-3.36852	-3.45721	7.77824	-3.87067	-4.40031	-3.12935
0.0538513	6.62359	4.67304	2.55626	-15.0033	6.20952	-0.456336	0.971867	-1.79133	0.590863	4.44473	0.809638	-6.14341	4.85758	-7.76797	3.30284	0.567663	4.48127	3.26476	5.30303	-0.172495	10.1208	-10.5216	10.2747	-3.39113	-0.103013	8.25863	-4.98484	3.98575	-2.10807	-1.84106	-2.077	1.90342	-6.85497	-10.2741	3.73003	0.0523965	3.51368	2.81099	-11.2345	1.97813	-9.23976	-1.78666	-1.33327	-1.79121	-4.05974	7.54071	0.780181	-3.35894	-5.86624
3.19539	5.36326	4.45431	4.63447	-9.71796	2.90831	-2.65285	2.3659	-3.62844	3.59495	5.55292	-0.0480246	-7.42799	8.81737	-8.32728	1.19256	1.85165	3.65191	2.31308	1.67603	-1.31654	11.9174	-5.60235	8.35547	-1.04737	0.459199	6.74149	-11.8218	5.70163	-1.36018	-3.76974	-0.852595	1.33363	-4.00623	-7.72411	6.16971	1.87675	5.36322	3.33019	-9.2442	2.4781	-6.28885	-2.22803	-0.492708	0.52121	-2.94447	6.55027	3.42546	-1.39025	-5.96868
4.36005	2.17071	3.12262	5.06919	-3.87109	-2.48207	-6.01369	3.091	-4.52159	8.16877	7.31389	1.43015	-7.20955	12.1081	-6.79534	-0.790721	3.05103	2.72135	1.1134	-1.94619	0.00336496	11.9906	-1.76072	5.33502	1.60949	1.42231	5.42362	-16.0996	6.01987	-1.02249	-5.0224	0.99397	-2.26707	-2.76181	-3.96384	6.30609	0.679006	5.34013	3.49104	-8.32738	4.02033	-2.73916	-3.55775	-1.63526	2.53909	-0.636474	4.39554	2.51372	1.22809	-3.14205
3.8245	-0.836131	1.24468	3.81032	-0.212749	-7.03294	-8.38685	3.08535	-3.07704	12.598	8.55422	3.40442	-5.22411	12.9923	-3.04327	-3.06547	2.20431	2.10902	0.126549	-4.26341	1.27552	11.1236	1.00155	3.59467	3.69952	3.25612	4.28709	-16.6545	4.52412	-1.11861	-6.11735	0.921969	-8.60083	-4.06208	-2.09021	4.4971	-2.80629	3.31965	3.07489	-7.19575	5.1461	0.0584489	-3.78583	-2.84865	3.73948	1.44184	1.20054	-1.52335	2.96344	0.926022
3.26275	-2.12855	-1.28935	1.50236	0.159554	-8.23874	-8.90636	2.32774	-0.114122	15.0494	7.31625	4.00244	-2.54445	11.6614	1.67657	-3.82581	-1.5702	2.16061	-0.639301	-4.78505	1.35523	9.73139	2.24009	3.48956	4.18656	5.66718	2.05145	-14.0004	2.49926	0.19517	-7.29256	-2.30825	-13.0858	-6.25294	-2.60269	2.02719	-5.03118	1.26631	1.09813	-5.2739	4.86655	0.835119	-2.53191	-2.6443	4.4452	1.75565	-2.30998	-5.99226	1.97227	3.50503
3.64408	-2.45764	-3.74103	-0.933074	-1.44182	-5.06591	-7.55285	1.36894	2.8921	14.0214	3.86	3.38033	-0.242979	10.3368	4.73842	-1.47388	-6.39137	2.74831	-1.5301	-4.06519	-0.0431959	8.64356	0.736991	2.9659	2.67973	8.24501	-1.00954	-10.4179	1.33146	3.40567	-8.93866	-6.60891	-12.2201	-7.4284	-4.56154	-0.997738	-3.85876	1.69487	-2.50915	-2.56241	3.12457	-0.186837	-1.01446	-0.53054	4.56737	0.271842	-5.14195	-7.45314	-0.749595	2.94498
4.61577	-2.85787	-4.06341	-2.13211	-2.21355	1.31823	-4.95608	1.13886	4.75599	8.53646	-0.0596638	2.90697	1.25215	9.81485	4.02808	2.57968	-9.3186	3.48935	-3.11777	-3.00382	-2.4857	8.90742	-3.00899	0.19601	0.199831	9.56161	-3.04665	-8.15077	1.60311	6.59577	-11.152	-8.37924	-6.98084	-6.51345	-7.60259	-4.09852	-0.936311	4.28383	-5.55074	0.899045	1.17554	-1.40699	-0.676182	2.91246	3.70069	-2.00875	-6.40568	-5.10322	-1.29449	0.920883
4.05581	-2.53481	-1.22027	-1.10609	-0.240383	7.21841	-2.80153	1.57076	5.56345	-0.481697	-2.5618	2.82338	2.33414	8.63618	0.215169	5.35782	-9.68198	4.30296	-4.8098	-2.21238	-4.86338	9.93404	-6.17698	-4.28742	-2.06633	8.22345	-3.27176	-7.47547	3.09508	7.86185	-12.2939	-5.93618	-0.961384	-3.50502	-10.5439	-5.56668	1.57576	5.47848	-5.99003	4.36879	0.433249	-1.49923	-1.47493	5.79591	2.27002	-4.29119	-5.98688	-1.81608	1.19667	0.339805
0.418798	-0.16611	3.192	1.11058	3.26099	8.98489	-1.90497	1.68885	6.36363	-8.74227	-2.73274	1.1819	3.63667	5.34751	-3.55654	5.87617	-8.97338	5.34783	-5.74076	-1.58974	-6.68488	10.0633	-5.96351	-8.91478	-4.00595	5.18083	-2.19862	-7.32037	4.52812	7.51669	-10.9212	-0.37796	2.99418	0.239492	-10.3695	-5.22555	3.17368	3.43104	-3.92699	6.47626	0.849002	0.135714	-1.91777	6.62032	1.36478	-5.63883	-4.35889	-0.19256	3.32076	1.14359
-3.74478	3.23214	6.44398	2.66523	5.49358	6.26279	-1.28576	0.544188	6.94281	-11.9271	-1.7031	-2.99982	4.80765	-0.170568	-4.8213	5.09479	-8.34281	6.06431	-5.93581	-0.21633	-7.66089	7.96952	-1.73027	-12.4672	-6.21241	2.03361	-0.333203	-6.5325	4.6169	6.90993	-8.88394	5.35731	4.59027	3.19314	-5.43283	-5.63487	4.16489	0.209163	-0.576324	7.39957	1.19232	3.37231	-0.983747	5.27022	2.12173	-5.40022	-2.11368	0.239792	3.65332	1.49955
-4.49204	4.51774	7.40128	2.54605	5.36008	1.77561	-0.141566	-1.23009	5.79148	-10.3826	-1.53005	-7.275	5.01077	-6.07258	-3.25674	3.52818	-8.1738	5.658	-5.53971	2.29753	-6.70489	3.8417	4.89164	-13.8882	-9.25098	-0.942156	2.17438	-4.62031	3.78806	6.40293	-9.03573	8.31089	4.66158	5.05319	1.91244	-8.46664	4.96233	-2.25646	2.917	8.33078	0.0181968	6.26264	1.58566	2.3212	4.56776	-4.66824	-0.12392	0.63302	4.02938	1.45236
-1.64066	2.70751	6.86405	1.10311	4.55694	-1.64697	1.33344	-1.78601	2.26944	-7.36519	-2.66678	-8.72997	4.15331	-9.26294	0.252455	1.44481	-8.52622	4.4166	-4.59864	4.20845	-3.25056	-0.255643	11.2533	-12.438	-12.2967	-3.48714	5.13829	-2.4835	3.13022	6.42505	-11.1015	7.3429	3.32477	6.674	7.17413	-11.4282	5.51092	-4.27097	5.79876	8.64262	-3.15019	6.89676	4.98327	-0.857853	6.73206	-5.1286	1.65079	0.127872	5.94413	1.733
1.51501	-0.0107834	5.56136	0.264108	5.28675	-3.23716	2.43643	-1.53789	-1.6715	-4.95081	-3.72552	-7.00004	3.00844	-8.77845	4.18815	-0.285981	-8.8589	3.49283	-3.34387	3.30132	1.22719	-2.17763	14.5085	-8.24409	-13.041	-4.51038	7.58822	-1.16705	2.68312	8.14011	-12.7706	4.0304	0.378972	8.09274	7.81404	-11.139	5.7372	-5.87536	7.59407	6.98438	-6.65297	6.48814	7.17417	-2.31113	6.41306	-6.35046	4.06082	-2.31744	9.2175	1.40525
2.46201	-1.68163	3.38884	1.40181	7.66869	-4.08753	2.86117	-2.56764	-3.15789	-4.4245	-4.2447	-3.882	2.9429	-6.92232	6.90609	-0.982681	-8.77645	3.90841	-2.07142	0.160974	4.61265	-1.23206	12.8788	-3.48567	-10.2812	-3.1756	8.24229	-0.158207	2.69824	11.8446	-13.4087	1.52491	-3.27645	7.93557	4.77435	-7.43355	6.16491	-6.08989	7.67786	3.98616	-7.12338	7.43718	7.383	-1.43859	3.33046	-7.15115	5.96649	-5.04326	11.9833	-0.682497
1.54657	-2.06412	0.35782	3.19505	10.591	-4.92969	3.49954	-4.49842	-2.14222	-6.93115	-4.8237	-2.15141	4.21276	-6.04614	7.95874	-0.254686	-8.72726	5.26131	-1.22101	-2.00408	6.0942	1.47706	7.68116	-1.11651	-5.61341	-0.377511	6.84625	1.32885	3.84618	15.7297	-13.5252	1.48318	-5.10918	6.20982	0.11236	-2.99609	6.97248	-4.80473	5.874	1.90732	-2.50636	10.0954	6.6796	0.603645	-0.609067	-8.18455	5.37573	-5.61117	11.4289	-3.99628
0.645419	-2.04969	-2.99912	3.52936	12.2199	-4.96027	5.03789	-5.0609	-0.0884571	-11.0952	-5.08196	-3.17675	5.40823	-6.0589	7.88652	2.14826	-8.97135	5.93911	-1.35803	-0.915192	5.42643	4.08961	2.58607	-1.24925	-2.59202	1.5241	4.27526	2.6713	5.7071	16.5828	-11.6754	3.15295	-3.84587	4.80215	-4.70221	-0.443954	7.21178	-2.73794	3.21543	2.23759	4.65229	13.393	5.68876	2.45482	-2.94918	-10.0709	2.74222	-3.8503	6.71726	-7.32254
1.09461	-2.82725	-6.0232	2.14159	10.0662	-3.13638	7.02692	-3.4468	2.81918	-13.2695	-5.01005	-4.94781	5.82869	-5.40988	6.98635	5.02063	-8.42794	5.47645	-2.33596	1.94991	2.46367	5.54286	0.506486	-1.75765	-3.52381	1.99264	1.64831	2.8532	7.7335	13.0928	-6.23872	4.79323	-1.362	5.25287	-8.04117	-1.01489	5.72623	-0.492399	1.04542	4.05318	9.13037	16.8426	4.00512	2.9666	-3.26602	-11.1042	0.0705015	-1.51315	1.34892	-9.5328
2.57599	-4.81933	-7.83872	0.204027	4.26197	0.697143	8.75642	-1.20313	5.4694	-11.6035	-5.48947	-3.93723	6.02421	-3.46772	5.91193	6.25318	-6.20648	4.77658	-2.60049	3.26223	-1.79327	5.35182	1.74694	-0.950681	-7.07257	3.54569	-0.610686	2.29127	9.67115	7.78001	1.37018	4.66284	0.180537	7.87246	-8.28669	-3.99792	2.46758	1.01703	0.15614	5.63356	8.48974	19.7234	1.86924	1.66486	-2.94572	-9.39578	-1.1266	-0.235881	-0.22548	-9.1813
3.94156	-7.45748	-7.13634	-1.46726	-1.26808	4.95946	9.34744	0.00961298	5.68387	-7.36115	-6.28006	0.728088	6.23411	-1.2026	5.09567	5.55566	-3.65977	4.29937	-0.526598	2.53087	-5.71677	3.52051	4.15756	1.98017	-10.0577	7.45427	-3.17743	1.95901	10.3399	4.03244	8.03907	2.68316	0.0998964	10.8312	-5.62441	-6.66734	-1.2954	1.05638	0.588613	6.82343	4.59272	19.4336	0.50877	-0.540474	-2.87935	-5.934	-0.0649691	0.144004	1.93098	-5.81429
4.51415	-9.63884	-3.77246	-2.82448	-2.77925	6.78426	8.26544	0.518339	3.48341	-2.78899	-5.67387	5.58821	6.68946	0.451561	3.87975	4.33287	-2.22003	3.58361	3.08783	1.56053	-8.11902	1.07755	4.59733	5.73695	-10.0598	11.1511	-6.71835	1.8056	8.48775	2.52546	11.6168	0.871248	-1.49238	11.1831	-2.38869	-6.72496	-3.41389	0.386626	1.45359	8.11006	0.143102	14.4586	-0.0934298	-2.31765	-2.76468	-2.93731	2.52695	0.572633	3.76051	-0.719922
4.09416	-10.065	0.19006	-3.51313	0.0919039	5.28252	6.24283	1.02563	0.758046	0.383754	-1.79286	6.60929	8.04424	1.47937	2.7342	3.21358	-1.17187	2.13979	5.9548	0.90345	-8.46426	-0.526318	1.55627	6.90731	-6.28018	11.4786	-10.1626	2.05903	4.58769	1.81025	12.031	0.940292	-3.96829	8.65793	-0.553545	-4.46455	-2.59443	0.373939	1.74858	9.40464	-3.59865	7.31064	-1.37215	-3.32618	-1.56356	-1.03552	3.63329	0.818267	2.63132	4.06835
2.5796	-8.01172	3.03757	-2.55706	4.84487	2.46266	4.24678	0.638819	-1.27322	2.10365	4.45819	3.6136	9.92076	1.95298	3.52238	1.84476	0.494364	1.06512	7.66979	0.485501	-7.33453	-0.119454	-3.81793	4.3372	0.21532	8.44224	-11.3298	3.65369	0.349728	0.643449	11.2077	2.81631	-5.73281	6.00453	0.0327264	-1.91269	-0.563652	1.20082	1.45889	10.4349	-5.16786	1.41979	-3.57833	-4.28871	1.51897	0.0950231	1.10971	0.406745	-0.175949	6.89515
0.44336	-4.2905	4.82073	-0.113615	8.43536	0.0662973	2.56759	-1.65199	-2.8364	3.79245	8.73946	-0.400153	10.6368	1.60225	6.2065	0.313595	2.19666	1.95696	8.91559	0.0966631	-6.21584	2.17805	-9.3531	0.933062	6.53092	4.46792	-9.37144	5.9921	-2.9276	-1.22977	11.4805	5.09136	-5.10798	5.29769	-0.243078	-0.692175	-0.105193	1.8852	0.969483	10.7892	-3.17304	-2.00093	-4.89488	-5.61984	5.84575	0.501143	-3.05889	0.112694	-2.9035	7.4262
-0.924365	-1.05762	4.91005	1.39269	9.43136	-1.7279	1.42174	-4.92745	-4.0975	5.93651	7.88109	-2.76168	8.86741	-0.383214	7.82586	-0.639369	2.82034	3.52701	9.00261	-1.32992	-5.89235	3.51878	-12.7828	-0.882493	10.0843	1.0572	-5.66149	7.13951	-4.44674	-2.40468	12.9171	5.892	-3.0101	6.31322	-1.79192	0.00326026	-1.50733	1.34262	-0.605924	10.4402	1.00421	-3.06282	-3.233	-6.45866	9.15203	0.172424	-5.72327	1.42502	-5.55951	7.02624
-0.261321	-0.166531	2.07986	0.0957728	8.61599	-2.73835	0.747819	-6.9004	-3.92315	7.51323	3.20339	-2.87609	5.35259	-4.40598	6.17556	-0.519292	2.66258	3.14685	7.54933	-3.17218	-5.75421	0.568504	-12.4441	-1.87589	11.1226	-1.82525	-2.74164	6.6455	-3.79471	-0.761526	13.5965	4.57839	-2.1288	7.80598	-3.83671	2.29611	-3.66422	-0.157171	-4.06827	10.1458	4.48773	-2.37382	0.864308	-5.36025	9.12352	-0.110333	-5.99316	5.12092	-8.28429	7.37196
2.12826	-1.49508	-2.04816	-3.05735	7.61356	-2.38464	0.33107	-5.98898	-1.67482	7.67193	-1.29265	-1.43073	2.31254	-8.54043	2.7317	-0.0668927	2.87517	0.22399	5.80401	-2.6644	-4.95583	-5.37825	-8.87563	-2.90367	11.0693	-4.23302	-2.70357	5.67368	-1.7196	3.0323	12.5535	2.65978	-2.96874	8.03218	-4.05201	6.05521	-5.6788	-0.843218	-7.33412	10.2833	6.07468	-1.69847	4.08683	-1.91455	5.74581	0.851419	-4.26041	10.2449	-10.1923	8.14084
4.79384	-3.23078	-4.10614	-6.0304	7.08116	-0.885887	0.945851	-2.76742	0.698205	6.5713	-2.54347	0.885147	0.663531	-10.0206	0.328842	-0.447479	3.44206	-4.25102	4.98885	0.5545	-3.35864	-9.29085	-4.78791	-3.27232	10.1159	-5.47913	-5.4771	4.70755	-0.127475	5.44177	10.441	1.44656	-3.1824	5.86668	-1.8507	9.29637	-5.90135	0.501928	-7.18471	9.97536	6.1189	-2.97095	4.20736	2.29286	1.32033	3.58511	-1.7513	13.9792	-9.90681	8.11745
6.87733	-3.79894	-3.27205	-7.15142	7.17207	0.761787	3.12546	0.61789	0.532049	4.95618	-0.57187	3.06656	-0.119187	-8.63797	-0.36327	-1.64359	3.25617	-8.47465	5.27256	3.77785	-1.14857	-8.68048	-2.33522	-2.63326	8.24519	-5.48946	-8.18581	3.13712	-0.420664	4.34617	8.2836	0.508445	-1.25991	2.42648	-0.00468945	10.5808	-3.66432	3.43419	-3.35356	8.51744	4.83699	-5.95723	2.34932	4.72817	-1.66656	7.58235	-0.285911	13.3582	-7.32325	7.62037
7.92698	-2.7176	-1.49319	-5.88853	8.53377	2.32445	5.32932	2.49088	-2.1948	3.50137	2.26395	3.57398	-0.0672649	-5.60844	-0.289693	-2.82034	1.72187	-10.6253	5.35158	5.36571	1.67892	-5.37939	-0.865636	-1.30499	6.32743	-5.74561	-8.23628	0.831518	-2.13307	0.697144	6.67259	-0.452789	1.40618	-0.527777	-0.687263	9.28159	-0.63154	6.19768	0.940553	6.83137	2.10895	-8.84419	0.639913	3.94045	-2.02896	10.9636	-0.420131	8.49464	-3.84766	7.68709
7.13136	-0.154838	-0.993921	-3.638	10.8869	4.22993	5.65204	2.67808	-4.92381	2.48328	3.58602	2.01744	1.03904	-0.518437	0.544768	-3.65848	-0.467964	-10.0554	3.74538	5.29858	4.9949	-2.56781	1.38439	0.613584	5.47163	-6.74952	-6.03344	-1.76229	-3.62552	-3.1737	5.63175	-0.998657	3.05566	-2.40332	-2.71226	6.04254	1.62076	6.72695	2.58882	5.46984	-1.47996	-10.9023	-0.788795	0.756067	-0.227051	11.4681	-1.55585	3.02989	-0.856756	8.11663
4.55038	2.75776	-2.28498	-2.51796	11.9021	6.24196	3.8902	1.73411	-5.47104	2.07171	2.63103	-0.217325	2.59991	6.23382	2.42627	-4.41605	-1.9199	-7.46753	1.24465	4.19208	8.31397	-2.01718	4.8938	3.01238	6.29059	-6.95382	-2.96557	-4.79906	-3.99811	-4.77216	4.64509	-1.67745	3.17084	-3.19859	-3.86368	2.2524	2.3566	4.64158	1.44077	3.06228	-5.01736	-12.377	-2.71855	-2.75048	1.83977	8.84311	-3.2733	0.354732	0.599065	7.42612
1.88631	4.34028	-4.51222	-3.38984	9.16649	7.44976	0.635542	0.250539	-4.23729	2.34103	0.503929	-1.6105	3.19763	10.8433	3.77361	-4.77818	-1.61591	-4.51272	-0.228729	3.55994	10.8843	-2.91074	8.91619	5.24967	7.99654	-5.37843	-0.513509	-7.81277	-4.5974	-3.54459	3.17386	-4.00266	2.07413	-2.88047	-3.5071	-1.43076	1.92693	1.64523	-0.942483	-1.01843	-8.56832	-12.8647	-4.57709	-5.1461	2.15802	5.10853	-4.84026	0.460533	0.382203	5.194
0.789395	4.43048	-6.8059	-5.31528	2.45822	6.80706	-3.21357	-0.739876	-3.27977	2.53012	-1.44525	-1.72778	1.9104	10.6428	2.0038	-4.37805	0.624112	-2.82372	0.0128908	3.28644	11.9313	-3.37003	11.4666	6.37108	8.81291	-2.70055	-0.666071	-8.82235	-6.9454	-1.94303	1.48284	-7.98426	0.810519	-1.38179	-2.68693	-4.17089	2.32415	-0.678009	-3.24237	-4.5779	-11.8106	-11.6245	-5.29338	-5.45846	0.969133	2.35714	-4.86244	1.21906	-0.28302	3.0733
1.15749	4.24331	-7.86394	-6.55132	-6.04648	4.061	-5.30375	-0.367676	-3.90901	1.69615	-3.03391	-1.03663	-0.794962	7.69812	-3.34011	-4.06995	4.10722	-2.93094	1.61185	1.2068	11.3342	-2.79576	9.90642	6.23612	8.30942	-0.0581725	-4.05041	-6.65918	-9.40786	-2.46903	0.233943	-11.2453	0.0863409	0.545168	-2.07369	-4.53743	4.29993	-2.27972	-4.33911	-4.98053	-13.1817	-8.2245	-4.45015	-3.3717	0.105365	1.01617	-3.20058	1.08418	-0.925976	2.16345
2.05616	4.37419	-6.69593	-6.12655	-12.3506	-0.0667851	-3.71177	0.924252	-5.39051	-0.158335	-4.1612	0.0161795	-4.27552	5.09436	-9.17678	-4.62054	7.20909	-3.44198	3.36625	-2.64585	9.75093	-1.57166	3.90028	5.84862	7.50044	1.35892	-8.73824	-2.26913	-9.06771	-5.81222	-0.569873	-11.433	-0.251529	0.942962	-1.08627	-1.9546	5.7543	-3.31876	-4.16113	-2.45739	-12.123	-3.27393	-2.11823	-0.607034	0.0292185	0.0420886	-1.45584	-0.628525	-2.64756	1.43225
[truncated: 51 more columns]

## Sheet: fig3b_2_indirect
Waveform1	Waveform2	Waveform3	Waveform4	Waveform5	Waveform6	Waveform7	Waveform8	Waveform9	Waveform10	Waveform11	Waveform12	Waveform13	Waveform14	Waveform15	Waveform16	Waveform17	Waveform18	Waveform19	Waveform20	Waveform21	Waveform22	Waveform23	Waveform24	Waveform25	Waveform26	Waveform27	Waveform28	Waveform29	Waveform30	Waveform31	Waveform32	Waveform33	Waveform34	Waveform35	Waveform36	Waveform37	Waveform38	Waveform39	Waveform40	Waveform41	Waveform42	Waveform43	Waveform44	Waveform45	Waveform46	Waveform47	Waveform48	Waveform49	Waveform50
3.88727	0.175539	-4.88088	-0.408671	3.74895	-4.9755	0.18095	-8.91864	-3.83436	-2.43295	4.80529	6.32457	-2.07256	3.72489	1.0884	-7.99915	-7.26536	3.34622	8.05375	-9.12741	-4.10618	2.26131	8.27336	3.62217	-1.48222	-5.21187	5.58637	5.6279	-6.37746	-3.29715	3.48766	6.7022	-0.162752	-2.13586	4.86685	7.42669	-2.11132	-6.48133	0.284305	0.686494	-2.1035	1.40505	9.60664	1.63909	-1.39396	-6.36562	2.07617	-3.36881	-2.14785	-7.11407
2.70549	-2.83588	-8.56043	1.96087	5.90256	-9.58481	-1.22511	-7.25552	-3.2593	-4.27189	4.16067	7.0567	0.638289	2.53029	-1.16782	-5.85237	-6.87728	1.49634	4.82127	-8.49537	-5.503	-0.817029	7.05246	4.07915	-0.227548	-5.97914	3.2216	7.04658	-5.44605	-2.4736	5.89842	1.59646	1.44639	4.25168	4.82179	7.95249	-2.75774	-7.01906	1.79575	-3.22562	1.09423	3.28132	7.99409	1.57027	-3.78336	-4.53239	0.436197	-0.358684	-1.78925	-3.51826
0.272313	-4.57843	-11.5364	4.77875	6.02207	-10.2214	-0.712104	-7.44372	-1.84681	-5.5848	3.51006	6.11458	2.66507	0.710075	-2.97321	-4.51503	-4.30702	-1.1287	1.87556	-6.59436	-6.14932	-4.2576	5.79603	5.28548	2.57047	-4.87528	0.486173	7.32946	-3.78318	-0.96514	6.97082	-1.27387	3.56665	10.4674	3.63713	8.18344	-3.61527	-5.87815	2.2891	-6.74931	4.88366	5.80031	5.03676	1.4125	-3.79354	-1.83707	-1.7243	2.74126	-1.57679	-0.243869
-1.81717	-5.38447	-12.66	7.81593	4.56665	-7.78526	0.893045	-8.75871	0.285411	-5.21655	3.06464	3.73504	3.02447	-0.439251	-2.34875	-5.22269	-0.339665	-2.90716	0.238009	-4.20158	-5.4696	-6.27681	4.76132	5.80799	5.59865	-1.68339	-1.92138	5.6266	-1.89087	0.697706	6.3812	-0.562521	5.05003	13.8059	2.52728	6.64249	-3.70744	-3.41379	1.69125	-7.89539	9.07374	7.31587	1.4004	0.971122	-2.14476	-0.662119	-4.1715	3.94667	-1.28576	1.91041
-2.16084	-5.96778	-11.8284	9.79359	3.47215	-4.07945	2.10614	-9.70565	2.01415	-3.1744	3.03716	1.36145	1.45754	0.259339	-0.0948582	-6.97978	3.51921	-2.7273	0.245177	-1.47853	-3.57043	-6.76467	4.72632	4.09719	6.77744	1.00203	-4.09802	1.85177	-0.212205	1.30477	5.07271	3.15371	5.25597	13.7565	2.58682	3.40003	-2.95692	-0.876609	0.572928	-6.80702	12.0432	7.05314	-2.20125	0.270499	-0.120585	-1.87165	-5.8864	2.45274	-1.1512	2.52899
-1.07728	-5.96979	-10.1388	9.25683	3.45686	-0.930472	2.0125	-9.32138	2.27088	-0.38846	3.81688	0.422863	-1.20168	2.7725	1.74293	-7.69221	6.06698	-1.4393	1.5173	1.33728	-0.91811	-6.22429	5.92992	-0.0758203	5.46453	1.1616	-5.90272	-2.66522	1.07682	1.06711	3.47515	7.4283	4.20663	11.4531	3.54862	-0.196645	-2.55146	0.872812	-0.217614	-4.77389	11.8673	5.71814	-4.76142	-0.517122	1.39025	-3.86695	-5.72388	-0.991985	-0.559638	1.55027
0.164694	-4.75239	-9.0997	6.74497	3.20991	0.681491	0.571733	-7.29229	1.41055	2.63943	5.20863	1.50716	-3.59094	6.01839	2.86042	-6.33907	7.64554	-0.710343	2.9443	3.68329	1.31584	-4.86683	7.78611	-4.9135	3.12118	-0.759455	-6.74232	-6.08227	2.02952	1.35979	1.12543	9.42745	3.02541	8.34315	3.92393	-3.26536	-3.0716	1.23738	0.124715	-2.73429	8.57971	4.54177	-6.0225	-1.94843	2.18452	-4.40969	-4.1166	-4.10423	0.93056	-0.0907596
0.49666	-2.74685	-9.16467	4.65323	1.67714	0.974408	-1.25055	-4.30942	1.27674	5.72892	5.94593	3.87166	-4.98315	8.84897	4.09615	-3.72111	9.1276	-0.723483	3.02863	5.28839	2.0643	-2.6079	9.24315	-8.02376	1.47873	-3.23766	-6.32049	-7.72594	2.78267	1.99237	-2.15354	7.85266	2.95661	6.02101	3.30401	-5.27931	-3.27894	0.0190334	1.23007	-0.642037	4.33964	3.85673	-6.62754	-4.52936	2.5089	-2.96643	-2.37919	-4.3501	2.31666	-1.23701
-0.6517	-0.956666	-9.13143	4.23538	-0.485117	0.722007	-2.37888	-1.59813	2.87357	8.85729	4.50888	5.59883	-4.71771	10.4556	5.84245	-1.55452	9.89079	-0.296635	1.30351	5.76407	1.89971	-0.0671319	9.04668	-8.24776	1.13604	-4.58225	-5.26793	-8.29037	3.43849	1.70591	-5.58896	3.57812	3.86142	5.23289	2.58247	-5.36899	-1.70272	-1.8845	1.40933	1.54805	1.00134	3.46807	-6.68813	-7.6056	2.44884	-0.928378	-1.35239	-1.65558	1.91628	-1.71545
-3.03533	0.08671	-7.46822	4.21618	-2.10033	0.562328	-2.04759	0.422277	5.23529	11.7819	0.616264	5.30575	-2.42015	10.1276	7.35952	-0.631999	8.86318	1.09502	-1.7265	4.81811	2.17794	1.39163	6.72279	-6.10939	1.43522	-4.13138	-4.75486	-8.38791	4.02753	0.144552	-7.9199	-1.16425	5.23741	4.86234	2.17806	-3.33606	0.826106	-3.28557	-0.418425	3.19235	-1.10169	3.08229	-5.84182	-9.32398	1.91083	0.196652	-1.09195	1.37538	-0.86843	-2.0707
-5.53312	0.950181	-4.38946	3.45726	-2.93225	0.954599	0.407287	1.84415	7.41165	13.4643	-3.99358	3.73945	0.395651	7.78614	6.88172	-0.193824	6.69569	2.6071	-5.25317	3.1645	3.16587	1.62997	3.58065	-3.59357	1.14168	-2.943	-4.90985	-7.90376	4.77352	-2.11082	-8.53444	-4.0215	6.99696	3.48594	1.8322	-0.138758	2.32855	-3.48558	-3.48083	3.75334	-1.94085	1.82702	-4.46258	-8.10305	1.51679	0.0243881	-1.20718	2.66082	-4.52411	-2.17415
-6.3269	2.55365	-1.93695	2.77875	-3.75784	2.54789	4.51739	2.1918	9.87721	13.3788	-6.9537	2.6082	1.68176	4.84066	3.51595	0.769271	4.96197	3.00888	-7.98349	1.63304	4.44784	1.96434	1.4143	-2.29946	-0.354461	-2.07594	-4.343	-6.39398	6.16593	-3.76466	-7.85979	-3.79284	7.90531	0.911113	1.30851	2.48835	2.31696	-2.21862	-5.7369	3.1418	-1.25061	-0.617148	-3.5774	-4.48108	2.33656	-0.682501	-1.303	2.49508	-6.73965	-1.68559
-3.88899	4.46526	-1.40084	3.08623	-4.76247	5.31785	8.24893	1.05732	12.5144	11.9852	-7.57834	2.42701	1.2291	2.74474	-0.955974	2.48464	3.90214	1.85229	-8.43064	0.154514	6.00715	3.36345	0.304015	-1.22912	-2.64153	-1.63827	-2.01104	-4.31134	7.85618	-3.78059	-6.50162	-1.34671	6.01654	-1.877	0.603083	2.74712	1.65257	-0.313029	-5.52835	1.38333	0.739777	-2.97068	-4.29459	-0.401797	4.36801	-0.691406	-1.20734	2.21253	-6.28971	-1.14913
1.25626	5.77427	-1.74682	3.62655	-4.7999	7.28195	9.61358	-0.850305	13.4229	9.66476	-6.91577	2.594	0.18768	1.40799	-3.67108	4.77603	2.69028	0.453166	-6.74495	-1.13023	7.91296	5.65888	-1.08704	1.457	-4.66669	-1.11642	1.66348	-3.04859	8.33654	-2.1325	-4.57266	1.12451	1.29556	-3.51568	-0.138856	0.487217	1.20852	0.615077	-2.90406	-0.949226	2.73778	-3.82914	-6.64848	2.17102	6.33253	0.316484	-0.956365	2.85302	-3.35468	-0.49808
6.46226	6.61798	-1.04198	2.92744	-3.26394	6.45568	8.05027	-2.38666	11.5455	7.47548	-5.70526	2.50334	-0.203188	0.305618	-3.73332	7.86167	1.39869	0.792527	-4.63774	-1.13755	9.67117	7.82656	-3.37532	4.90102	-5.33668	0.242459	5.5111	-3.09887	7.17143	0.774489	-2.59528	2.30143	-3.86559	-3.20064	-1.01389	-2.51187	1.2927	0.308096	0.520727	-2.42389	2.90591	-3.57361	-8.69127	1.84182	7.34434	1.61257	-0.667173	4.89098	0.658549	1.52973
8.91353	7.3168	1.24909	0.984044	-1.15416	3.56731	4.23128	-2.7897	8.17382	6.96994	-3.97075	1.98304	0.608335	-0.886966	-2.08843	11.8634	0.792189	2.87034	-2.8804	0.516624	10.3848	8.19293	-5.72614	6.2951	-4.3796	2.396	8.58212	-3.75532	5.99001	3.54548	-2.19763	2.65661	-6.58456	-0.707731	-2.71704	-4.47101	1.97099	-0.143224	2.80355	-1.78619	0.802953	-3.8193	-8.48168	-1.01119	7.83512	2.74318	-0.18711	7.75588	3.82142	5.24783
7.52253	7.27682	3.8909	-0.170019	0.253094	0.32278	-0.0577055	-1.95246	4.97229	7.73335	-2.12917	0.968972	1.74323	-2.16755	-0.183784	15.6813	0.591953	4.80733	-1.36522	2.66009	9.41596	5.59414	-7.35783	4.30039	-2.46338	4.5061	10.57	-3.98648	5.87109	4.31563	-4.14572	2.94902	-5.33456	3.2215	-5.68357	-4.90768	3.43807	-0.457164	2.87054	0.631192	-2.05431	-5.46982	-6.26244	-4.30947	8.56286	3.28655	0.735157	10.0233	5.35451	8.99436
3.62756	5.84949	5.27926	1.14488	0.554244	-2.79005	-2.48529	-0.692215	2.5582	7.46053	-0.568845	-0.552601	1.66659	-2.88207	0.349729	17.6753	-0.129435	4.91174	-0.389477	3.96906	7.18173	0.884275	-8.33865	0.228319	-0.485156	6.43416	11.4351	-2.94932	6.01794	2.90603	-6.37077	2.78949	-0.784742	6.57806	-8.86425	-4.37241	5.62972	-1.16865	0.757856	3.11219	-3.74993	-7.87617	-3.35927	-6.25962	9.45961	2.26147	1.5098	10.7487	5.86826	10.7155
0.0908422	3.09322	4.57394	4.28633	0.124514	-5.37031	-2.058	0.260635	1.32714	4.97908	1.04364	-2.05484	0.0859384	-3.53544	-0.716881	17.3002	-1.3882	2.91852	-0.255378	4.08288	5.32981	-3.90742	-8.99073	-3.40793	1.24856	8.39578	10.7799	-0.612519	5.87771	0.660197	-6.28342	1.48653	4.15128	8.27327	-10.5058	-3.41275	8.02941	-1.95408	-2.61792	4.2726	-3.25627	-9.54221	-0.434545	-6.51653	9.68419	-0.204225	1.26548	10.1035	5.6952	9.84057
-0.831601	-0.913927	2.38121	7.42008	0.0349914	-6.54477	0.058204	0.674124	1.50612	1.42357	3.07817	-2.89386	-1.51269	-5.71216	-1.60146	15.8214	-2.5083	0.574747	-0.789537	3.44043	4.68615	-7.14061	-9.77278	-4.79998	3.17696	9.38964	8.44199	2.02151	5.82851	-1.15829	-4.04706	-0.565482	6.18499	9.20145	-9.92758	-1.98212	9.58254	-1.96009	-6.01743	4.48124	-1.14587	-9.58298	2.1708	-5.7677	8.68263	-2.21439	0.470642	8.85261	4.92682	7.35874
0.764185	-5.16318	0.383583	9.08443	1.68686	-5.80152	1.50055	-0.25252	2.35963	-1.49683	5.62225	-2.72977	-1.84874	-8.54751	-0.98863	15.2134	-3.30426	0.177282	-1.55841	2.90976	4.27517	-8.05951	-10.7495	-3.57365	5.40039	8.07396	5.60364	3.58673	5.87675	-1.8448	-1.61149	-2.13254	4.57085	9.99658	-8.07878	-0.467112	8.95532	-1.50712	-8.36545	5.23462	1.08415	-8.53315	3.84008	-5.10506	6.7337	-2.72606	0.529366	7.67228	4.53338	4.65937
2.65254	-7.23699	0.00942871	8.87228	4.93908	-3.48164	0.502281	-2.86131	2.84626	-2.80028	8.50913	-1.61336	-1.35165	-9.10114	0.74128	15.547	-4.32193	1.80425	-2.20101	3.62268	3.28716	-6.78459	-10.9622	-1.11153	7.13905	4.74187	4.03565	3.49646	5.64087	-1.3413	-0.548639	-2.16284	1.36135	10.0799	-6.4095	-0.201451	6.11106	-1.84435	-8.71188	6.33497	2.93709	-7.76532	4.26333	-5.26504	4.2778	-2.94831	1.85404	6.83012	5.16851	2.84474
2.816	-6.05621	1.71312	7.4428	7.65713	-1.3134	-2.83848	-5.42736	2.56423	-2.49405	10.528	-0.302506	-0.585439	-6.33691	2.59936	15.0824	-5.49906	3.24951	-2.5828	6.27904	1.90663	-3.89861	-9.32805	0.126775	7.95208	1.46176	4.15692	2.25028	5.22053	-0.937455	-0.987407	-0.832169	-1.08549	8.71072	-5.10939	-1.69231	2.47331	-3.31401	-6.63415	5.72167	4.85822	-8.12338	4.03297	-5.6504	1.346	-4.09645	3.63039	6.49171	5.86727	2.31827
1.317	-2.91098	4.62504	5.01017	8.35021	-1.04067	-6.81883	-5.73283	1.98073	-1.86419	9.67539	0.3641	0.532408	-2.02996	3.64333	13.0187	-5.57373	2.66907	-2.75341	10.1501	0.592421	-0.728549	-6.1249	-0.9243	8.44839	0.0537173	4.98547	0.741912	5.27916	-2.35007	-1.40678	0.72727	-1.87675	5.64057	-3.21588	-3.76379	-0.85024	-4.63381	-3.04633	3.11415	6.52133	-9.36193	4.51734	-4.91121	-1.77883	-5.75358	5.00475	6.97902	5.12706	2.40929
-0.51062	0.577608	7.01743	0.860984	7.65466	-1.7121	-9.21018	-3.56931	2.04808	-2.31367	5.33023	0.21652	1.70076	1.03214	3.70379	10.3093	-3.9557	0.615151	-2.58304	13.1928	-0.37656	0.782397	-2.94284	-2.56959	9.09482	0.125304	5.75279	-0.643026	5.96145	-5.57599	-0.382168	1.91964	-1.46545	1.63871	-0.203522	-4.79057	-3.12191	-4.45287	0.432152	0.563817	7.11551	-10.2328	6.57587	-2.55323	-4.43008	-6.90211	5.1663	8.06039	2.79441	2.63318
-1.65865	3.32758	7.79733	-4.81418	6.70804	-0.610197	-8.67722	-0.960088	2.96852	-4.0103	-0.494936	-0.393246	2.386	1.30601	3.42166	8.46598	-1.71672	-1.12345	-1.63561	13.6421	-1.23621	0.253474	-1.08147	-1.84813	9.42039	0.0862043	5.85985	-2.51003	6.42914	-8.91468	2.05326	2.62557	-0.507276	-1.49815	3.22957	-3.84576	-3.37374	-3.22923	2.83636	-0.54751	6.28932	-8.60982	9.23292	0.261235	-6.50702	-7.10199	3.71724	8.71121	0.0110163	3.45206
-2.18451	4.34271	7.38076	-10.1103	5.68464	3.20079	-5.91256	0.0722287	3.5617	-6.46627	-4.87269	-1.02198	2.212	-0.368293	2.83645	8.16733	0.0491465	-1.85384	-0.0289863	11.1876	-2.64595	-0.193536	-0.88121	2.47068	8.8652	-0.885179	4.31219	-5.44359	5.68362	-10.0975	4.45527	2.74206	1.14278	-2.26156	5.71884	-1.4509	-1.89737	-2.39019	3.88106	0.0050786	3.54673	-2.99559	10.5972	1.45851	-8.12472	-6.57714	1.23755	7.94574	-2.66419	4.42439
-2.72671	3.30558	7.11788	-12.7423	4.29512	7.79676	-3.02043	-0.289408	2.67088	-8.89939	-6.20287	-1.42428	1.13222	-2.15233	1.2637	9.15255	1.43432	-2.05646	1.25264	6.63678	-4.64858	1.47236	-2.4195	8.21974	7.48783	-2.58022	0.827252	-8.57261	3.25869	-7.79901	5.095	2.41043	3.78089	-0.927801	6.52004	0.752835	-0.493474	-2.33695	3.99474	1.93115	-0.962851	5.28744	9.82422	0.0774569	-8.91898	-5.80356	-1.5709	5.40197	-5.19422	3.60292
-3.59337	1.74394	7.64388	-11.7519	2.52558	10.5332	-1.81354	-0.309563	0.891151	-10.2642	-4.60746	-1.59003	-0.169839	-2.70742	-1.24624	10.279	2.72662	-2.56006	1.43909	1.29827	-6.30383	4.68174	-5.15047	11.2667	5.76025	-4.1003	-3.65905	-10.2324	-0.43449	-3.2838	3.80269	1.64782	6.73786	0.953281	5.74833	1.57715	0.0112907	-2.50277	4.28537	3.64028	-5.63806	12.446	7.53703	-3.0173	-8.87391	-5.13014	-4.3285	2.06382	-6.54753	0.134245
-4.65656	2.09626	8.23793	-8.34189	0.642081	10.4145	-2.66578	1.1174	-0.319715	-10.3455	-1.62041	-1.63015	-1.11715	-1.25515	-3.30904	9.25556	3.53103	-4.1011	0.63444	-3.34628	-6.80905	7.215	-6.8725	9.10645	4.38409	-4.66003	-7.63974	-9.73575	-4.13189	0.657375	1.56348	0.623655	8.96621	2.17208	3.97563	1.30402	0.466705	-2.37042	5.46228	3.47282	-9.42627	15.1825	4.9105	-6.03978	-8.79932	-4.65273	-6.51063	-0.223402	-5.71801	-3.9773
-5.13576	5.00642	8.01202	-4.95352	-1.05493	8.08888	-4.63952	3.22057	-0.60279	-10.1008	0.441876	-1.41034	-1.55438	1.82778	-3.42445	4.75903	3.19484	-6.46494	-0.312674	-5.89182	-5.98218	7.6797	-5.40602	3.25897	4.32616	-4.01166	-9.81625	-7.74203	-6.4331	2.33363	-0.768494	-0.4233	9.54753	1.70307	2.71653	1.20344	1.49099	-1.83175	7.06977	1.66277	-12.7547	12.9019	2.78364	-7.39517	-9.38071	-4.29372	-7.43118	-1.05623	-3.37327	-6.17483
-4.03037	8.28109	6.84062	-3.4781	-2.40772	4.55026	-7.26849	3.99206	-0.582193	-10.2062	0.209091	-0.45952	-0.919161	4.15651	-1.66639	-1.57566	1.594	-8.18524	-0.0911548	-5.897	-3.89673	6.1027	-1.10864	-2.74291	5.73565	-2.3761	-9.69939	-5.38718	-6.84757	1.97204	-2.43281	-1.80416	7.66745	-1.41464	3.36072	1.65742	2.27975	-1.07855	7.44869	-0.650732	-15.9417	7.54373	1.36816	-6.69751	-10.5408	-3.9399	-6.90808	-1.98521	-1.0137	-6.10553
-1.53152	8.91713	4.94416	-4.44496	-3.4207	0.919099	-10.4603	2.82491	-0.569739	-10.2085	-1.3717	1.1353	1.13489	3.30355	0.366316	-6.76954	0.0598227	-8.05003	1.94041	-4.52252	-1.21633	3.08611	3.86888	-6.64746	6.87137	-0.868919	-7.5673	-3.46238	-5.50066	0.778969	-2.77894	-3.05082	3.74869	-6.85953	4.72356	1.45352	1.55052	-0.353377	4.89576	-2.98956	-17.8886	2.04453	0.449311	-4.51427	-11.036	-3.53	-5.24436	-4.37577	0.452643	-5.31772
0.679757	6.18525	2.3468	-7.07636	-4.42276	-1.58182	-12.5475	1.2261	0.0740624	-9.2175	-2.18091	2.40222	4.04068	-0.0265178	1.50875	-9.45226	0.427247	-6.99119	4.37563	-3.35844	0.56684	-0.309566	7.2578	-7.53113	5.93408	-0.869128	-4.28473	-2.4015	-2.07119	-0.431033	-1.53192	-2.84003	-0.362829	-12.784	4.52844	-0.416853	-0.705428	0.212022	-0.0606402	-4.85672	-16.6824	-1.33468	-0.27512	-1.41531	-8.85404	-3.06717	-3.14912	-7.07841	0.997284	-5.07565
1.13642	1.81229	-0.5679	-9.99064	-6.01502	-2.45098	-11.8027	0.442758	1.96363	-6.68425	-1.1369	2.56847	6.87428	-2.65431	1.84116	-10.3242	2.55319	-6.86162	4.73251	-2.88195	0.187385	-2.48576	7.72155	-5.07955	3.19515	-2.17413	-0.694646	-2.27508	3.12897	-1.53825	0.686548	-1.52302	-2.86027	-16.8121	2.9489	-3.58815	-2.83158	0.6158	-4.38919	-5.35337	-12.3102	-2.34886	-0.979704	1.84642	-3.39874	-2.58711	-1.74013	-7.41896	1.31172	-4.91652
0.138557	-2.43153	-3.03788	-11.4353	-8.14339	-2.15546	-8.53327	0.689535	4.24673	-3.13568	1.01923	1.7311	8.75237	-2.92482	1.39258	-10.3814	4.49715	-7.47772	2.52385	-2.3834	-2.00307	-2.0344	6.1403	-0.418598	0.415908	-2.63125	2.74947	-1.95099	7.86508	-2.08246	2.22981	-1.24578	-2.97304	-17.2679	1.80924	-6.47823	-3.27739	0.921519	-5.37616	-4.97759	-7.92856	-2.29397	-1.92175	4.18193	3.77543	-2.12319	-0.881982	-4.62613	2.59139	-4.30961
-1.27253	-5.57968	-5.16521	-9.56418	-10.0535	-1.50492	-3.82717	1.71473	5.25826	-0.0383984	2.61284	0.493819	8.77464	-2.47681	-0.00955459	-10.1115	4.33804	-7.32343	-0.0615094	-1.40432	-4.50759	1.30509	4.57836	3.63644	-0.771862	-0.564904	5.25304	0.143531	9.97007	-1.49124	1.66044	-3.31707	-1.45435	-13.8293	1.80318	-7.14274	-2.25243	1.18895	-2.87712	-5.22282	-6.08943	-2.11861	-3.31025	5.03335	9.80765	-1.69017	0.824691	-0.292495	5.44003	-3.93548
-2.52351	-7.07418	-7.34971	-4.42284	-11.4604	-1.06454	1.41036	2.72682	4.29418	1.82243	2.39377	-0.828301	6.48028	-3.55954	-1.54686	-9.49045	1.33381	-6.03807	-1.36343	-0.528034	-6.44699	6.12654	3.91698	4.36362	-0.260302	3.07483	5.85784	3.46571	9.09938	-0.200782	-0.75639	-6.8667	0.158661	-7.71679	2.34574	-5.22818	-0.997668	1.44243	1.02989	-5.87137	-5.6431	-1.95528	-4.71248	4.75133	11.8319	-1.28683	3.26293	3.40962	8.47581	-3.95853
-2.93595	-7.00496	-8.64131	1.87476	-12.6007	-0.973906	5.82475	2.99098	2.23096	3.06714	0.34977	-2.52169	2.48578	-6.05387	-1.83623	-8.31525	-2.88532	-4.13792	-2.15432	-0.44051	-7.61201	10.1676	3.75601	1.82609	0.313725	5.63735	4.04724	5.78347	5.56265	1.09687	-3.28029	-9.86305	0.936595	-1.04949	2.96232	-2.40564	-0.608951	1.67603	3.59516	-5.34449	-4.20792	-1.71062	-5.48143	4.06749	9.49101	-0.906255	4.71222	4.96954	9.26409	-3.4624
-2.23713	-6.07699	-7.89701	7.25534	-13.1291	-1.09112	8.0616	2.70297	0.69695	4.0943	-2.02291	-4.7903	-1.41409	-8.04837	-0.175479	-6.96517	-5.53294	-1.82608	-3.30829	-1.15855	-7.47451	11.8267	3.50931	-1.13579	-0.835072	4.98062	-0.289709	6.09589	0.29675	2.22647	-4.71614	-11.2322	0.115066	4.51572	3.87252	-0.459937	-1.45381	1.63265	3.40509	-2.95804	-1.00966	-1.34091	-5.23339	3.29231	5.52796	-0.785184	4.92468	4.30025	7.35672	-2.33337
-1.31094	-5.03712	-5.62173	10.3476	-11.7093	-0.980749	7.96125	2.55502	0.126378	4.06501	-3.08691	-7.55735	-3.3384	-7.97042	3.00117	-5.82324	-5.65263	0.582018	-4.01614	-2.46847	-5.24583	10.2966	2.68744	-2.28529	-3.76473	1.05124	-5.66531	5.15502	-4.26959	2.94546	-5.19184	-11.1566	-2.68184	7.68316	5.09144	-0.17746	-2.31098	0.78716	1.61686	0.101307	3.15144	-0.655349	-3.98537	2.3176	2.91846	-1.43914	5.44042	2.69468	4.72206	-1.92507
-0.610564	-4.28177	-3.23669	10.1025	-7.88433	-0.0221653	6.51258	2.1353	-0.818712	2.32159	-2.55758	-10.0916	-3.10534	-5.47717	5.55222	-4.53954	-4.55861	2.2672	-3.51998	-4.41132	-0.966509	5.6368	0.873758	-1.89012	-6.86098	-3.85179	-8.98097	4.32711	-6.11642	2.99598	-4.55909	-9.92737	-5.89732	7.66952	5.87858	-1.0987	-1.6097	-0.762149	0.819698	1.61072	6.80375	0.535032	-2.49005	1.64524	2.08409	-2.53237	6.5394	1.83094	2.7541	-3.03189
0.524257	-3.58991	-1.65929	6.14855	-3.43451	1.68628	4.89179	0.476722	-3.04857	-0.383322	-0.935962	-10.3939	-1.74874	-1.42564	4.64081	-2.72379	-4.16567	2.96231	-2.22841	-6.66444	3.68635	-0.55191	-1.84961	-1.57759	-8.64691	-6.94512	-8.71397	4.27682	-5.84807	2.26199	-2.17023	-8.37602	-7.20944	5.15116	5.62866	-1.09141	0.00915521	-1.76538	2.23969	0.714924	8.43457	1.79941	-1.60163	2	1.6458	-2.5513	6.34248	1.97657	1.29844	-4.74143
2.32276	-2.52216	-0.96665	-0.178734	-0.20897	3.09003	3.76386	-1.86253	-5.75575	-2.22723	0.917536	-7.6944	-0.170736	2.7943	-0.180512	-0.761557	-5.10182	3.20982	-0.644826	-8.49358	6.31833	-6.14268	-4.59453	-2.72226	-8.88146	-6.95193	-6.06605	4.12865	-5.44035	0.811141	1.53052	-7.58656	-6.1332	1.73134	4.48098	1.63559	0.725614	-0.906756	4.24095	-1.25849	7.55178	2.7358	-1.50997	3.06627	1.07179	-1.04402	3.44043	1.61836	0.392988	-5.5333
3.70707	-1.53636	-0.990231	-6.25055	1.52575	3.34817	2.94522	-3.73093	-7.94058	-1.97646	1.88273	-4.34434	0.84556	6.1737	-6.18796	0.384794	-6.5697	2.78797	0.792481	-9.75898	5.65303	-9.77004	-5.92071	-5.45679	-8.20851	-3.99561	-3.03392	3.04609	-5.76179	-0.694216	5.19398	-7.5188	-4.45278	-0.979965	2.75641	5.59051	0.355859	1.86693	4.31554	-2.35984	5.34079	3.47269	-1.8765	4.18909	1.08704	0.376965	-0.761913	-0.226974	0.891221	-4.69163
3.57456	-1.47927	-1.81985	-10.185	1.90176	2.77919	1.6565	-4.8263	-9.90395	-0.249395	1.46349	-2.51757	0.647609	8.18843	-10.1268	0.439973	-7.89759	0.777298	1.38281	-10.5758	2.85116	-10.7376	-5.06937	-8.81983	-7.63539	0.838128	-1.38349	1.58417	-6.66219	-1.75377	7.61673	-7.39901	-4.09676	-2.40447	0.438917	7.39761	0.256584	5.21663	1.72836	-1.19296	3.20159	3.67893	-2.26298	5.41095	2.21072	0.644798	-3.23428	-2.48538	2.95049	-3.17691
2.26907	-2.168	-3.16421	-12.0608	1.04794	2.51921	-0.511689	-5.11772	-12.3839	1.48205	0.0924269	-1.63565	-1.03587	8.3209	-10.7915	0.0440229	-8.74203	-2.59207	0.334782	-10.8423	0.745342	-9.27558	-2.92827	-11.2402	-8.08603	5.19394	-2.10566	0.686292	-7.59807	-2.51537	8.11117	-6.51101	-4.91278	-3.10042	-2.17485	5.74747	0.910638	7.16981	-2.12434	2.28785	1.61041	2.57952	-2.42428	6.48477	4.10998	0.804728	-2.68233	-3.57703	5.04321	-2.4803
0.936962	-3.00845	-3.80885	-12.8206	-0.217502	3.29444	-2.9439	-4.64716	-14.8555	2.5908	-1.21448	-0.428379	-3.82582	6.28772	-9.40512	-0.679209	-8.3588	-6.03534	-3.22263	-10.596	1.14457	-6.84058	-0.990838	-10.8896	-9.23022	6.78912	-4.76406	0.655926	-7.44196	-2.9535	6.88539	-4.37951	-5.48363	-3.46216	-4.14165	2.30912	1.06804	6.68332	-5.32606	6.28137	0.984953	0.324911	-2.35015	6.24528	5.81095	1.93024	-0.513576	-3.60731	5.57738	-2.78047
0.281509	-4.03318	-2.56321	-12.3193	-0.705731	4.86399	-4.44783	-3.72875	-15.6775	3.35837	-1.39736	0.834989	-6.84062	2.68083	-7.93443	-1.84397	-6.07275	-8.06447	-8.71356	-9.52818	3.88578	-4.73223	-0.0162103	-7.24292	-9.36581	5.8337	-7.51968	1.18564	-5.52781	-2.85717	4.86139	-1.41311	-5.51953	-3.70441	-4.8196	-0.597838	0.0832655	4.64051	-7.24747	8.51753	1.89186	-2.04506	-2.1531	4.28758	6.23802	3.79226	1.23829	-3.53894	3.90804	-3.26408
0.304741	-4.95602	0.531041	-10.0051	0.134189	6.03856	-4.41016	-2.73808	-13.7298	3.63873	-0.664592	0.957764	-9.07265	-1.05464	-6.91175	-2.57106	-2.43058	-7.64979	-13.0713	-7.03531	7.48081	-3.44865	0.111546	-2.6994	-7.3895	4.07083	-7.90315	1.79699	-2.65706	-2.05071	2.69843	1.10509	-5.50654	-4.37177	-4.65564	-1.91645	-0.751312	2.91015	-8.40598	8.20427	3.95244	-3.74042	-1.94304	1.80591	5.09027	6.14586	1.66057	-3.22457	0.348687	-3.29535
0.871427	-4.58084	4.35281	-6.33487	1.63624	5.22326	-3.22548	-2.14936	-9.71996	2.72285	-0.439912	-0.0457835	-9.69961	-3.3975	-5.67857	-2.19684	0.692951	-5.33377	-13.4618	-3.21596	9.76369	-3.77696	0.144854	-1.04616	-3.82713	2.15181	-5.11981	2.18703	-0.426462	-0.768391	0.311576	2.02988	-5.04399	-5.51194	-4.80768	-1.93098	-0.0890552	2.89131	-9.61256	6.19677	5.54098	-3.87614	-1.76737	0.39631	2.75722	9.00463	1.02921	-2.2762	-3.39978	-2.77978
2.13959	-2.73482	7.47165	-1.87797	2.73161	1.96411	-1.70938	-2.28201	-5.70382	0.477971	-1.10662	-0.980273	-8.43575	-3.81768	-3.87676	-1.64141	1.57802	-2.42938	-9.89706	1.05903	9.766	-6.16517	1.02133	-3.56933	-0.21894	0.0854296	-1.42739	2.30996	0.466608	-0.15132	-2.23042	0.97512	-3.74362	-6.04519	-5.4795	-1.22776	2.02535	4.17763	-11.3339	3.85623	5.0973	-1.90114	-1.61783	0.952654	-0.399232	11.272	0.330736	-1.51257	-5.83652	-1.98158
3.62524	-1.13401	9.02474	3.04111	2.74653	-2.62646	-0.232149	-2.45605	-2.97667	-2.16379	-1.78435	-1.58173	-5.27077	-2.93855	-1.46804	-2.1395	0.574747	0.0099075	-4.76267	4.86079	8.32634	-9.28917	2.78194	-8.12047	1.89652	-1.56511	0.191161	2.51408	0.571352	-0.607087	-3.91785	-1.5048	-2.30716	-4.51843	-5.8384	-0.169006	4.63485	4.96624	-12.8387	2.3196	2.51597	0.962976	-1.46611	2.9399	-3.73333	10.8696	0.399521	-2.18207	-6.69042	-1.20442
3.85377	-1.04534	9.43015	7.35724	1.62971	-6.53909	1.30128	-1.92716	-1.12024	-3.81501	-2.08307	-1.96721	-0.648745	-1.49967	1.142	-3.33621	-0.0648623	0.903112	-0.815977	7.71521	6.67533	-11.2772	4.10478	-11.6224	2.05977	-2.51352	-1.17528	3.43635	0.371764	-0.768853	-3.64231	-4.29628	-1.58185	-0.865902	-5.66346	0.449253	6.79955	4.61801	-12.5494	2.27549	-0.795026	3.14278	-1.29299	4.48148	-6.15689	7.25511	0.771389	-4.28558	-6.08914	-0.36085
2.23991	-1.60981	9.18561	9.70169	0.206651	-7.80222	2.64987	-1.37785	0.559785	-3.82184	-2.28487	-1.80105	4.08997	0.123434	2.98493	-4.21571	1.07536	0.333714	0.467965	9.40293	5.7615	-11.487	3.30187	-12.2469	0.739142	-2.87731	-4.07619	5.03921	0.420744	0.384427	-1.42682	-6.26032	-1.71028	2.71413	-4.90353	0.104729	7.87247	3.96886	-9.54872	3.10916	-3.01538	4.26862	-1.33829	3.88755	-7.30669	2.83063	0.161656	-6.67327	-4.95348	1.07062
-0.040077	-1.32261	7.98649	9.76398	-0.574524	-6.24779	3.39031	-1.59958	1.88244	-2.62959	-2.63699	-1.30387	7.38589	0.942703	3.24236	-5.25117	2.97688	0.101158	-0.612066	9.19701	5.90004	-9.71653	-0.0350925	-9.92129	-1.55394	-2.22941	-6.2245	6.07704	1.58026	2.16717	1.41568	-6.56655	-2.52934	3.99085	-3.56159	-0.264917	7.19779	3.25894	-4.46884	2.96688	-3.32669	4.45111	-1.88631	1.549	-8.01108	0.144846	-1.69611	-8.6178	-4.53327	3.07211
-1.56126	-0.254383	5.95071	8.40624	-0.238343	-3.73101	3.48502	-1.88799	2.19134	-0.874718	-3.14512	-0.557488	8.36405	-0.272179	1.68857	-7.4611	3.90606	1.38555	-2.17068	6.18422	6.41274	-6.02185	-4.20174	-5.85398	-3.83376	-0.708575	-6.14492	5.45323	3.2712	3.40382	2.96721	-5.22646	-4.07027	3.04804	-2.16889	0.252007	4.18511	1.56179	1.1001	0.979695	-2.23647	4.13282	-2.09474	-0.0164963	-9.13872	-0.935249	-3.17553	-9.64172	-4.89495	4.22852
-2.11421	0.463246	3.84186	7.00768	1.38135	-2.11557	3.20728	-0.664143	0.77215	1.31733	-3.90467	0.784252	7.54025	-2.73843	-0.647115	-10.2456	3.56203	3.67778	-2.36919	0.936314	6.13475	-2.1048	-6.80026	-2.104	-4.47866	0.385892	-3.91914	3.61152	3.46902	3.63634	1.97349	-3.04003	-5.97872	1.44349	-0.643298	0.932965	-0.843187	-1.48192	5.56657	-1.75192	-0.760058	4.21638	-0.31084	1.12231	-10.5307	-1.69858	-2.34694	-8.84766	-5.03694	2.73986
-2.13831	0.51749	2.45651	6.77878	3.4718	-1.68942	2.86757	2.48161	-2.65224	3.91631	-5.28793	2.39285	6.0501	-3.93074	-1.94465	-12.1349	2.79987	6.18246	-1.17022	-4.39157	4.75927	0.0197333	-6.61837	-0.233075	-2.77062	0.407774	-1.0013	1.79114	0.891725	3.14465	-1.20345	-0.888985	-7.01448	0.422815	1.25655	0.603955	-5.79755	-4.01196	7.6626	-3.49586	0.366814	4.96606	3.4301	3.83266	-10.9699	-2.45546	0.244245	-5.99013	-3.68488	-0.874598
-1.62892	0.416046	1.9191	7.728	4.24015	-1.63562	2.87407	5.62184	-7.11437	6.82791	-7.14043	3.80949	4.05163	-2.40036	-1.8464	-12.5072	3.09462	8.4956	0.549596	-8.22979	2.75727	0.263348	-3.89073	0.0555777	0.457018	-0.395994	1.10579	0.973727	-3.90086	2.45989	-4.62355	0.75418	-6.00139	0.29558	3.15049	-0.418227	-8.23207	-3.68693	6.68446	-3.19392	0.951524	5.56326	6.86634	5.11835	-9.5527	-2.86597	1.90749	-1.75894	-0.654349	-3.5053
-0.973129	0.824469	1.37436	8.62076	2.96749	-2.01028	3.74964	6.37077	-10.2984	9.65843	-8.48456	5.51394	1.49227	1.4022	-1.45053	-11.2292	5.94043	10.3975	2.21614	-10.5254	0.0574665	-0.129999	-0.0675029	-0.193429	3.57471	-1.88582	1.47074	1.18274	-8.47352	1.94902	-6.15427	1.87067	-3.49707	0.463553	4.39931	-0.936976	-7.82775	-0.538711	3.15281	-1.30394	0.933265	5.46173	8.05672	3.35564	-6.92949	-2.52579	1.15187	3.10882	1.91296	-3.11072
-0.48927	2.3144	0.800119	8.64552	0.622174	-3.758	5.32524	4.00523	-9.76492	11.0192	-8.58384	8.10377	-0.841193	6.34243	-1.33851	-8.46845	10.5422	11.5622	3.55648	-11.1486	-3.29094	0.106337	3.15063	-0.415709	4.87286	-3.17201	-0.275989	1.12597	-9.78974	1.93421	-5.45918	2.6703	-1.44331	-0.318169	3.62842	-0.942228	-5.87272	3.2604	-1.0803	0.0406398	0.296813	4.95094	6.97842	-0.416185	-4.69198	-1.06565	-1.24032	7.73274	1.76594	-0.648311
0.704468	4.5982	1.08321	8.53317	-1.54899	-6.53	6.53287	-0.420172	-5.35807	9.83954	-7.57958	10.819	-1.93248	10.8106	-1.54435	-5.01317	13.9548	11.4887	4.77734	-9.33235	-6.30721	1.74563	5.26673	0.0552283	3.48406	-2.28333	-3.26376	-0.106521	-6.85065	2.82671	-3.79804	3.35444	-0.579435	-2.74	0.212648	-1.3044	-3.61273	4.96531	-4.22157	-1.18112	-0.196053	3.71595	5.07468	-3.59459	-3.86106	1.3909	-4.02139	10.5093	-0.54035	2.05097
2.58766	6.46194	1.41855	9.57392	-2.41109	-8.39242	6.31499	-4.61158	0.183288	6.94166	-6.10605	11.8629	-1.4727	12.9197	-2.0771	-1.24764	14.2551	9.85766	5.75261	-5.37038	-8.09926	4.39449	6.53262	1.97039	0.0367571	1.4017	-6.22249	-1.58491	-1.58234	4.39514	-2.41026	4.00684	-0.113418	-5.71135	-3.3117	-1.88626	-2.27953	3.26254	-5.46622	-4.25498	0.128063	0.63495	4.07644	-4.3607	-3.76742	4.16417	-6.2474	9.6587	-2.84853	4.30023
3.3934	7.01048	-0.32782	11.8262	-1.44856	-7.72229	4.2643	-6.22657	4.46974	3.7741	-4.73309	10.082	-0.306901	12.2725	-2.27338	2.64762	11.6459	6.71372	5.6529	-1.30018	-8.87079	6.88721	6.8991	5.48283	-3.95296	6.12837	-8.32188	-1.69569	3.27407	5.56773	-1.53143	4.36821	0.435879	-7.55222	-3.61684	-1.84448	-2.58744	-0.0557981	-4.75219	-6.53575	0.484555	-4.49733	4.68404	-2.93898	-3.05631	6.06936	-6.88415	5.05328	-3.58585	5.53869
2.18381	6.35168	-4.37933	13.933	0.470523	-5.09157	0.875645	-4.38556	7.48998	0.833845	-3.45276	6.22496	1.15631	9.95842	-1.10998	5.37139	7.52048	2.86296	4.39959	0.740709	-9.67321	8.48034	6.08514	9.71552	-7.2178	9.30782	-8.20426	-0.160458	5.79096	5.55378	-0.697697	3.87099	0.915338	-7.47772	-0.602258	-1.41861	-3.60837	-2.18005	-2.67577	-6.71638	-0.21508	-10.0053	6.09148	-0.436231	-1.29844	5.48791	-5.03785	-0.916325	-2.96652	4.14457
0.0185893	5.1638	-7.90967	14.9075	2.27072	-3.19084	-2.77937	-0.359791	9.6623	-1.74743	-1.69321	2.39661	4.05101	6.66439	1.56861	5.7223	3.92122	-0.259602	3.06584	0.744296	-10.9766	8.41201	3.91149	12.583	-9.53134	9.08384	-4.78158	1.69937	5.27491	4.48496	-0.109056	2.82101	1.3963	-5.021	2.81798	-1.77958	-4.08105	-2.3259	0.0342695	-5.46864	-1.78048	-13.1196	6.54894	1.96683	1.27913	2.13048	-1.14264	-5.20702	-2.88111	-0.391926
-1.34256	4.07035	-7.95528	14.8972	3.39401	-4.03843	-5.56942	3.40532	10.1645	-3.70367	0.608886	0.394789	8.59267	2.89208	4.4527	4.07545	2.28264	-1.79247	2.87654	0.821398	-12.063	5.74711	0.947831	12.5646	-11.362	5.81256	0.69631	2.32224	3.03722	3.00694	-0.62644	2.73637	2.40089	-0.331923	4.0554	-3.47918	-4.30222	-1.72915	3.14281	-3.99413	-2.74578	-12.6531	4.72961	3.15132	4.00035	-1.92749	2.65905	-6.53647	-3.93957	-5.63806
-1.26249	3.57044	-5.0228	13.6874	3.1428	-6.50514	-6.64971	5.30293	8.02933	-4.99669	2.32682	0.580741	12.5307	-0.30868	5.50487	1.46513	2.19115	-2.21697	3.68878	2.43083	-11.8944	0.951766	-1.2387	10.6381	-12.5222	1.82079	5.48271	0.703517	1.4606	1.69854	-2.01884	4.33497	3.71509	5.05321	3.30088	-5.75967	-4.95492	-2.04325	6.28633	-3.2751	-1.94522	-10.1731	0.854407	2.7804	5.785	-4.65129	4.72661	-5.66823	-4.92278	-8.47052
-0.695286	4.11643	-2.41025	10.0947	1.72484	-7.56032	-6.01449	5.37135	4.41007	-5.06917	2.17753	1.52688	13.1913	-1.94931	4.11552	-1.03056	2.31357	-2.82864	3.79437	4.66354	-9.91925	-3.46314	-1.25419	9.14805	-11.9426	-0.599721	7.889	-3.26189	1.55493	0.789628	-2.602	6.78659	4.18684	9.15253	2.13167	-6.95475	-5.66606	-3.41127	8.81409	-3.90036	0.11173	-7.17071	-3.71045	1.19231	6.33112	-5.75288	5.44527	-4.11664	-5.4256	-7.90401
-0.283488	5.42959	-2.23754	3.77459	0.388212	-5.79178	-4.21407	4.80868	1.88772	-2.82637	0.318833	1.4897	9.28784	-1.63422	1.7519	-2.57791	1.82457	-4.18125	2.21649	5.62699	-6.49939	-4.49363	0.634344	9.17927	-8.90835	-0.465975	7.87443	-8.30932	1.89049	0.451672	-1.19518	9.21702	3.69152	10.764	0.932228	-5.78079	-5.51019	-4.40898	10.6789	-5.22929	2.08704	-3.38477	-7.39566	-1.29512	6.53143	-5.67987	6.47435	-2.96553	-5.7698	-4.91234
0.276032	6.61661	-3.53704	-3.1717	-0.357754	-2.74653	-1.37504	4.79945	1.51974	1.75267	-1.43739	0.0503342	0.976085	-0.304235	0.373089	-3.09977	0.705707	-5.02524	-0.116984	4.77156	-2.66329	-1.02408	3.18523	9.85415	-4.4707	1.18705	6.10748	-11.696	0.368972	1.26442	1.77494	11.546	3.45906	10.3006	-0.500825	-2.69898	-3.82446	-4.47378	11.7991	-5.19227	3.1841	1.32052	-9.09209	-4.29657	7.04332	-4.91585	9.6984	-2.24939	-5.48236	-0.570912
1.41668	7.60939	-4.24174	-7.34333	-0.115633	-0.69801	2.44127	5.11449	2.69281	7.54096	-1.23867	-2.3664	-10.2249	-0.262856	1.07556	-2.28688	-0.623402	-3.20015	-1.57801	3.55236	0.425059	5.17684	6.00432	10.129	-0.854091	1.92815	4.22314	-10.444	-2.95439	3.75764	4.82932	14.4244	4.37166	9.44484	-1.92651	0.426452	-1.03406	-4.08554	11.3144	-2.44494	3.41383	5.60301	-8.76878	-7.23487	7.42634	-3.94614	15.7992	-1.18527	-3.72039	4.85418
3.7596	8.71557	-3.70723	-6.91599	2.08169	0.519584	6.11034	4.7633	4.68485	13.7165	0.958801	-4.66953	-21.3557	-2.7057	3.33304	0.710417	-1.76208	1.95684	-0.63482	4.32845	2.10525	11.1891	9.4715	10.0959	1.16936	0.791171	4.90663	-4.32383	-5.81197	7.79592	6.92305	18.4907	6.22145	9.49654	-3.30779	2.6152	1.43545	-3.07001	9.30745	2.2673	3.45648	7.78451	-7.08705	-9.39268	7.29121	-2.84496	22.7856	0.983572	-0.225077	11.3412
7.44486	9.4644	-2.15096	-3.15907	6.08362	3.32814	8.28458	3.9348	7.2021	19.5927	3.73514	-5.20334	-28.6893	-5.87401	5.42023	5.57288	-2.31059	8.61593	3.81206	8.37771	2.84569	16.193	14.0639	10.0386	2.49953	-0.638425	9.62487	3.36448	-6.12026	12.5467	8.85062	23.6614	8.46926	10.7622	-4.32819	4.30079	3.02691	-1.04459	7.58645	7.46872	4.48133	7.72042	-4.53321	-9.82615	7.61004	-0.709162	26.026	4.48842	4.62707	18.0453
11.8938	10.2645	0.68107	0.880385	9.93823	8.32705	8.98071	3.84172	10.5195	23.0581	6.56996	-3.0711	-29.8938	-7.06855	6.31882	10.4507	-1.32785	14.2977	11.2335	14.2653	3.56677	21.3721	18.9331	9.80783	3.97835	-0.347341	17.143	9.30786	-3.4701	16.1546	12.103	28.8725	11.2127	13.3113	-3.88474	5.48383	4.84143	1.67896	7.87223	11.6239	7.3167	7.38177	-1.50113	-7.9447	10.2232	3.68588	21.2827	8.57975	10.212	23.1336
16.5697	12.4885	5.02924	2.99377	11.7928	13.2994	9.61506	5.58691	14.9914	21.1043	10.3743	1.56142	-26.0479	-5.16517	6.80538	13.9462	2.22538	17.5294	18.7347	19.5389	5.14943	25.8125	21.0184	9.75777	6.03139	2.61818	24.6078	13.0776	1.72322	16.3089	16.6267	31.7623	14.8887	16.8746	-1.21607	6.1753	7.63431	4.8852	10.9971	13.4226	11.818	9.22802	1.97987	-4.0253	15.4189	9.9849	8.82371	12.2424	16.2617	24.371
20.5136	15.3648	10.8283	2.95093	12.1798	17.1871	11.8918	10.2098	19.9576	12.1746	15.3438	7.91019	-20.4007	-0.513539	8.55321	16.2607	7.56683	17.5024	22.3883	23.5074	8.45759	25.9422	17.9903	10.9449	8.88054	7.48635	28.9864	16.2067	8.80996	11.6967	20.5285	29.9099	19.0476	20.0702	3.8991	7.45275	10.8249	9.04529	16.2872	13.0511	17.4877	13.3532	6.76123	1.40019	20.4294	15.8597	-6.36002	15.3406	21.8232	19.8098
21.6857	15.9659	17.2467	1.75864	13.6188	20.5317	15.7126	17.64	22.8848	-2.23366	19.6207	14.4322	-15.0802	5.63096	12.7259	17.951	11.7722	13.6509	19.5277	26.2722	12.6865	20.0592	10.2712	13.7781	12.7862	11.1073	28.0013	19.3541	15.5333	2.73393	21.5881	22.5436	21.8059	21.4423	11.3924	10.5608	13.5232	13.5418	20.4887	12.0811	23.6193	16.9683	12.7457	7.38714	21.5046	18.7238	-18.6618	16.915	24.1443	9.35201
17.9388	12.1968	21.3575	0.026241	17.3854	22.2438	18.5805	24.5527	20.1757	-17.5221	20.0191	18.5675	-10.3921	11.1096	19.1695	18.357	11.8835	6.15817	10.0784	26.4215	14.5859	10.2751	-0.288951	16.9205	17.6307	9.75716	21.049	21.0927	18.1193	-8.18177	18.2345	10.5499	20.4069	20.3345	19.4949	15.8077	14.5111	15.7363	20.1225	12.5681	28.1899	17.063	16.8792	11.6278	16.7397	17.3245	-25.6261	14.1315	21.0059	-4.14396
8.63373	4.3917	19.1564	-3.22966	21.3404	20.0238	17.6448	25.4611	10.6278	-28.4182	14.3722	17.6571	-6.12134	13.97	25.7085	15.8885	6.66596	-3.70443	-3.50481	21.4926	11.1227	-0.603304	-11.2039	18.1038	22.0531	2.96107	9.50522	19.7805	14.0932	-18.0183	9.74172	-3.74134	13.1394	15.5303	24.619	20.947	12.2671	13.3629	14.8279	15.7361	27.8228	12.3482	15.5428	11.3189	6.83638	11.9831	-28.2045	5.52945	12.7338	-16.243
-4.5918	-5.4173	9.25834	-9.60533	21.3624	13.2372	11.5798	17.581	-2.74276	-32.2247	3.77923	11.2103	-1.89782	13.4184	28.2901	9.65685	-2.78177	-13.6998	-17.1029	10.9126	2.04096	-11.4202	-19.9817	15.5422	23.5726	-5.74139	-3.81662	15.3073	4.34417	-25.342	-2.61553	-16.8778	1.56377	5.82985	24.1536	21.5283	6.18241	6.60279	6.82738	19.8941	19.9205	3.15797	7.98037	5.1921	-5.44896	4.11491	-28.4577	-6.5631	1.78645	-24.0208
-18.3466	-14.9571	-5.2421	-18.9719	14.3171	3.24278	1.11674	3.66604	-15.433	-29.7879	-7.99501	1.32176	2.24812	9.09788	23.8703	0.438094	-13.411	-21.5008	-26.5572	-2.51882	-10.3341	-21.5091	-25.4947	8.57594	19.8913	-12.9029	-15.5015	8.28068	-7.68062	-30.1707	-15.0054	-26.2901	-10.786	-7.10632	17.9516	14.6961	-3.01301	-2.26089	-1.54063	20.8856	5.04535	-8.338	-4.06444	-5.18515	-17.1742	-4.33676	-27.391	-18.4169	-8.77394	-27.2736
-29.0368	-22.1931	-18.898	-28.4333	0.86889	-8.20919	-11.2786	-11.0825	-24.2131	-24.396	-17.2162	-9.28272	5.77565	0.868607	13.1412	-9.46024	-21.7145	-26.0991	-30.2231	-14.9036	-22.5077	-29.7131	-28.0081	-1.82495	11.193	-18.1339	-23.1059	-0.559596	-18.2109	-32.4883	-23.567	-31.9842	-21.7111	-19.0801	7.59569	1.70208	-13.2575	-10.5659	-8.39567	15.6138	-12.5132	-18.5668	-17.4483	-16.1388	-26.2273	-11.7086	-24.9082	-27.4774	-17.0107	-26.7454
-34.7297	-26.3769	-27.6749	-34.0686	-14.0951	-19.0099	-22.2407	-23.0378	-27.7786	-19.6149	-22.3772	-18.3836	8.61784	-10.2785	-0.74761	-17.4022	-25.9079	-28.0645	-29.6169	-23.738	-31.2699	-35.2449	-27.9545	-13.529	0.10718	-22.0845	-26.2291	-9.6629	-24.6918	-31.9132	-27.4686	-35.0307	-30.2552	-26.9501	-4.04635	-13.1071	-21.6196	-16.7746	-12.6657	4.5867	-26.9575	-25.0524	-28.2036	-24.285	-30.4713	-16.9986	-20.827	-31.7491	-22.0906	-23.4673
-35.7445	-28.64	-30.7819	-34.2362	-25.039	-26.7095	-29.2225	-30.4154	-26.7708	-16.9119	-24.2996	-24.073	10.8809	-21.8785	-14.7496	-21.8889	-26.9189	-28.356	-26.6457	-27.9096	-34.9041	-37.5605	-25.861	-24.4086	-10.7446	-24.3292	-25.6702	-17.2957	-26.511	-28.6627	-27.9942	-35.4541	-35.2058	-30.2616	-13.6139	-24.9852	-26.2981	-20.7431	-15.1783	-8.55331	-34.5389	-27.5691	-33.4706	-27.6883	-29.176	-19.5354	-15.0526	-30.1463	-23.6299	-18.7604
-33.3548	-29.9427	-29.4752	-30.9673	-29.5268	-29.7888	-31.475	-32.6685	-22.6894	-15.0807	-24.4227	-24.9537	12.1889	-30.6571	-26.628	-22.6553	-26.5647	-27.1432	-21.6237	-27.084	-33.4618	-35.3759	-22.9429	-32.5956	-18.8929	-24.6096	-22.2698	-22.4536	-24.7366	-24.1919	-26.3842	-32.8737	-35.8775	-30.3842	-19.4996	-31.3813	-27.1816	-22.8762	-17.2727	-19.3822	-35.2455	-27.094	-33.0508	-25.9743	-24.5164	-19.3787	-7.4899	-24.7372	-21.4344	-12.4773
-28.5084	-30.0237	-25.7021	-27.5139	-29.3074	-27.9337	-29.4825	-30.8943	-17.0943	-12.3593	-22.9895	-21.6624	12.2879	-33.9914	-34.5363	-20.0494	-25.1492	-24.1	-14.3882	-22.3124	-28.3198	-27.9515	-20.1656	-36.9498	-22.5238	-23.4052	-16.5685	-24.8488	-20.9177	-19.4023	-23.8865	-27.6768	-33.1797	-29.2135	-22.7299	-32.3624	-24.743	-22.6417	-19.0425	-25.3016	-31.8131	-24.9818	-29.0269	-20.8711	-19.059	-17.587	1.05327	-19.4915	-15.4243	-2.79044
-21.3805	-28.3461	-21.627	-25.0445	-28.403	-22.5374	-24.7184	-27.2689	-11.6958	-8.33521	-19.2081	-16.9438	11.488	-31.8108	-37.1288	-15.3861	-21.1718	-19.4808	-5.49717	-16.1675	-21.5508	-16.3699	-17.3852	-37.351	-22.5738	-20.3075	-9.13991	-24.5106	-16.6441	-13.1575	-21.1148	-20.8146	-28.7444	-27.7653	-24.3629	-28.4921	-20.0325	-18.7319	-19.7349	-26.4075	-27.1889	-22.4429	-24.0619	-15.3828	-13.7303	-14.6661	7.98455	-16.2618	-5.86236	10.6848
-11.6278	-24.4978	-18.4032	-22.5636	-28.5245	-16.719	-18.9088	-23.3884	-7.65334	-2.77554	-12.8371	-12.7832	10.3508	-26.5335	-34.8327	-11.3063	-13.0861	-13.9912	4.28102	-11.0245	-15.006	-2.36882	-14.1597	-34.196	-21.1035	-14.069	-1.28978	-21.45	-13.1387	-4.02262	-17.625	-13.4611	-23.8668	-25.846	-23.7461	-19.8093	-14.3523	-11.26	-18.4187	-23.5929	-22.7176	-19.8774	-19.847	-11.3374	-8.34337	-10.0407	10.8612	-13.8005	5.89746	24.0752
0.185733	-18.2561	-15.5979	-18.7938	-27.2345	-12.7128	-13.204	-18.792	-5.03481	4.94213	-4.66779	-9.11515	9.54237	-20.4238	-29.9065	-9.56575	-1.00364	-8.07852	13.6276	-7.70935	-9.61043	11.4525	-10.2727	-28.5793	-18.4775	-4.53441	4.70771	-16.2787	-10.1864	8.2395	-13.4169	-6.69349	-19.325	-22.0892	-20.0929	-7.75156	-8.17203	-1.77279	-14.4451	-17.6818	-18.2753	-16.3734	-16.257	-8.1721	-2.44624	-3.43336	10.7255	-10.0846	15.5653	30.9568
11.6797	-9.9994	-12.4142	-13.2448	-22.284	-10.0362	-8.4472	-11.6764	-3.02008	13.8295	4.13383	-5.30137	9.47636	-14.4605	-23.9906	-9.16422	12.4928	-2.09456	19.2323	-5.76448	-5.15173	20.5969	-5.35269	-21.9273	-14.0653	6.3775	7.07782	-10.6184	-7.09558	22.5062	-8.75655	-1.33034	-15.1177	-14.8183	-14.0642	3.17816	-1.80423	7.98546	-8.0377	-11.8934	-13.2208	-10.3296	-12.0546	-4.06026	3.89792	4.56156	11.876	-4.27312	17.3245	27.4195
19.931	-1.18178	-8.45421	-6.50444	-15.0406	-6.88061	-4.80602	-1.89422	-0.497147	20.9238	12.7042	-1.23294	9.4709	-9.0334	-17.2827	-8.17452	21.806	3.71329	17.4431	-4.10092	-0.714857	21.5425	1.10792	-14.8206	-8.28675	15.5667	6.83769	-6.75171	-4.15224	35.3371	-2.979	2.31252	-10.876	-4.48014	-6.64299	7.42357	3.49089	14.8089	-0.472742	-11.1153	-7.16987	-1.2498	-6.91497	2.13905	10.4766	12.0115	17.237	3.64815	9.58728	15.0662
22.7846	5.95303	-3.35373	0.210592	-8.38167	-2.33997	-1.50894	8.49488	2.71539	22.845	20.2233	2.95164	8.49738	-4.01587	-10.7031	-6.09143	20.8719	9.21089	8.29799	-1.64013	4.21987	14.7138	9.33957	-7.13748	-2.54884	20.3362	7.5402	-5.73678	-1.22889	41.0609	4.81374	4.85872	-5.83046	6.1301	1.96734	3.28454	7.10778	14.3364	6.86908	-16.4631	0.0213167	9.91978	-1.2068	10.1057	17.3418	15.6202	24.5484	12.9818	-3.55782	-0.469589
19.0409	10.0356	2.81845	5.92075	-3.63747	3.03877	1.87875	17.5806	5.59026	17.4155	25.2051	7.07904	6.93031	0.8698	-6.24512	-3.67034	8.50652	13.8649	-3.98973	1.86907	9.5621	3.29414	18.6512	1.14073	3.04983	19.4529	12.093	-5.53594	2.62974	35.168	14.4966	7.45513	1.31265	14.1797	10.0924	-5.1284	10.2634	5.5846	13.456	-24.0205	7.98817	21.731	5.00341	19.2216	22.9527	13.2293	27.9847	20.6975	-16.5419	-13.0038
9.30477	12.2341	8.94196	10.7733	-0.136814	7.89286	4.76144	24.4213	7.42629	5.27876	25.4891	10.0756	6.65074	5.77553	-4.3355	-0.703499	-9.87441	17.3537	-14.7095	6.01256	15.1469	-8.22671	26.5428	9.99792	10.0792	13.7818	19.287	-3.95106	7.1414	18.6148	23.9634	10.94	10.4537	17.915	13.9872	-12.433	14.1936	-6.88933	18.2694	-29.3405	15.4239	31.4281	11.1751	28.8011	23.4845	5.75617	23.1847	22.271	-25.2063	-18.9247
-3.02469	14.955	14.2244	16.4649	3.26069	11.1482	6.72046	28.3427	8.96154	-9.28826	19.2614	10.081	9.62709	11.1466	-2.77975	4.87003	-25.6863	20.6829	-21.1419	10.7001	20.3962	-15.476	29.1468	19.3277	18.4416	5.65848	23.6845	-1.83501	10.7115	-1.57307	28.94	15.0016	19.7158	16.1662	11.3305	-16.7577	19.0479	-17.0292	18.1546	-30.5488	21.0359	34.7552	17.0869	36.1617	16.0523	-3.77224	10.6574	15.9975	-27.5319	-18.688
-12.5751	18.7253	19.7676	24.4295	7.18198	13.0064	8.30329	28.3481	11.4478	-20.2862	6.88629	6.30393	15.9232	17.6288	1.3077	14.5654	-32.4404	25.2011	-22.1074	16.3528	24.4638	-16.9717	24.1234	27.7185	24.5031	-2.7561	20.2802	-0.85119	12.5518	-17.0878	25.606	18.7607	27.7842	8.47982	3.26375	-18.4001	23.9452	-21.7019	10.2957	-28.0775	24.0248	29.0306	24.0497	37.1172	2.04245	-11.8492	-4.90961	4.94608	-23.8962	-15.1466
-15.4431	21.5025	26.5283	32.7684	11.8192	13.8816	10.1561	23.3443	15.638	-24.2339	-8.03799	-0.241689	22.5054	24.8513	9.73172	26.6721	-29.3592	29.6803	-18.0106	22.651	27.7448	-14.2986	13.1039	31.8576	23.8428	-9.91628	8.89826	-0.47146	13.4462	-24.2114	14.4551	22.4903	34.4919	-3.23296	-6.60183	-16.9213	26.1934	-21.478	-3.78186	-23.3454	23.117	15.577	32.3974	29.8849	-13.3915	-16.412	-17.9738	-6.05046	-16.4499	-10.5302
-12.732	20.1532	31.9121	36.3832	17.2894	13.2677	12.5417	13.7194	22.2047	-21.6348	-20.2903	-7.83392	24.4882	29.9264	21.8097	36.4083	-20.5443	30.0695	-11.3174	26.6174	31.2788	-9.77991	0.0954326	28.793	15.4895	-14.4993	-6.03694	1.81257	14.4733	-24.5017	0.493438	26.1382	38.8986	-14.5023	-14.5067	-12.1742	22.4183	-18.9275	-18.473	-17.102	16.6837	-1.41268	38.4604	17.2674	-24.8979	-18.0186	-25.3759	-13.2218	-8.40907	-5.30639
-8.89814	12.7967	31.3355	31.5539	23.6041	11.0948	15.5711	1.67395	30.6815	-14.6481	-25.8339	-14.4562	18.7956	28.652	32.8801	38.6719	-10.8399	23.3722	-4.7021	23.4026	33.6588	-4.91307	-11.4914	18.6622	3.46032	-15.5991	-18.8645	7.96581	16.1884	-21.6565	-10.7564	26.6068	38.1914	-21.1683	-18.519	-5.56554	12.0407	-15.6209	-27.7889	-9.38459	4.94012	-17.0392	36.6746	4.41938	-29.8489	-18.2342	-27.2399	-14.8585	-2.66323	0.603112
-6.46465	1.0556	22.974	19.5695	28.6919	8.32484	18.7434	-10.1469	36.5653	-5.70725	-23.5157	-17.8544	6.61549	19.4477	35.7172	31.3216	-2.49292	10.7595	0.607924	11.27	31.0711	-0.0731275	-19.3401	4.77046	-6.14578	-13.3111	-26.1757	16.5776	18.7621	-18.7799	-16.9113	20.1956	29.4975	-21.7503	-18.5075	1.49429	-1.61809	-11.4335	-29.4787	-1.01874	-8.49951	-27.1115	25.3478	-5.00956	-28.3747	-17.5328	-25.2491	-12.2248	0.439624	6.21901
-4.49913	-10.4267	9.39618	5.17469	28.415	5.89643	20.1749	-19.6032	33.0792	2.16888	-16.0601	-16.9594	-8.1585	5.09423	25.9894	16.6692	4.77823	-2.88365	4.29844	-5.18272	21.4448	4.75105	-22.0089	-8.21176	-9.98778	-8.67902	-27.9194	22.263	21.848	-16.3839	-18.4538	7.17571	13.5605	-17.7028	-15.3837	8.55945	-13.6713	-6.27194	-26.0681	6.5656	-18.797	-29.36	8.85948	-10.1901	-21.8749	-15.4578	-21.2953	-7.78056	2.74531	9.96177
-1.43807	-17.2961	-4.32439	-7.27362	20.891	4.91789	17.1218	-25.34	18.1509	6.34204	-8.03143	-12.8386	-21.2677	-9.67726	7.12554	-0.231446	11.7218	-12.1858	6.53986	-18.5799	6.8734	9.56982	-19.4757	-16.6153	-9.26228	-2.67093	-25.7374	19.3487	24.4522	-12.3896	-16.1388	-7.91031	-4.06157	-12.2284	-10.7134	15.1468	-20.8546	-0.478589	-20.6572	12.5037	-23.6639	-24.5782	-6.0254	-11.7526	-12.3305	-11.7065	-17.0385	-2.90647	6.04545	11.4971
2.89748	-18.7423	-13.9815	-15.9275	8.33133	6.57558	8.39451	-26.3597	-2.89564	6.90898	-1.56143	-7.43184	-29.366	-20.9258	-11.5871	-14.6628	17.8953	-15.0964	7.8845	-24.6233	-8.07642	14.0502	-13.2347	-19.2128	-6.70678	3.95046	-21.0845	7.30931	24.9502	-5.27989	-10.8455	-19.7089	-17.015	-7.48088	-6.04202	20.2721	-22.856	5.16701	-14.1268	16.7576	-23.6875	-16.6433	-14.9921	-10.6801	-2.31355	-6.22577	-13.1415	1.83286	10.7218	12.0594
7.35186	-16.8577	-18.3315	-20.9811	-5.48245	10.7189	-3.58794	-22.6469	-21.7421	6.65455	3.81947	-1.96351	-31.2293	-25.9388	-22.4045	-23.9373	21.5319	-13.7166	9.10544	-24.0629	-19.2292	17.0515	-5.61513	-17.0886	-3.55771	9.7713	-14.4081	-8.29547	21.4738	2.94624	-5.29893	-25.76	-22.643	-3.14559	-1.99411	23.3344	-21.0021	9.97287	-7.18604	19.7675	-19.8175	-9.73572	-17.757	-7.95651	5.27233	0.514039	-9.47037	6.35642	15.3544	12.6937
10.6263	-13.2908	-18.0096	-23.0315	-17.0893	15.7877	-13.7463	-15.7495	-32.5043	7.74454	8.57786	2.85198	-28.2834	-23.9726	-24.2915	-27.7775	21.338	-11.0102	10.9869	-20.2091	-24.8077	18.0046	1.32862	-12.646	0.0159807	13.0262	-5.59816	-20.2789	13.0955	8.96383	-2.30252	-26.9276	-22.0186	1.51267	2.07429	24.6175	-16.8243	14.3795	-1.106	22.0017	-12.6335	-5.35774	-16.2154	-4.25651	8.63518	6.87033	-5.41078	10.7407	18.2183	13.4183
12.5921	-8.67971	-14.0591	-22.5112	-23.6501	20.3611	-18.2738	-7.13765	-33.898	10.3692	12.3245	6.51554	-23.4031	-17.4063	-21.2973	-27.3904	18.2181	-8.23315	13.4467	-15.744	-25.5982	17.6303	6.38021	-7.92944	3.98413	12.905	4.41275	-25.1344	0.915746	12.3214	-1.49689	-25.2547	-17.7563	6.2428	6.63865	24.6079	-11.5276	18.5792	3.94799	23.7163	-3.67864	-2.44996	-11.9305	-0.145443	8.82069	11.2089	-0.242197	14.7804	19.4251	14.3866
13.705	-3.7249	-8.26523	-19.9283	-23.9833	24.1153	-17.7758	1.94292	-28.4611	14.205	14.3571	9.04607	-17.9548	-9.782	-17.1268	-23.7669	15.1054	-6.00687	15.1455	-11.8362	-23.2328	16.8749	9.31371	-3.58077	8.17503	10.7007	13.2349	-24.2515	-12.0732	15.0324	-0.418947	-22.0779	-12.4847	10.9288	10.6532	23.169	-5.49754	21.3702	9.13222	24.9577	4.32693	1.00431	-5.75092	3.7424	8.63142	13.3007	5.39702	17.9086	20.2627	15.9224
13.9508	1.11754	-2.73894	-15.5744	-19.572	26.5228	-15.3104	9.54198	-20.6496	18.5004	14.5374	10.2941	-11.2424	-3.32161	-12.3891	-17.6097	14.8901	-4.61705	14.6972	-8.66344	-18.9945	16.5029	10.7808	0.274003	11.6095	8.9108	18.7265	-20.6115	-22.1504	18.5954	2.40514	-17.4845	-7.67948	15.7177	13.0974	20.1516	1.12535	21.782	14.9838	25.6838	9.1775	6.08429	0.79064	6.94254	9.8941	13.7096	9.74907	19.4019	20.7124	17.0474
13.479	5.69453	1.84953	-9.62719	-13.4229	25.565	-12.391	14.2825	-13.6588	21.8402	13.518	10.2929	-3.45226	1.35662	-6.50095	-10.1444	17.8448	-3.38389	12.5277	-5.98578	-13.7164	16.5772	11.372	3.14326	13.2548	8.69222	20.6067	-15.8736	-26.5338	22.6563	6.58374	-11.5167	-3.09961	20.0678	14.4168	16.6408	7.2124	20.2105	19.4782	25.6321	10.6554	11.8903	5.67087	9.29957	12.2893	13.3523	12.0754	18.8712	19.0897	15.8935
13.086	10.0336	5.7708	-2.78665	-8.22928	19.3633	-8.68154	16.1551	-7.91796	23.0624	12.3911	10.2411	3.83294	4.90514	-0.247143	-2.85799	21.4245	-1.85558	10.8121	-3.32076	-7.56865	16.2411	11.5602	4.46446	13.3993	10.1556	19.7196	-10.3636	-24.7384	25.4545	10.5973	-4.99233	2.19821	23.1898	15.3193	14.3244	11.4373	17.5513	19.7776	24.0853	10.1449	16.7811	7.77725	10.6644	14.1994	12.918	13.0577	16.424	14.6985	12.1143
12.8874	14.4329	8.54909	3.60622	-4.95134	8.17831	-3.95215	15.7827	-2.9705	21.8267	12.2096	10.8117	9.43287	8.00694	4.57733	3.22917	22.536	-0.0768757	10.8709	-0.311278	-0.679597	14.5672	11.6032	3.99948	12.6136	13.3503	16.625	-4.53597	-18.5272	25.205	12.902	0.803638	8.11492	24.6186	15.4409	13.6026	13.8424	14.259	16.2705	20.9486	9.47359	19.665	7.6793	10.7062	14.4827	11.682	13.1284	13.2169	9.37469	7.44708
11.7075	18.4468	10.0688	8.17937	-2.1589	-5.97324	0.98571	14.0724	1.29286	18.2756	13.226	11.3883	12.4358	10.6545	7.28441	7.59711	20.0428	2.12914	11.8853	2.38706	5.72803	11.4267	10.8383	2.6424	10.5286	16.8676	12.193	0.967679	-10.9593	21.4537	13.2898	4.94291	13.0582	24.389	14.1695	13.2837	15.1455	10.8125	12.6907	17.684	10.0171	20.1744	7.4224	9.4349	13.2681	8.94335	12.4641	11.5268	5.17805	3.7721
8.96674	20.3472	11.6301	10.4984	2.1535	-20.1735	4.75185	11.9805	4.60412	12.8043	14.5663	12.3623	12.0255	12.9272	8.86595	9.97584	15.4373	4.80463	12.6527	3.79913	9.99567	8.05117	9.12887	2.34473	7.13404	18.4587	8.02885	6.37171	-4.68402	15.906	12.7738	7.9398	15.6131	23.3422	11.9798	12.1285	15.53	8.35056	11.823	15.3034	11.726	19.0353	8.38218	7.17662	11.1548	6.07989	12.08	12.673	2.79823	1.46182
5.71091	18.7957	14.0693	11.2156	8.31352	-30.8366	6.62567	10.1169	6.43521	6.84126	14.6495	14.5113	8.88717	14.8095	10.5508	10.61	10.768	7.08777	13.0559	4.10153	11.6151	5.89813	8.12861	3.9551	3.86193	17.0724	5.27291	11.6023	-0.361384	11.525	12.0446	10.7086	15.8737	21.9566	9.91304	9.90773	14.9756	7.91185	12.6539	13.3769	13.2428	17.8044	9.96117	4.3359	8.39923	5.18292	12.6405	15.0844	2.44544	-0.472956
3.24889	14.1151	16.1122	11.5482	14.3232	-35.4058	6.99122	8.64409	6.69412	2.38494	12.8283	16.3488	5.22515	15.7479	12.6939	10.2569	6.73127	7.46373	13.0145	4.44167	11.4156	4.98299	9.53976	6.31913	2.39566	13.5748	3.92091	15.3026	2.54792	9.74547	11.39	12.5946	14.6509	19.4801	8.52283	7.15541	13.9843	9.35883	12.6185	11.8141	13.442	17.2746	10.9382	1.93337	5.17663	6.76878	13.419	15.6744	3.3522	-2.71559
1.99204	8.118	15.5784	12.6591	16.8718	-34.0824	6.47204	7.44201	5.72118	0.523306	10.4601	16.046	3.09705	15.6324	14.6779	9.90385	2.85758	5.60445	11.8557	5.65702	10.613	4.35789	13.0118	7.91283	2.85142	10.2966	3.29713	16.483	4.57148	9.46848	11.0466	12.4877	12.949	15.5898	7.49259	4.52491	13.4794	11.5605	10.8803	10.2623	12.0619	16.5802	10.7968	0.936844	1.89694	9.46205	13.4279	13.4446	3.49836	-5.00463
1.55633	3.36147	11.8308	14.3598	14.9372	-28.5638	5.46566	6.33479	3.74904	1.14783	8.72464	14.2336	3.59289	15.2919	15.4525	10.4527	-1.10072	2.9881	10.0892	7.374	10.2436	3.34147	16.2369	8.43405	3.73265	8.73636	2.49871	15.5947	6.35194	8.93411	10.4552	10.7903	11.6627	11.3795	5.93973	2.60983	13.9191	13.1261	8.06915	7.3307	9.5098	14.3538	9.80366	1.24521	-0.769645	11.4798	12.4246	10.408	1.8313	-6.90089
1.5818	1.32444	6.23767	14.9767	11.6701	-20.3632	5.04734	5.46789	1.58458	3.24167	7.15189	12.662	6.1958	15.4853	14.5872	11.829	-3.73335	1.20984	9.35363	8.9017	10.9938	1.61886	16.7361	8.77585	3.64059	8.50424	1.20162	13.8314	8.36249	7.3517	8.82803	8.82347	10.9884	8.08508	3.6562	1.68889	14.6938	12.9937	4.73835	2.65997	7.0941	10.8063	8.27744	2.09335	-2.07617	12.307	10.5636	9.04526	-0.675	-7.9597
2.20493	1.76578	0.950306	13.3748	10.2164	-11.4821	6.76698	5.35796	0.591915	5.49555	4.99533	11.9207	8.69235	16.2017	12.597	12.8824	-3.05933	0.737325	9.61415	10.0732	12.3144	-0.782556	13.6086	9.50747	2.34047	8.79168	0.825871	12.1868	10.5087	4.98234	6.47384	7.47365	10.8611	6.27469	1.78634	0.979227	14.3664	11.0852	1.47086	-2.5714	6.28576	7.90408	6.11306	2.27686	-1.87775	12.2597	8.10859	10.5554	-2.56773	-8.21764
3.27086	3.79287	-2.32423	10.2886	10.018	-4.30232	10.6357	5.95603	0.572339	6.81115	1.7189	11.212	9.45891	16.7122	10.5708	12.687	0.781632	1.10163	8.88547	10.6752	12.4287	-2.92679	8.21697	10.3157	0.192852	8.65358	2.63554	11.0339	12.1632	2.25878	4.32382	6.84706	10.928	6.28254	1.45993	-0.582901	12.2917	8.23406	-0.842192	-6.83944	7.35844	6.87576	3.76414	1.18456	-0.788269	11.3733	5.9932	14.1765	-3.27811	-8.02714
3.66801	6.16516	-3.02573	7.52714	9.20515	0.34537	14.7911	6.30371	0.0894702	6.24539	-2.5085	9.66821	8.46415	16.0384	9.61233	11.5409	5.17281	1.60021	6.10827	10.4876	10.5213	-4.00259	3.11949	11.0144	-2.36189	6.79469	4.70457	10.2487	12.2568	-0.832128	2.6495	6.34264	10.3471	7.6925	2.07743	-2.85438	9.75815	5.15751	-2.00052	-8.80871	9.14245	6.6734	2.90175	-0.0894696	0.405662	9.419	5.40184	16.8978	-3.12116	-7.01394
2.23456	7.49666	-1.31899	6.03559	7.48836	3.05048	17.1934	5.6227	-0.48579	3.62913	-5.67156	7.24594	5.91092	13.8646	10.0117	10.612	7.57783	1.80703	2.36828	9.42557	7.47703	-4.75898	-0.25061	11.2306	-4.33884	3.07021	3.96552	9.54771	9.81189	-3.8224	1.10637	5.29943	8.63979	8.29816	1.95103	-5.17376	8.12099	1.86869	-2.64407	-7.70934	9.9701	5.62729	4.3669	-0.432166	1.2288	6.46737	6.28356	15.4202	-2.47262	-5.24674
-0.527886	7.43716	2.05939	5.39778	5.65978	4.37043	16.4004	3.999	0.596029	0.153116	-5.84624	4.4809	2.62693	10.7704	11.1372	10.1905	7.72255	1.43384	-0.721319	7.5769	4.2823	-6.08493	-2.19492	9.90308	-5.08499	-1.01268	0.260308	8.50031	5.00671	-5.08571	-0.0430547	4.15439	6.36676	5.61183	0.461571	-7.49678	7.15805	-1.50025	-2.367	-4.28587	8.81223	3.74765	6.38217	-0.21278	1.37378	3.3449	7.01584	9.14466	-1.24441	-4.17406
-2.5004	6.72721	5.34656	5.13649	4.34861	4.71234	12.0988	2.02937	3.11808	-2.46135	-4.08205	1.6995	0.965988	7.6006	11.6566	8.7975	6.64502	0.132138	-2.2385	5.85634	1.58816	-7.33713	-2.83691	6.82901	-5.51871	-3.69927	-4.15948	6.5643	-0.00266445	-3.59953	-0.193772	3.84326	4.71103	-0.0999155	-1.14578	-9.98729	5.75777	-4.16852	0.260059	-1.16528	5.85928	1.95115	6.64422	-0.567895	0.736209	0.985455	6.12555	1.11618	0.131533	-4.66508
-2.46515	5.8495	6.68551	5.12741	3.63909	4.79024	6.10457	0.510473	4.72745	-3.34524	-2.64774	-1.09919	2.60141	4.90437	10.0382	4.93788	5.21272	-1.82395	-2.19467	5.28768	0.29383	-7.1908	-1.69058	3.35387	-6.36552	-4.10787	-7.63166	3.9109	-2.39002	-0.910676	0.339826	4.51623	4.08113	-5.57842	-1.41318	-12.4928	3.01341	-5.56035	4.68991	-0.823394	2.92911	0.090258	4.93373	-2.60125	-0.122689	-0.131545	3.88296	-3.97647	0.261375	-5.85715
-1.31956	4.78146	5.39684	5.25023	3.49858	5.51072	1.22567	0.188802	4.06015	-3.37471	-2.18119	-3.81164	6.00463	2.54861	6.44017	-0.63893	4.15396	-3.35253	-1.84756	5.63424	1.32024	-5.73887	0.544035	0.877732	-6.69695	-2.86725	-9.67451	1.62581	-1.46112	0.284898	0.718338	5.65329	3.86743	-7.98051	-0.194706	-14.4365	-0.783366	-5.62062	7.90092	-3.24944	1.91106	-2.20643	2.55744	-6.48708	-0.720731	-0.306078	1.54863	-3.51676	-1.63394	-6.24615
-0.540784	3.51662	2.1782	5.60161	4.13581	6.96872	-1.09941	0.666947	2.32461	-4.02277	-2.58141	-6.48539	8.33282	-0.147379	2.85344	-5.04311	3.36943	-3.43176	-2.32895	6.17158	4.57202	-4.79882	2.30794	-0.492927	-5.5131	-1.69731	-9.92954	0.545469	0.672252	-1.11059	0.277212	6.15258	3.68345	-7.43678	1.93571	-15.0441	-4.21274	-4.42685	7.68432	-6.09227	2.4212	-4.35234	0.678719	-10.6868	-1.41301	-0.885725	-0.275508	0.102656	-4.64933	-4.86459
-1.24711	2.16619	-0.825185	6.34889	5.54495	8.1754	-1.33621	0.259405	1.6853	-5.72923	-3.57457	-8.99953	7.88985	-3.53134	0.35426	-6.13888	1.60033	-1.44962	-3.03521	6.60295	8.02137	-5.51472	2.83257	-1.76089	-3.25983	-1.80905	-8.39489	0.334609	1.32983	-4.4745	-1.39115	4.89759	2.86773	-5.88543	3.87023	-14.1097	-6.17964	-2.34379	4.98907	-7.14125	3.01867	-5.86183	-0.343886	-13.1103	-2.6443	-2.91748	-2.27296	1.38856	-6.52698	-2.37754
-4.20802	0.878341	-1.42146	7.08582	7.25405	8.26822	-0.544183	-1.85722	2.81715	-7.98188	-4.24674	-10.6645	3.72843	-6.9835	-1.77283	-4.33173	-1.67583	2.36021	-3.30204	6.59638	8.93166	-7.31483	1.84168	-3.49329	-1.63542	-3.38876	-6.34367	-0.153559	-0.195228	-8.29791	-3.84851	1.88542	0.130406	-5.15268	4.24745	-12.2127	-6.70676	-0.0544365	2.04515	-6.33282	3.0502	-6.92698	-0.540294	-13.005	-3.59277	-5.86815	-5.00108	-2.20348	-5.41886	-0.869882
-8.63129	-0.491019	0.176965	7.20591	8.46018	7.52035	0.524567	-4.38316	4.26116	-9.54908	-4.42271	-11.0301	-3.27219	-9.1001	-4.63269	-0.944378	-5.07341	6.32179	-3.96804	6.11825	6.63523	-9.35518	-0.822619	-5.3163	-2.3913	-6.17697	-5.05544	-1.4036	-2.46092	-11.3623	-5.82239	-1.61937	-4.30573	-6.19239	2.9829	-10.1448	-6.49319	1.61061	-0.482545	-5.22097	2.30278	-7.34265	0.171017	-11.4201	-1.79703	-7.73169	-7.24202	-7.97967	-2.28949	-1.65312
-12.0822	-2.19509	1.79159	6.34944	8.33087	7.04111	1.17546	-5.61448	4.32834	-9.43816	-4.80512	-10.1313	-9.4695	-9.26761	-8.28559	2.97648	-6.71101	8.41639	-5.93041	5.60027	3.22949	-10.9729	-4.42591	-6.5038	-6.0345	-9.58915	-4.10498	-2.65217	-3.58994	-13.4976	-6.43624	-3.74373	-8.9314	-8.50366	1.16722	-8.40917	-6.22514	1.89081	-2.84235	-5.6162	0.819601	-6.18771	1.66814	-10.1746	4.10569	-6.48438	-7.23761	-12.0116	-0.184539	-3.97238
-12.8723	-3.40814	1.55869	4.53689	6.47125	7.07499	1.22006	-5.89766	3.24958	-8.36404	-5.47706	-8.07527	-11.7866	-8.78636	-11.0519	6.07292	-6.27927	8.02083	-8.70343	5.05365	1.37273	-11.1979	-7.44324	-5.86752	-10.9697	-12.8422	-2.69538	-3.04135	-2.59223	-13.9974	-5.60034	-3.25773	-12.5123	-10.252	-0.247556	-6.85924	-6.21	0.465815	-4.726	-8.41744	-1.24203	-3.12711	3.4354	-10.0429	11.5688	-2.27868	-4.5065	-13.0779	-0.716802	-5.68615
-11.3126	-2.99022	-1.04184	2.75542	3.01696	6.36674	1.10626	-7.01412	2.1677	-8.03571	-5.71214	-5.69574	-10.5494	-8.76753	-11.5675	6.81979	-5.44637	6.02259	-11.0947	4.16336	2.00316	-9.29968	-8.87399	-3.30081	-14.589	-14.8919	-0.683828	-2.4888	-0.309631	-11.7855	-3.50619	-0.769072	-13.7376	-9.78711	-0.967836	-5.0687	-6.40209	-2.49998	-5.47769	-12.4687	-3.71106	0.236298	4.68585	-10.2086	16.0372	2.09472	0.462407	-12.3905	-2.559	-4.79026
-8.79383	-2.02765	-4.95211	2.36843	-1.10732	4.18021	0.926308	-9.2916	0.798414	-9.03337	-4.9574	-4.681	-7.84386	-8.46773	-10.8095	4.84998	-6.16638	3.73147	-12.9155	3.12319	3.95718	-5.88539	-8.38637	-1.0344	-15.5768	-14.5473	2.00454	-1.71694	0.995375	-7.21695	-1.1189	1.75388	-12.3218	-6.80087	-0.970462	-3.46794	-6.61511	-6.09567	-4.88955	-14.9317	-5.96765	1.59137	4.62135	-9.87196	15.055	3.69127	6.11841	-11.5342	-3.55729	-0.526308
-6.30419	-2.83302	-8.22945	3.46736	-4.64576	1.68907	0.425935	-11.024	-1.51639	-10.3119	-3.65757	-5.65049	-4.8	-7.1138	-10.5424	2.03164	-8.65462	1.983	-14.5363	2.66301	4.9962	-2.67209	-6.19866	-0.908482	-13.9599	-11.9012	4.22276	-1.77232	0.175814	-1.83132	-0.199942	2.828	-9.59731	-2.27334	-0.332133	-2.86935	-6.46536	-8.85386	-3.96548	-14.2141	-7.60507	0.502444	3.1096	-9.33022	9.73915	2.41306	9.27274	-11.0677	-3.644	5.90743
-4.05	-5.85585	-9.67666	4.47439	-7.25493	0.685016	-0.429813	-10.4721	-3.87882	-10.435	-2.44347	-7.60087	-1.30081	-5.08106	-11.408	0.948287	-11.3664	0.92342	-15.1348	2.70431	3.7501	-0.913195	-3.98039	-2.57932	-10.4907	-8.18822	3.84648	-2.58058	-1.96341	2.15747	-1.36653	2.13192	-7.26212	1.57172	0.600932	-3.06952	-5.40353	-9.9388	-4.22915	-11.5095	-9.08128	-1.67942	1.28416	-8.93762	3.30384	0.0808225	7.54464	-10.8919	-4.19406	11.2072
-2.25193	-9.43197	-9.48232	3.64791	-9.11144	1.50396	-1.688	-7.99386	-4.97911	-8.62864	-1.40552	-9.54682	2.75808	-2.61015	-12.6924	1.93274	-12.816	0.284213	-13.4635	1.63589	0.933922	-0.603586	-3.78048	-4.9794	-6.69261	-4.23129	0.565396	-2.6074	-4.35548	2.52142	-3.33245	-0.0625183	-6.77896	2.62242	1.68879	-3.46993	-3.57035	-9.63359	-6.16374	-8.39275	-10.6664	-3.54711	0.507412	-8.26713	-1.04314	-2.66185	1.73299	-11.1975	-5.0672	12.4575
-0.929255	-11.3079	-8.30851	0.938929	-10.266	2.55216	-3.38845	-5.66199	-4.10095	-5.72017	-0.97033	-10.9072	6.67654	0.141181	-13.0714	2.8916	-12.7237	-0.249494	-10.0601	-1.50168	-1.81977	-0.992442	-5.99443	-6.84966	-3.88297	-1.10952	-3.89683	-1.00922	-6.24397	-1.30654	-4.79832	-3.08735	-8.258	0.738399	2.51145	-4.10669	-2.02688	-8.98953	-8.76945	-5.39159	-11.5274	-4.50512	0.0348042	-6.60587	-1.77445	-6.14498	-5.16472	-11.6254	-5.25703	9.88588
0.290534	-10.1928	-6.6745	-1.80536	-10.864	1.93716	-4.78629	-4.44788	-1.10611	-3.85724	-2.13835	-11.0965	9.05176	1.85955	-11.6475	1.72557	-11.9463	-0.833579	-7.46825	-5.06259	-3.30224	-1.34415	-9.18411	-6.4737	-2.34078	-0.403606	-7.24347	1.24799	-6.92026	-7.20659	-6.01837	-5.84119	-10.1562	-2.5933	1.89618	-4.69663	-1.84332	-8.94143	-10.1913	-3.13157	-11.0529	-4.95841	-1.64303	-3.30745	0.37027	-9.42278	-9.70464	-11.3252	-4.89649	5.6622
1.35102	-6.86531	-5.50034	-2.59743	-10.3784	-0.529876	-4.96987	-3.47094	2.49531	-4.09336	-4.9754	-9.74841	8.33769	1.09334	-8.33709	-1.35257	-11.7608	-1.45749	-7.61738	-6.80229	-3.23726	-1.09551	-11.3394	-3.41644	-1.59519	-2.47168	-7.62464	2.56739	-6.47173	-11.4364	-7.58463	-6.72795	-10.9773	-5.2366	-0.459815	-4.04235	-3.44644	-9.3487	-9.09269	-2.68617	-9.99038	-5.8737	-3.7753	1.57732	2.97156	-10.2607	-10.461	-10.3427	-4.19512	1.62389
1.90298	-3.73896	-5.83465	-1.28604	-7.9006	-3.30345	-4.20752	-1.76146	4.11336	-5.35756	-7.78675	-7.10946	3.56834	-1.81478	-4.11095	-4.23411	-12.7313	-2.03801	-9.37886	-6.48896	-2.74735	0.207758	-11.4793	0.128831	-1.04521	-5.82034	-4.91606	1.94773	-5.96519	-11.4969	-8.55672	-4.89275	-10.1609	-5.54583	-3.25757	-1.72497	-5.87493	-9.48066	-5.98036	-3.88873	-8.8783	-7.73152	-4.88188	6.76505	3.40053	-7.84661	-9.00156	-9.11965	-2.91652	-1.11697
1.90167	-2.68091	-7.75332	0.50074	-4.10395	-4.6622	-3.44868	0.721067	2.86786	-5.85341	-9.35387	-4.47384	-4.24005	-4.6993	-0.375203	-6.09398	-14.395	-2.50809	-10.0098	-5.38882	-3.21865	2.25632	-10.2991	1.42701	-0.358884	-8.54203	-0.909503	-0.168093	-6.02357	-8.30596	-7.42558	-1.95313	-8.00318	-3.52259	-5.33704	1.06057	-7.277	-8.73569	-2.78689	-4.27202	-7.22208	-10.1352	-5.26613	10.5615	1.28576	-4.15437	-7.13161	-7.5462	-1.16616	-2.30072
1.58251	-3.16257	-9.87328	0.98243	-1.22755	-3.81	-3.24244	3.62009	0.0682396	-4.20562	-10.2888	-3.41022	-11.9449	-5.67755	2.41233	-8.02791	-15.6848	-2.85135	-8.41279	-4.39416	-4.39854	4.12767	-9.36515	-0.472559	0.478671	-10.027	1.38278	-2.17092	-6.08672	-5.40939	-4.04557	-0.081404	-6.09037	-0.448869	-6.84559	3.19553	-7.23668	-6.97366	-1.25683	-1.69903	-4.67109	-11.8731	-6.08528	11.4638	-1.10866	-1.65971	-5.39586	-5.4346	1.15559	-2.47302
1.22567	-3.20439	-10.1359	-0.894417	-0.784952	-1.20924	-3.54485	6.59543	-2.60767	-0.556799	-11.0274	-4.29798	-17.1244	-4.89291	4.3975	-10.3954	-15.5294	-3.08961	-5.29284	-3.58355	-5.07299	5.25974	-9.13766	-4.08535	1.32289	-10.5506	-0.686253	-2.61897	-5.18818	-5.48003	-0.107751	0.732168	-6.25204	2.08357	-7.91683	4.57335	-6.57707	-5.152	-1.78308	3.40388	-1.82207	-11.6525	-7.4946	8.89589	-1.66928	-1.17545	-3.83973	-3.00384	4.47902	-2.12077
0.988067	-1.64561	-8.19378	-5.17144	-2.14846	1.90592	-4.01498	8.76438	-4.02437	2.83305	-10.7058	-6.0164	-19.6637	-3.92765	5.17632	-11.6508	-13.6923	-3.49555	-1.73358	-3.31032	-5.19669	5.17488	-8.09637	-6.27149	1.79798	-9.9108	-6.60191	-1.24963	-2.75725	-7.58213	1.95325	1.44407	-8.20627	2.17587	-7.69759	5.02138	-5.60684	-4.44227	-3.23419	9.13509	0.147691	-9.60743	-9.05135	4.20906	0.025128	-1.54126	-1.93052	-1.15772	8.42045	-1.16948
0.881268	0.674526	-6.06149	-10.261	-3.91604	3.99646	-4.35356	8.81122	-3.92553	3.57478	-8.3651	-6.88762	-20.1404	-4.27684	3.90326	-9.90526	-11.1118	-4.84688	1.14601	-4.06043	-5.62191	3.39936	-5.10672	-5.56665	1.58251	-7.62712	-12.2847	0.833205	0.906972	-8.54607	1.09162	2.10732	-9.88959	-1.56614	-5.88813	4.51683	-4.51179	-4.47751	-4.17688	13.3272	0.614291	-6.79614	-10.5215	-0.382453	2.87752	-0.868073	1.12318	-1.24461	11.1776	0.218332
1.08177	1.41885	-5.38026	-13.1031	-5.33186	3.62756	-4.45429	6.13157	-2.91026	1.59751	-4.6817	-5.84502	-18.8063	-6.00372	0.750736	-5.51551	-8.73457	-7.56805	2.47799	-5.37144	-6.21488	0.468277	-1.61579	-3.71571	1.3165	-4.16059	-13.8705	2.28669	4.8347	-6.74051	-1.48832	2.06364	-9.82407	-7.70451	-3.38845	4.17225	-3.43759	-4.04383	-4.06981	14.5561	-0.293903	-3.75494	-11.4946	-3.30356	4.30908	0.832084	4.56818	-3.63845	10.2717	0.70536
2.04045	-0.821492	-5.73459	-11.5756	-5.96495	0.901802	-4.6108	1.51157	-2.00643	-0.856076	-1.63846	-2.80444	-16.1111	-7.7428	-1.91612	-1.2343	-6.22863	-10.3173	1.96551	-6.3324	-5.90484	-1.88055	0.221542	-2.99449	1.95543	-1.2157	-11.145	2.39994	7.89565	-3.34134	-3.59167	0.44678	-8.08751	-12.6164	-0.941526	4.82658	-2.23543	-3.15013	-3.45648	12.8345	-2.29889	-0.869119	-11.5985	-3.70099	2.43065	1.2752	5.73552	-7.52065	4.7276	-1.13211
3.63237	-4.95383	-5.89865	-6.89118	-5.67025	-2.58583	-5.44154	-3.23348	-1.95598	-1.38893	0.0348043	0.947623	-12.8468	-8.28159	-1.53211	0.43144	-3.38363	-11.0247	0.318295	-6.29102	-4.42823	-2.29881	0.152406	-3.54667	3.3276	-0.161776	-6.60173	1.22514	8.95948	-0.338032	-4.15705	-2.92981	-5.65218	-14.0225	1.27607	5.85443	-0.90339	-2.93642	-3.19129	8.83815	-4.70275	1.13052	-11.1879	-1.51464	-1.60666	-1.16091	2.9702	-11.7293	-2.80678	-4.6626
4.86223	-8.60542	-5.23851	-2.54601	-4.7697	-5.40327	-7.16133	-6.08964	-2.68419	0.583392	1.1589	3.4262	-9.72541	-7.75274	1.35495	-0.884631	-1.36131	-9.60783	-0.965652	-4.89065	-2.81813	-1.22508	-0.624743	-3.5566	4.79791	-0.362416	-2.89312	-0.295657	7.46927	1.2848	-3.44941	-6.64998	-3.43751	-12.3581	2.97692	6.26676	0.40741	-3.55544	-3.05682	3.53876	-6.32661	2.08823	-11.1748	2.29102	-5.74596	-5.30379	-2.36234	-15.0116	-7.68346	-7.90393
4.95577	-9.98524	-4.14024	-1.48403	-3.97187	-6.79248	-9.06008	-6.20642	-3.66096	3.44262	2.24098	4.25228	-7.09151	-7.55008	3.64806	-3.27827	-1.38307	-7.44376	-0.439253	-2.37315	-2.11335	-0.253194	-0.79095	-1.63053	6.3588	-0.224543	-1.26803	-1.1548	4.54939	1.71896	-1.57601	-8.48259	-1.58906	-8.97116	3.11884	5.7624	1.29093	-3.54951	-2.2297	-1.31907	-6.7477	2.60436	-11.817	6.04154	-9.14662	-8.52594	-7.62192	-16.6275	-7.80497	-9.66329
3.7802	-8.67169	-3.37198	-4.13691	-3.86089	-7.45179	-9.47485	-4.42428	-3.92454	4.64674	3.14363	4.58907	-4.9407	-8.78442	3.45036	-4.75959	-3.15301	-4.75541	2.75541	0.484065	-2.20476	-0.502765	0.500274	2.14024	7.71065	0.713396	-0.809261	-1.11693	2.61632	1.43123	1.14735	-7.18561	0.740624	-4.65751	0.729864	4.91923	1.63465	-1.76072	-1.04049	-3.76392	-6.78196	2.69741	-12.5058	7.95089	-10.7277	-9.33912	-10.9072	-16.5234	-4.96566	-9.73087
1.67742	-5.28131	-2.96037	-7.93786	-4.13454	-9.07438	-6.82076	-1.70502	-2.74484	3.51268	3.70515	5.09143	-3.10934	-10.9396	1.60235	-5.44067	-4.74188	-1.04708	7.66024	3.18812	-1.81797	-1.39246	2.89555	6.52007	7.90904	1.85671	0.393139	-0.796616	2.86582	0.47837	3.33843	-3.63392	4.48148	-0.724408	-3.2414	4.27691	1.61599	1.23228	-0.262092	-3.18993	-7.07187	1.6944	-12.939	7.3087	-9.57101	-8.11968	-11.5464	-14.8444	-1.84404	-8.27926
-0.17671	-1.20523	-2.64301	-9.14359	-4.3213	-11.2837	-1.4961	1.25319	-0.699084	1.73912	3.93879	5.59078	-1.45128	-12.7163	0.137745	-6.1969	-4.73647	2.67677	11.6112	5.68241	-0.19006	-1.84204	4.98592	9.29288	7.0743	2.63261	3.20017	-1.20182	4.00034	-0.859699	3.56886	0.153265	9.01103	1.37986	-6.48432	3.26472	0.764269	3.52755	0.550106	-1.2185	-7.20121	-0.0868996	-13.0244	4.96847	-6.86892	-6.37296	-10.3579	-12.0274	0.487311	-5.81628
-0.648618	1.86425	-2.45076	-6.1293	-4.4247	-11.6874	3.93717	2.95037	1.06107	0.784761	4.21887	5.82515	0.0890109	-13.1356	0.0530113	-6.92401	-3.42129	4.28434	12.5385	7.16981	1.36019	-2.16836	5.48816	8.78553	6.32464	2.89634	6.76174	-2.27154	4.14026	-1.69209	2.19342	3.05637	11.7338	1.82798	-7.60058	1.63746	-1.10096	3.73629	1.97054	0.212304	-6.81167	-0.48434	-12.0685	2.07228	-4.68316	-5.66033	-8.87464	-8.8092	2.00361	-3.59058
-0.00937772	3.35764	-1.8925	-0.575012	-4.27424	-9.28877	6.9179	2.24971	1.95536	0.721387	4.95341	5.97297	1.4948	-11.508	0.346683	-7.09039	-1.48578	3.13666	10.2189	6.45901	1.11949	-2.99331	4.19609	5.37645	6.03051	2.83447	8.93297	-2.50246	3.22854	-1.41332	1.3174	4.65562	10.2433	1.56138	-6.85463	0.39541	-3.0107	2.3756	3.21098	1.08236	-6.41135	2.18734	-9.32124	-0.473758	-4.42272	-6.24738	-7.75641	-5.57518	2.58632	-2.7524
0.442066	4.20155	0.148965	4.46692	-3.59642	-5.78491	6.84234	-0.0842734	2.10437	0.767638	5.59558	6.42136	2.48782	-7.89707	0.344084	-6.07522	0.402719	0.808619	6.19262	3.57255	-0.771543	-3.88116	2.19343	1.33665	5.7852	2.70385	8.22977	-1.07436	2.46609	-0.231847	2.21844	4.05239	4.9725	1.38526	-5.58968	0.0923044	-4.20647	0.901736	3.20651	2.10158	-6.3316	6.23893	-5.23781	-1.57582	-6.55204	-6.96131	-6.76296	-2.32762	2.22436	-3.02496
-0.212759	4.96691	4.05529	6.37863	-2.46861	-3.65771	4.91437	-2.64823	1.94115	0.168649	5.24144	6.71011	2.29211	-3.60347	0.900738	-3.11117	1.66092	-0.832394	2.748	-0.782937	-3.19759	-4.12084	0.781509	-0.618053	5.24728	2.65314	5.96957	0.797459	2.2938	1.23055	4.06469	1.15542	-0.943223	1.82616	-5.26821	0.298568	-4.81443	0.218676	2.16873	2.82854	-5.78118	8.37187	-0.924958	-0.72956	-9.78664	-6.92093	-5.60548	0.352643	1.05257	-3.3446
-1.58999	4.57967	8.41727	4.20657	-0.955581	-3.64927	2.97539	-4.97151	1.81848	-1.09784	4.07121	5.78702	0.738101	0.140918	1.90054	1.24275	2.96775	-1.34786	1.18665	-5.85406	-5.40316	-3.57021	0.406128	0.534873	4.63685	2.69404	4.60863	1.48496	2.04778	2.45713	5.41538	-1.92584	-4.38104	2.30654	-6.38446	0.696765	-4.70307	0.359193	0.612595	2.20422	-3.43247	7.72483	3.19574	1.14838	-11.6487	-6.52298	-4.00455	1.7207	-0.718919	-3.06862
-3.18189	2.02887	11.1373	-0.264328	0.695019	-4.20976	2.48806	-6.69142	1.8534	-3.05359	2.95011	3.36038	-0.53759	3.07503	2.16461	4.99834	5.69819	-1.65932	1.26133	-10.2178	-6.57041	-2.81455	0.50216	3.67699	4.41452	2.76539	4.60507	1.11827	1.04626	3.50621	5.64209	-2.93986	-4.48592	1.38109	-8.55869	1.30809	-3.77505	0.875516	-1.62225	0.219641	1.05091	6.1238	6.15437	2.92041	-10.7531	-6.01071	-1.59556	2.11558	-2.40808	-2.2163
-5.03968	-1.39478	11.3818	-3.94951	1.47743	-3.77388	3.21844	-7.02902	1.98401	-5.78015	2.39281	0.38713	0.18457	5.14277	1.75534	7.28849	9.58293	-2.41869	1.97588	-12.3793	-6.14934	-3.04494	0.242523	6.76124	4.40381	2.80663	4.55179	0.946012	-0.41968	4.977	5.00146	-1.8692	-2.74308	-1.34872	-11.1255	1.82394	-2.81463	1.32963	-4.05959	-1.58825	6.07768	5.20391	6.2408	3.98739	-8.22398	-4.51186	1.11053	2.46992	-3.32144	-1.39666
-6.30713	-2.99368	9.88379	-5.38787	1.12794	-2.53931	3.28725	-6.28707	2.34117	-7.84828	2.36387	-1.64339	2.61651	6.54557	1.66429	8.79241	12.791	-2.88376	2.25001	-12.0874	-5.03226	-4.92533	-0.120023	8.56062	4.30739	2.79363	3.55092	1.36266	-1.79968	6.94009	4.08914	-0.172762	-1.42626	-4.03175	-12.8851	2.28594	-2.10316	1.5374	-5.40352	-1.53891	9.39185	4.88935	3.68151	3.40143	-5.917	-1.41144	2.75124	3.28436	-3.14475	-1.22241
-6.09435	-1.73196	8.15772	-5.4568	0.602946	-0.996036	1.61816	-5.67083	3.13207	-6.77887	2.30418	-1.99567	5.26591	8.28034	1.85393	9.71856	13.8129	-1.8396	1.51564	-10.3224	-4.86298	-7.13225	0.497452	9.50004	3.98335	2.97626	2.44965	1.64124	-3.24517	8.50971	3.58543	0.710595	-1.50953	-4.36571	-12.3817	3.46334	-1.1174	1.54475	-5.02018	0.149052	10.3412	4.36893	1.02589	0.626286	-3.77731	2.72801	3.15325	4.48122	-1.97619	-1.21183
-5.04247	0.908555	7.59896	-5.39434	0.133623	0.894635	-0.863124	-5.78448	3.74004	-2.32717	1.65533	-0.848825	7.29426	11.1131	1.52057	9.68543	12.0531	0.680957	0.524645	-8.30361	-6.07202	-7.25163	2.27856	9.75057	2.74655	3.89032	2.71978	0.827216	-4.80854	8.92045	3.88105	-0.0451384	-2.13215	-1.91027	-8.79545	4.94013	0.105595	1.48348	-3.39547	1.36605	9.95495	3.01619	0.668046	-2.76686	-0.771606	6.33704	3.12592	5.71516	-0.605693	-0.414016
-4.02767	2.95477	8.07549	-5.54766	-0.528422	2.75808	-2.96292	-6.44891	3.05229	2.48252	0.683215	1.41808	9.03396	14.1936	0.651338	8.97429	8.04705	3.25437	0.450891	-6.7455	-7.50954	-4.33841	4.10101	8.54484	-0.108253	5.69439	4.77022	-1.29831	-5.60214	8.24036	4.25767	-1.76638	-2.35219	1.52614	-2.73146	4.88677	1.05474	1.45072	-1.70276	0.764904	9.18473	0.494539	2.74079	-4.09501	2.46691	7.57989	2.36482	6.70212	0.119965	1.07089
-3.47302	3.347	7.83752	-6.01679	-0.953443	4.01834	-4.37647	-6.67413	1.03737	4.42773	0.302401	4.03978	10.3043	15.5664	-0.369986	8.05286	4.00462	4.61654	1.02235	-5.49371	-7.95933	0.697908	5.12429	5.96355	-4.33488	7.66524	7.51645	-4.06388	-4.82524	7.04995	3.66065	-2.46585	-2.11496	3.49672	3.30839	2.60325	1.48375	1.46995	-0.896894	-0.63882	8.31653	-2.69541	5.13899	-2.4871	3.88509	6.19628	0.39501	7.35458	-0.445307	2.67356
-3.79202	2.14591	6.12139	-6.36525	-0.648912	4.54114	-4.78993	-5.52883	-0.786637	3.32304	1.52524	5.82557	9.78812	13.9829	-1.67444	6.50097	2.59484	4.62108	0.866057	-3.77616	-7.19541	6.53258	5.98036	2.81602	-8.1406	8.63551	9.04635	-6.35667	-3.01905	5.90516	2.21529	-1.4207	-1.46638	3.29465	6.38338	-0.563883	1.50578	0.550243	-0.551231	-0.902697	7.16224	-5.25686	5.35323	0.187387	2.73288	3.88962	-1.45103	7.73748	-2.97236	4.40971
-4.77248	0.719845	4.37294	-5.08913	0.322385	4.3373	-3.66944	-3.42303	-0.996487	1.78677	4.33446	6.13358	7.65135	10.4282	-3.20336	3.31315	4.33458	3.88845	-0.49731	-1.42127	-5.74727	11.8442	7.39602	-0.540903	-9.42873	8.06674	8.2487	-6.9105	-1.1251	5.05223	0.80928	-0.227456	-0.371526	1.98683	5.86572	-3.42094	1.14041	-5.81532	0.638355	0.283307	5.70629	-6.56614	2.82897	1.62964	0.443421	2.67052	-1.4956	8.20034	-6.82034	6.20836
-5.38574	0.516145	3.90193	-1.31328	1.29597	3.46946	-1.38376	-1.45915	-0.0938267	2.1215	6.77443	5.29024	5.6561	7.32703	-4.21398	-1.72039	7.51216	3.11233	-1.8459	0.684139	-4.26721	14.9158	8.37403	-3.75788	-8.09705	5.92607	5.67557	-5.02935	0.731818	4.21146	0.485302	-0.311852	1.22039	1.0543	3.74751	-6.14832	0.0694011	-25.2976	3.21583	1.17574	4.87076	-7.31749	-0.171424	1.66129	-1.19247	3.57079	0.117929	8.84918	-9.74388	7.37508
-5.12166	1.69837	4.02024	3.56761	1.59513	2.75256	0.218996	-0.500612	0.182355	4.24988	6.67793	3.8071	4.37356	5.42971	-4.3848	-7.29162	10.737	2.40174	-1.5704	1.71693	-3.11352	14.0848	7.28966	-6.29124	-5.71492	2.01081	2.63356	-1.52954	2.52813	2.2339	2.02579	-1.49921	3.2942	1.0977	2.27769	-8.41874	-1.55232	-61.2582	6.33714	0.746762	5.22914	-8.14475	-0.879381	1.81461	-1.73849	5.74212	2.06038	8.33453	-9.91175	7.40047
-4.16181	3.50788	3.1155	7.12343	1.65893	2.87753	-0.687622	-1.00877	-0.640777	6.17572	4.27151	1.51191	3.39169	3.42822	-4.17192	-11.7647	13.6859	1.22885	0.195766	1.68676	-2.30152	9.63272	3.67966	-8.19669	-3.73383	-3.12989	0.622354	2.16928	3.67811	-3.37592	4.64455	-2.93758	5.5133	1.11916	2.04265	-9.0269	-2.76564	-104.677	8.49894	0.178397	5.72851	-8.20454	1.37572	3.18803	-2.56501	7.14623	3.57184	5.56504	-7.11495	6.7357
-2.50144	4.61862	0.779828	8.16869	2.42893	3.53502	-3.84272	-2.73786	-1.10664	5.94217	1.7754	-1.82652	3.0337	0.816083	-3.78389	-14.2296	15.7563	-0.487997	1.45468	1.14363	-1.43175	4.32496	-1.29242	-9.67782	-2.68782	-7.12742	0.505251	5.7768	3.98713	-17.1928	6.41071	-3.70803	7.70799	-0.284643	2.31403	-8.10284	-2.84373	-135.668	8.90485	0.422737	4.80856	-6.16578	5.01178	5.10769	-5.32462	6.90246	4.97315	2.35092	-3.02942	6.71987
-0.688019	4.06786	-1.79044	7.26367	3.8194	4.89421	-7.70255	-4.61792	-0.141426	3.3032	0.382698	-4.97545	4.30075	-1.36415	-3.32635	-14.4683	15.5421	-1.90189	0.919506	0.398046	-0.0802329	0.84703	-5.06756	-10.3783	-2.09799	-7.37849	1.56999	9.375	3.71015	-44.1185	6.00501	-3.35219	9.42872	-3.60891	2.36138	-7.00142	-1.92047	-134.813	7.93388	0.540965	2.53983	-2.7605	7.733	5.90351	-9.31186	5.68894	6.51236	1.03552	-0.111584	8.01494
0.562126	2.63912	-3.32955	5.69295	5.28213	7.45632	-10.8424	-5.11706	1.30662	-0.249466	-0.409066	-5.81097	7.73089	-2.19262	-3.09488	-13.004	12.1309	-2.27101	-0.634212	-0.571335	1.19781	0.0611524	-5.80928	-10.0078	-0.963995	-4.84467	2.47816	12.0499	2.5166	-82.6402	3.5409	-1.93871	9.49708	-7.69351	1.48485	-6.34563	-0.61183	-95.6194	6.47978	-0.38599	0.587937	-0.564871	8.84169	5.04639	-11.5906	4.46699	7.37236	1.57174	0.997678	8.94356
1.55086	1.84269	-3.33977	4.43149	6.60756	10.585	-11.7232	-3.23676	1.49103	-2.74308	-0.555186	-3.84761	12.1447	-1.51553	-2.66456	-11.0741	7.2918	-1.90073	-1.80647	-1.18653	1.47709	1.52519	-4.18885	-9.07071	0.94459	-3.88821	2.54503	12.385	0.570625	-119.768	0.450006	0.425611	7.62789	-9.9636	-0.427964	-6.10047	0.531678	-29.0147	5.23651	-1.7981	-0.0897584	-0.87755	9.77665	3.15424	-9.76724	3.49896	6.47083	3.28364	1.20308	6.98448
2.37701	1.74345	-1.58684	4.00937	7.21746	12.8622	-9.67691	0.607962	0.00777982	-3.01788	1.26518	-0.566683	14.8245	0.235534	-0.849583	-9.77821	4.21021	-1.62435	-1.97202	-0.699176	0.918862	4.11836	-2.12665	-8.37355	2.92934	-6.81669	2.12715	10.003	-0.611261	-136.086	-1.55111	3.42521	5.14781	-8.61393	-2.30722	-6.19947	1.29145	42.9987	4.42383	-2.68669	0.57883	-2.31636	11.2047	0.922473	-4.04604	2.48	4.00195	6.42862	0.993102	0.912471
2.57261	1.36802	1.9288	4.97952	6.27718	12.9385	-5.73718	5.03276	-1.63385	-0.808187	5.18188	2.85952	13.8054	2.01853	2.8273	-8.83856	3.69486	-1.36162	-1.36411	0.315134	0.620065	6.39679	-0.918125	-7.72142	4.36806	-11.3258	1.97573	6.51311	-0.144581	-117.948	-1.75144	6.20529	3.48332	-4.41573	-3.12774	-6.18843	1.73362	99.5376	3.91162	-2.68369	2.63405	-2.83226	11.2332	-0.608454	2.77138	1.49962	1.71619	10.7413	0.674355	-11.2432
2.31216	0.494568	6.01431	7.67843	3.76624	10.2852	-1.29637	8.54415	-1.58554	3.01268	8.51227	6.18706	9.77145	3.15546	7.25216	-7.28128	4.45468	-0.679901	-0.549795	0.413789	1.6092	7.15135	-0.5023	-6.35474	4.61987	-13.7469	1.87038	4.47339	0.846699	-66.5176	-1.18207	7.46716	3.02026	0.0871351	-2.05988	-5.56818	2.26721	130.285	3.47809	-2.0676	4.68444	-1.99761	7.88953	-0.396605	7.51377	1.18521	1.39567	14.2797	0.412157	-33.5499
1.96618	-0.360915	8.00091	11.3312	0.789293	5.95271	2.56036	9.8667	0.341868	5.81328	8.64355	8.77257	5.50685	3.81603	10.6045	-5.09926	5.01889	-0.256163	0.0517469	-0.799542	3.9958	6.15373	0.133647	-4.41791	3.33515	-12.386	0.794628	4.88478	0.557418	2.79589	-1.38344	6.32297	3.29822	3.15131	1.42004	-4.35029	3.52986	137.436	2.9877	-1.08121	4.05377	-0.457601	1.53715	1.0705	8.7786	2.37354	2.81222	14.7271	0.0150196	-67.3888
1.29452	-1.05319	5.93037	13.7906	-1.15883	2.23366	4.92892	8.96433	2.62361	5.16937	5.39759	9.36979	3.31627	4.32299	11.6559	-3.26494	4.01	-0.724196	0.332897	-2.47851	6.73477	4.1526	1.20262	-2.43155	1.29897	-7.3413	-1.63184	5.93063	-1.62404	68.4492	-2.53934	3.41958	3.66381	4.77642	6.10981	-2.89238	5.45542	130.744	2.6687	0.467389	0.192294	1.46494	-5.5045	1.78162	7.00266	5.26958	3.79891	11.6242	-0.0859579	-105.896
0.264363	-2.08205	0.970442	12.9247	-1.40731	0.993268	5.37938	7.37091	3.79674	1.90573	0.0683827	7.523	3.15045	5.06808	10.7287	-2.7777	1.2433	-1.47916	0.160936	-3.99065	8.13435	2.33375	1.20764	-0.316692	-0.326139	0.352078	-4.31194	5.05103	-4.64662	113.285	-4.05636	0.598582	3.73295	5.2011	9.7138	-1.31398	7.01387	119.21	2.85081	2.17619	-4.10123	3.18082	-10.4774	0.864359	3.67546	8.2607	2.96185	6.56104	1.2664	-133.119
-0.407302	-3.56107	-3.98956	8.82921	-0.435415	1.81346	3.76849	6.31647	3.34296	-0.448568	-5.20507	4.40373	3.55515	6.04685	9.19912	-3.54048	-1.86246	-1.40455	-0.584623	-5.03905	7.27728	1.2812	-1.09465	1.6463	-1.2888	7.90298	-5.29216	1.5514	-7.0149	131.985	-5.55094	-0.787459	3.474	4.48824	10.7452	0.73309	7.37436	106.57	3.21951	2.38724	-5.6778	3.39045	-11.6015	-0.223489	0.385355	8.87951	1.06176	2.04419	4.52546	-131.163
-0.372623	-4.46224	-7.61299	3.57593	0.843003	2.55226	0.95858	6.09035	1.58716	0.559854	-8.57748	1.41553	3.40777	6.50809	7.59646	-4.5199	-4.13234	0.228055	-1.20214	-5.13762	4.78621	-0.0756141	-4.66831	2.24413	-2.3069	11.7036	-4.17524	-2.87101	-8.33059	130.385	-6.30706	-0.952552	3.2895	3.09245	9.33529	2.93185	6.37365	93.5326	3.41082	0.0129718	-3.83263	1.7333	-8.89329	-0.113807	-1.74182	6.75344	-0.22192	0.293049	8.32896	-92.8471
-0.287164	-3.57504	-10.0897	-1.14939	1.77393	2.46508	-0.433511	6.80377	-0.120051	4.1796	-9.79738	-0.942503	2.47852	5.88522	5.34585	-5.17389	-6.01394	2.72412	-0.539309	-4.35679	1.93487	-2.99784	-7.23361	0.803962	-3.74482	10.7514	-2.63388	-5.2711	-8.63749	118.846	-5.9305	-1.17988	4.10079	1.60783	7.25879	3.62751	4.11666	80.4648	3.52986	-3.68838	-0.0863257	-0.49129	-3.98887	1.03351	-2.11203	4.17305	0.292242	1.7151	10.3452	-27.6627
-0.603592	-1.07772	-11.0131	-4.62439	2.43327	2.4937	1.02754	8.03366	-0.234161	8.06322	-8.99377	-2.47121	1.14375	4.3742	2.36695	-5.38625	-8.46259	4.09115	1.43403	-3.39938	0.155346	-6.77336	-7.56411	-1.75396	-4.9377	7.35776	-1.96492	-4.09193	-7.61118	105.482	-5.21762	-2.37797	6.39872	1.15657	6.3575	1.69601	1.52781	67.0085	3.44499	-6.06884	2.86406	-1.61493	1.04286	2.6498	-1.17938	2.84074	2.29031	4.85846	9.20756	43.8682
-0.561918	1.4751	-9.85253	-6.23032	3.74498	2.51451	3.60466	8.22671	1.319	10.081	-6.08784	-3.11014	-0.127408	2.57591	-0.606748	-5.51547	-11.073	3.11925	3.18347	-2.26991	0.0212405	-9.21097	-6.3463	-3.44771	-5.42018	4.14574	-2.34898	-1.07224	-5.57213	93.1785	-4.60575	-4.39904	9.07194	3.14023	6.74047	-1.39564	0.617079	52.1731	2.62681	-5.37922	2.34154	-0.730968	4.65701	4.12201	-0.31982	2.22022	4.19768	7.18751	5.7256	101.142
0.720379	2.77063	-7.16939	-5.82738	6.36233	1.53851	5.44088	5.90952	2.85265	8.9295	-2.44259	-3.3864	-1.32988	0.999049	-3.19236	-9.36761	-12.4401	0.613727	3.27559	-0.713314	0.2912	-8.72997	-5.04985	-3.22217	-5.23669	1.64672	-3.72241	0.398574	-2.99485	81.2884	-3.94916	-6.2905	10.2814	7.36955	7.60583	-2.97569	2.54475	36.4623	0.364155	-2.21711	-1.67601	1.35911	6.09815	4.62897	-0.0265448	1.45121	4.54621	5.87951	2.16234	132.499
2.84507	3.16406	-3.84409	-4.68577	9.32199	-0.0975746	6.37032	1.78452	2.77153	4.93263	-0.577818	-4.20982	-2.98533	-0.167777	-5.022	-25.0783	-11.8882	-1.28455	1.97342	0.700912	-0.507871	-5.86791	-4.00791	-2.23212	-3.99754	-0.631921	-5.77965	-1.13483	0.278437	68.2574	-3.84828	-6.68261	9.29728	11.8528	8.42125	-2.4129	6.19065	22.273	-3.23477	1.16812	-5.95761	2.2333	5.63784	3.84393	0.824798	0.447332	3.03772	0.640305	0.188624	138.322
4.96789	4.1054	-1.20811	-4.15075	10.8418	-0.967464	6.62507	-1.83009	1.26444	-0.451018	-1.66456	-5.74625	-4.88316	-1.23875	-5.12796	-58.06	-10.2	-0.834442	0.5117	1.8157	-2.56169	-2.98497	-2.61866	-1.90122	-2.15786	-2.03094	-7.68984	-4.23948	3.47113	53.5627	-4.6941	-4.70861	6.82305	14.5214	8.19935	-1.09452	9.29417	10.962	-6.27789	3.01833	-7.24144	0.0425527	4.5161	2.21599	3.20417	-0.3169	0.761842	-4.73147	0.40083	128.09
6.50756	5.6034	-1.47656	-3.86088	9.93182	-0.782068	6.33191	-3.4122	-0.424012	-6.04761	-4.52484	-7.30056	-5.86321	-2.88893	-3.38717	-102.47	-8.91063	1.70885	-0.285766	3.16879	-4.61792	-1.7887	-0.909524	-1.88881	-1.58304	-1.58035	-8.18302	-6.54569	4.70657	38.778	-5.44738	-1.08057	4.05319	14.206	6.07839	0.194231	9.94368	1.35466	-6.70044	2.89506	-5.18294	-4.57681	3.94359	0.45696	6.75179	-0.361985	-1.17055	-6.11063	2.98407	112.988
6.63484	5.86387	-5.31375	-3.04841	6.7378	-1.24593	5.71647	-3.35841	-1.42667	-10.9544	-6.90929	-8.5337	-5.7897	-5.13297	-1.17159	-140.769	-8.66353	4.45538	-0.832475	4.92341	-4.78092	-1.82362	0.30279	-0.644061	-2.82961	0.221397	-6.38738	-6.56052	3.65662	26.0113	-4.66074	2.3111	1.80743	11.1473	3.49431	1.65579	7.73984	-8.15262	-4.30911	1.3389	-1.74436	-8.96519	3.4938	-1.19128	10.153	-0.252009	-2.78513	-3.3737	6.86306	98.5858
5.21366	3.76322	-10.3735	-2.29263	2.28383	-3.62185	4.77684	-3.24612	-1.64244	-13.5242	-7.44836	-9.11829	-5.64705	-6.75545	0.373973	-151.694	-8.41718	6.0661	-2.29187	7.04634	-2.82481	-2.29763	0.181262	2.15187	-4.38831	2.05422	-2.94775	-4.89552	2.32761	15.2594	-2.02421	4.34725	0.272718	7.08069	2.70665	2.90447	4.17586	-18.082	-0.783493	-0.142673	1.37747	-10.4542	1.70255	-2.8943	11.7625	-1.20061	-4.29283	0.399377	9.38666	84.3123
3.19607	0.189838	-13.5882	-2.81089	-2.12476	-6.75186	3.14596	-4.18122	-1.43995	-11.8981	-6.34079	-8.34909	-5.80729	-6.42218	1.20014	-123.006	-6.69031	6.37023	-4.34041	9.18644	-0.806813	-2.85939	-1.10281	4.20587	-4.54673	3.33588	0.0669948	-3.85087	2.36958	5.12357	1.30391	5.53917	-1.01772	4.04702	3.40988	3.19226	1.37749	-27.7208	1.48019	-0.209107	3.43555	-7.89782	-1.36499	-4.17442	10.6278	-3.3664	-5.01131	2.49704	8.50888	68.9276
1.50055	-2.8848	-12.9955	-4.93446	-5.39532	-8.9889	0.715559	-6.05932	-1.21966	-6.40535	-4.58633	-6.61803	-5.93002	-4.05217	1.19461	-60.4985	-3.17811	5.20621	-5.00422	10.4736	-0.348442	-2.63025	-2.28463	3.53266	-2.56154	4.54321	0.564186	-4.48555	3.38925	-4.49662	3.15088	6.5887	-2.87698	3.19067	3.67249	2.72519	0.681265	-35.0769	0.717561	0.897349	4.04633	-2.47068	-3.77219	-4.30677	7.52115	-5.54552	-4.24829	2.08871	4.76551	53.667
0.964475	-4.1986	-8.38721	-8.12439	-6.83036	-9.71861	-2.30196	-7.87411	-0.930264	-0.0527115	-3.05784	-5.18653	-5.97418	-0.733107	0.11624	15.6169	1.17029	2.86098	-3.15202	10.1609	-0.992469	-1.2128	-2.3501	1.14913	0.797777	5.97889	-1.88792	-5.60772	4.18015	-12.8827	1.90568	7.0423	-5.61194	4.02963	2.77142	2.54298	1.49534	-38.9482	-2.51428	2.28832	2.86763	2.57782	-3.74987	-3.60118	4.43837	-6.35724	-2.54241	-0.626553	0.583106	39.9605
-0.174186	-3.91081	-2.20004	-11.3565	-6.53867	-8.61159	-5.3333	-8.18765	-0.276469	3.52149	-2.08148	-4.42444	-6.21401	2.0672	-1.45018	83.1808	5.1523	0.828047	0.00848613	8.28739	-1.23931	0.460609	-1.31335	-0.485888	3.74271	6.7994	-5.17229	-6.29754	4.35697	-19.8397	-1.52079	5.94366	-8.50166	4.62786	1.32035	3.83973	1.39235	-40.9029	-4.75268	3.5179	-0.229735	4.64299	-1.73505	-2.95483	2.81658	-5.153	-1.0205	-4.59785	-2.05233	27.3906
-10.0177	-2.93316	2.18238	-13.1087	-5.10274	-6.05677	-6.88001	-5.85785	0.239831	2.77937	-1.53257	-3.85217	-6.21353	3.18729	-2.59411	128.629	7.84245	0.416623	1.91726	6.38904	0.315041	1.32931	0.182254	-0.0336365	5.07197	5.8723	-6.44935	-6.78953	4.81796	-25.014	-4.53976	3.67123	-9.82993	2.97768	0.0776036	6.96085	-1.33997	-43.0174	-3.31357	3.71457	-3.86013	3.97756	-0.364825	-3.09143	2.68843	-2.84598	-0.272923	-7.29559	-2.80925	15.5407
-37.4513	-2.07922	3.84723	-13.0295	-3.10525	-3.73898	-5.85561	-1.08524	-0.195807	-0.172716	-1.13897	-3.05873	-5.2456	2.4895	-2.71905	150.218	8.4519	1.30197	0.659202	6.17367	3.70279	1.41414	1.50591	1.33655	4.89056	3.36003	-5.29024	-7.14123	6.22644	-27.8378	-5.72054	1.8974	-8.45332	-1.32804	-0.635158	10.2546	-5.64369	-45.4055	-0.134133	2.07514	-5.77179	2.71765	-1.67327	-4.44864	3.49424	-1.59946	-0.448942	-6.73052	-2.72877	5.45137
-80.7604	-1.66629	4.2367	-13.9531	-1.59919	-3.09815	-3.35878	3.87959	-1.34896	-2.09306	-0.71412	-1.99171	-3.59899	0.554511	-1.75685	154.624	6.64966	2.5105	-6.54952	6.99256	6.81337	1.4314	2.38229	1.31423	4.26449	0.768565	-3.36333	-7.09158	7.60197	-29.1919	-5.48654	0.963185	-5.79191	-6.43339	-0.926998	11.3953	-8.99387	-47.5813	1.12268	-0.213195	-5.37773	2.84965	-4.81108	-6.59097	4.95468	-2.67993	-1.6561	-4.1324	-3.51371	-2.15805
-124.002	-1.35155	4.31533	-22.3655	-1.49228	-3.59605	-2.11247	6.14121	-2.35351	-1.9422	-0.462322	-0.83936	-2.14946	-2.16124	-0.477519	149.93	3.12072	3.54882	-25.4889	6.96158	7.5535	1.08741	2.8681	-0.240017	4.22646	-0.380603	-1.61522	-6.58733	7.8875	-31.3086	-4.35338	-0.449648	-4.22688	-9.5678	-1.06773	9.97565	-10.1975	-49.4544	0.48689	-1.2039	-4.06505	4.86831	-6.8064	-8.47907	6.38444	-5.98048	-3.21465	-2.44187	-6.07348	-8.11546
-144.663	-0.374986	3.77886	-45.0394	-2.37086	-3.70608	-6.24225	4.99407	-2.72463	-0.445932	-0.955668	0.189871	-1.3654	-5.01897	0.212011	140.648	-0.337576	4.2634	-59.7555	5.84772	6.1073	-0.484734	2.91185	-1.11769	4.7145	0.55302	0.387977	-5.80153	6.72777	-34.6011	-2.44194	-2.6579	-4.33625	-9.20537	-1.25417	7.14892	-9.90976	-50.5704	1.03806	-0.62409	-3.3904	7.61864	-5.12183	-9.98786	6.33891	-10.8618	-3.49161	-3.16579	-9.54241	-13.8547
-127.645	1.33665	2.30311	-81.0444	-3.16037	-2.98552	-21.8605	2.33733	-2.529	1.67676	-1.92341	0.997357	-1.16125	-6.98223	-0.155727	128.046	-1.63093	4.68976	-103.037	4.99773	4.06473	-2.20961	2.14765	0.0535052	5.01795	2.58738	2.84667	-4.95958	3.45811	-37.4429	-0.60705	-4.44168	-5.39314	-6.22773	-1.53433	4.0805	-8.52042	-50.1495	3.35076	0.483789	-3.32272	9.12463	-0.2461	-13.3768	4.36094	-15.5089	-1.85111	-5.2276	-12.3976	-20.5745
-75.3506	2.81583	0.202402	-117.153	-3.27286	-2.01784	-53.333	0.372028	-1.8607	3.50716	-1.8809	1.83956	-1.19337	-7.24788	-1.52127	112.371	-0.326734	4.43436	-138.595	5.15298	2.65545	-2.16327	0.721022	2.37458	4.75252	3.26499	4.98506	-4.44183	-1.75828	-39.1466	-0.124962	-4.8129	-6.90452	-3.28551	-1.85561	1.7514	-5.87719	-47.6634	3.9802	0.94802	-2.60545	8.26777	4.38209	-24.5189	1.49044	-17.2126	0.500523	-6.11069	-13.6292	-28.4298
-5.14247	3.216	-1.6569	-132.968	-2.78133	-1.84211	-96.4447	-0.0745366	-0.733782	3.63797	-0.126996	3.29808	-1.17587	-5.86697	-3.05961	94.2307	1.92388	3.01319	-147.272	5.6009	1.91993	-1.0278	-0.391172	4.25438	4.25846	0.79467	6.27823	-4.78854	-6.91931	-39.991	-1.1031	-3.88357	-8.1592	-2.90635	-2.62901	0.387797	-3.15644	-43.359	0.413002	-0.0141854	-0.540045	5.87127	5.40269	-49.8857	-1.32734	-14.3798	2.08748	-4.64115	-13.1131	-35.8532
61.9467	2.3252	-2.28478	-113.432	-1.83369	-3.62727	-136.06	0.563896	0.134701	1.77246	2.26474	5.33237	-0.77026	-3.92545	-3.87833	75.1075	3.08443	0.951937	-118.656	5.36984	0.969926	-0.972681	-0.195896	4.94361	4.37236	-4.3559	6.99913	-5.62011	-9.57439	-39.8668	-2.27042	-2.41473	-7.58788	-5.6436	-6.77514	-0.815261	-1.98068	-38.1697	-5.46153	-1.81998	2.43215	3.54715	2.22251	-88.05	-4.04244	-7.85185	2.42899	-1.76017	-11.7953	-40.7718
111.32	0.208212	-1.40306	-60.2123	-0.00484838	-6.75494	-151.994	1.44202	0.126161	-0.919658	4.14912	6.72338	0.24782	-2.60478	-4.03576	56.5284	0.874893	-0.763071	-57.9497	4.23701	-0.826096	-2.01362	1.46564	4.89794	5.49844	-9.76108	7.04781	-5.37357	-8.8752	-38.3632	-2.45125	-1.11399	-4.8325	-9.28454	-20.6303	-2.83514	-2.5766	-33.0208	-9.62703	-2.82699	5.38881	1.95355	-2.42986	-124.603	-8.80707	-0.865675	2.17155	1.07393	-10.5536	-42.4953
138.598	-2.22628	0.139736	8.76618	3.24943	-8.70106	-130.776	1.74644	0.0545133	-3.45566	5.5774	6.40211	0.932193	-2.72763	-4.41665	39.1346	-9.5877	-1.67431	16.2562	2.12673	-2.76336	-2.32854	3.61468	5.24791	6.5123	-12.3775	6.04832	-3.09327	-6.48878	-35.4413	-1.5081	-0.276563	-2.36874	-10.6076	-49.4704	-8.06798	-4.31563	-28.142	-9.65812	-2.63636	7.16899	0.528927	-4.54098	-137.91	-21.5475	3.26768	2.48642	2.75757	-9.22803	-42.1523
146.413	-3.20717	1.22674	71.3767	6.92089	-8.59492	-74.6598	0.852832	0.768934	-5.33629	6.82919	4.82626	0.0463681	-4.48571	-5.15025	23.2966	-34.8764	-1.93046	82.2906	-1.45779	-2.68024	-0.846086	5.07429	6.13264	5.17023	-10.4441	4.4646	0.390994	-5.01091	-32.1667	-0.0229346	0.170245	-2.69949	-8.59308	-91.0829	-22.422	-6.21889	-23.274	-6.08367	-2.46749	6.33199	-0.90442	-2.30254	-113.635	-48.3884	4.21642	3.69466	3.20329	-7.37649	-41.3932
139.673	-2.08226	2.1854	113.208	8.43815	-7.79916	-0.00122652	-0.958084	1.55354	-5.80648	7.52619	2.75374	-1.59519	-6.60905	-5.22301	9.7068	-75.3689	-1.92776	126.524	-6.25634	0.538074	1.49942	5.46554	6.17886	1.04702	-4.50326	2.92837	3.04231	-5.39547	-29.8162	1.59654	0.43839	-5.28368	-5.01326	-133.002	-51.4255	-7.11167	-18.8324	-1.17965	-3.08735	2.51222	-1.29111	2.40455	-56.1927	-86.9428	3.9666	5.1025	2.96551	-4.77926	-40.5334
124.435	-0.353424	4.35208	131.804	6.88545	-6.78358	72.6856	-2.7035	1.03247	-4.49103	7.27971	0.131841	-2.17799	-7.76308	-4.47068	-0.796887	-118.663	-1.72883	146.79	-10.5183	4.81447	2.28941	5.11724	4.83411	-3.45814	2.72334	1.31026	3.22956	-6.51202	-28.3397	3.54353	0.688091	-7.35635	-2.34624	-155.686	-92.2184	-6.74739	-15.7879	2.5243	-3.65294	-2.42116	-0.107789	6.20177	14.9123	-121.5	3.71196	6.28998	1.42949	-1.53987	-39.1401
107.042	-0.0721303	7.36147	133.844	4.33863	-4.71349	128.098	-3.75007	-1.19894	-2.50858	6.25575	-2.5812	-1.1268	-7.86449	-3.78056	-7.80014	-143.397	-0.66662	148.196	-12.4177	7.5564	0.312506	4.31783	3.0718	-5.94187	7.81062	-0.446823	1.01988	-6.90548	-26.838	5.50182	0.96467	-6.6771	-2.02617	-142.989	-130.152	-5.87039	-14.1519	3.65738	-2.77536	-5.59764	1.85827	7.25784	78.1948	-130.652	3.33724	6.8521	-4.41671	1.3427	-37.7297
91.6331	-1.89406	8.77945	128.28	2.90934	-1.26285	159.51	-3.58301	-4.34685	-1.41792	4.93795	-4.15695	1.15108	-7.18563	-3.93164	-12.9473	-132.05	1.49902	138.338	-11.8892	8.1983	-2.34783	3.13479	-0.849392	-5.74348	9.17431	-1.46252	-1.73116	-6.36117	-24.7242	6.13606	1.2345	-3.44066	-3.3421	-93.4989	-144.535	-4.43599	-12.4666	3.20836	-0.126537	-5.36058	3.62023	5.76036	119.867	-103.013	3.35717	5.80963	-20.227	2.78388	-36.5801
78.8975	-5.89422	6.98792	120.453	2.39221	2.41751	167.436	-1.96916	-6.82118	-1.41635	3.50223	-3.77168	3.46489	-5.9415	-5.59132	-19.2023	-83.2223	3.49369	124.106	-10.3307	7.30679	-2.61507	2.00138	-13.7972	-3.4014	7.73475	-0.453581	-2.57942	-5.8282	-21.7634	4.66847	1.68979	0.233538	-4.18014	-21.8327	-121.635	-1.82894	-9.37932	2.59446	3.17205	-2.50222	4.19042	2.91211	137.519	-45.8891	5.14063	3.28707	-50.6326	1.57182	-34.5749
67.2671	-14.5049	3.71414	111.592	1.48465	4.31518	157.095	0.507581	-6.91572	-1.68535	1.59808	-1.64984	4.04265	-4.69606	-8.05488	-27.2678	-12.7949	4.19209	109.048	-8.75651	5.40951	-0.397485	1.4421	-41.9123	-0.286639	5.15907	2.83476	-0.805173	-5.88295	-17.785	1.98161	2.82159	2.75002	-3.76032	50.5892	-64.6036	1.23524	-5.19016	1.8348	5.45284	0.59339	3.30037	0.295326	137.344	20.8654	8.59903	1.17969	-91.9832	-6.54651	-30.7832
55.4935	-32.7742	2.44494	101.005	-0.355879	3.75226	136.375	3.22453	-4.51044	-1.81766	-0.724057	0.677828	2.40588	-3.77935	-8.82564	-34.8965	56.57	3.80044	93.1671	-7.33159	2.69335	1.31018	1.4989	-82.4527	1.91457	2.33934	5.79404	2.02865	-5.70364	-13.9489	0.0763135	4.53786	4.0505	-3.18095	106.278	8.33098	3.62825	-0.886281	0.788414	5.89776	2.1376	2.2663	-1.29659	127.145	77.5554	11.3416	0.534284	-129.121	-27.1651	-25.8234
43.4325	-63.7417	3.75504	87.0233	-3.0051	2.35948	113.624	5.6369	-2.33957	-2.22237	-2.34364	1.88767	-0.0126935	-2.21906	-6.60301	-39.565	106.972	2.78868	75.8128	-6.20734	-0.125424	0.0969192	2.10079	-121.06	2.87849	0.00664636	1.68755	4.30667	-4.03992	-12.9586	0.528605	5.8575	4.2525	-3.52482	137.784	74.8091	5.14441	3.24875	-0.220183	4.70097	1.72664	2.2431	-2.19225	112.405	112.745	11.0512	0.148492	-141.516	-59.7125	-21.7736
30.6942	-102.551	5.10076	68.3968	-5.81629	2.09274	94.0898	7.2194	-6.15146	-3.05732	-2.04129	2.52863	-1.60182	0.778687	-2.75187	-41.1609	130.883	1.42062	57.9417	-5.84233	-1.72673	-3.26753	3.4218	-137.349	4.04971	-0.638291	-17.7735	5.88604	-0.689146	-15.06	3.00194	5.76568	3.33682	-4.59017	147.472	119.614	5.58766	7.31091	-0.685817	2.29973	-0.0562283	2.79513	-2.67304	96.2213	125.246	5.95148	-1.18601	-116.455	-93.7083	-20.7147
17.2942	-134.863	5.25114	46.5949	-7.68416	3.16964	77.8252	7.92565	-22.5569	-3.37675	-0.514289	3.55065	-1.86554	3.82289	0.880348	-42.4505	131.825	-0.515058	41.5629	-6.1727	-2.0593	-6.14452	4.95363	-117.908	6.14121	0.626072	-54.9063	7.09791	3.41936	-16.3181	5.37237	3.6117	1.98195	-5.20799	142.367	139.236	4.50709	10.9567	0.182062	-0.249852	-1.44442	2.70831	-2.71751	79.4492	121.928	-8.27933	-3.28791	-58.6144	-112.498	-22.5354
4.60196	-142.435	5.05633	25.3342	-8.03005	4.8017	62.4622	7.32964	-53.776	-2.26135	-0.386451	4.94441	-1.50131	4.77884	4.03311	-45.9412	120.04	-3.58458	28.012	-6.26929	-2.25649	-7.07937	5.43209	-65.4952	7.34576	2.91264	-100.227	7.46353	6.66797	-13.2661	5.83206	-0.16401	0.836628	-4.32886	129.563	139.291	2.5396	12.9284	2.67898	-0.98016	-1.0729	1.08525	-2.41195	61.8332	111.992	-36.6806	-5.65068	12.9958	-102.461	-24.4747
-6.50345	-114.029	5.09317	7.85952	-7.21455	6.402	47.2188	4.70649	-93.2153	-0.406367	-2.79365	6.52345	-1.49171	3.34918	7.32291	-50.4426	104.795	-6.9678	16.2296	-5.3908	-2.78223	-6.53625	4.77298	3.63862	5.23886	5.83137	-134.371	6.18051	7.63352	-6.7151	4.8289	-3.61981	-0.079848	-1.8763	114.455	127.822	1.55315	11.8351	5.3239	0.683709	-0.331966	-1.48263	-1.94888	44.2948	101.124	-77.4157	-7.7331	76.6798	-62.2417	-23.1303
-16.5096	-53.9665	4.22307	-4.85255	-5.75723	7.40295	33.2566	-0.600405	-125.06	0.275414	-5.85924	7.968	-1.66427	0.952324	10.3783	-52.7476	90.433	-8.99895	3.98045	-3.64101	-3.30635	-5.09512	4.05977	68.655	0.294778	8.83557	-138.136	3.53472	6.52362	-0.0925431	4.00412	-6.78378	-0.886043	0.810269	99.8526	110.955	2.22162	8.05482	5.73168	2.27707	-0.933102	-3.01123	-1.50421	28.8523	90.2667	-118.344	-8.7541	118.461	-3.43527	-17.6389
-25.7175	19.4757	-2.0493	-14.1511	-3.9621	7.45768	21.1852	-12.561	-130.534	-3.45823	-7.32899	8.30523	-1.17483	-1.24645	11.5103	-51.6302	78.1535	-9.66202	-8.85606	-1.12924	-3.27022	-2.67999	3.73014	113.643	-3.9731	10.4164	-104.933	0.980777	4.28454	4.35017	3.95913	-15.1779	-1.63037	1.96342	86.067	93.7997	2.97997	4.27909	3.29755	1.20414	-1.87906	-2.96885	-1.16068	16.9072	78.8435	-140.976	-8.63472	135.726	56.8245	-11.0384
-33.2362	84.9745	-20.9377	-21.7666	-2.62041	6.77515	9.94733	-37.9826	-100.624	-17.5027	-6.66853	6.87844	0.169055	-2.72086	8.93974	-48.281	67.8711	-10.1369	-20.5607	2.63637	-2.36394	0.841329	3.21428	133.822	-5.07895	9.41898	-44.17	-0.0698772	1.26074	6.6997	4.20548	-35.9252	-1.55408	1.04857	72.2774	79.6077	2.46231	3.49506	0.00154271	-2.32369	-1.84742	-3.4178	-0.913431	8.62253	66.9799	-129.956	-8.08981	134.32	103.232	-7.17236
-38.1415	129.464	-56.2883	-28.4176	-2.28353	5.58085	-1.02172	-77.5409	-43.185	-46.8186	-4.51243	4.66003	1.928	-2.78617	3.18901	-44.6618	58.2637	-11.098	-29.3474	7.245	-1.36326	5.1371	1.69368	134.513	-3.75586	5.90613	25.5976	0.704612	-1.77789	7.56937	3.959	-69.6268	0.462963	-0.611647	57.5564	67.9169	1.12595	6.18563	-1.64265	-6.09091	-1.55749	-5.90885	-1.20142	2.32642	54.7785	-83.4888	-7.45391	123.499	127.163	-6.87552
-40.8934	150.712	-101.462	-34.6331	-2.28417	3.72695	-10.4876	-119.9	23.4623	-88.4565	-1.75199	3.21628	3.05072	-0.903405	-1.88801	-42.296	47.9991	-12.1832	-34.2655	10.7611	-1.59573	8.91888	-0.758271	124.963	-2.08695	0.990939	85.3363	2.0294	-3.49753	7.33623	3.01842	-106.204	3.60658	-0.779024	41.5861	57.1954	0.105863	10.1719	-0.778823	-7.9878	-2.00005	-9.30994	-3.5001	-4.93965	42.0039	-15.45	-7.06688	111.179	129.785	-8.30004
-42.9434	152.604	-138.599	-40.7859	-1.99544	1.43549	-17.7177	-145.767	81.2629	-129.254	0.32912	2.82475	2.66647	2.29024	-2.59221	-40.6991	37.263	-12.63	-36.1555	11.53	-3.21953	10.671	-3.21591	112.419	-1.15633	-3.86726	122.804	2.32002	-3.36683	6.56008	2.4223	-127.786	5.36121	1.33875	25.4268	46.4827	-0.0632958	13.1007	1.41768	-7.69423	-3.0678	-11.1131	-10.5596	-13.9025	28.6553	53.2673	-8.15723	100.332	119.895	-9.12078
-45.798	141.433	-147.486	-46.039	-1.52016	-0.592369	-24.159	-138.745	118.941	-149.654	0.535878	2.49614	1.26539	3.46058	0.512804	-37.4533	26.6584	-12.4237	-36.8582	9.59792	-4.97243	9.83897	-4.74148	99.79	-0.782413	-7.70986	136.56	1.22866	-1.73958	5.77509	2.94005	-118.184	4.53949	4.10851	11.0221	34.2966	0.672043	14.1477	2.48889	-6.66079	-4.19924	-9.9833	-26.7173	-21.8767	14.793	106.067	-13.3505	89.374	106.825	-7.6185
-49.9324	124.037	-118.28	-48.9614	-1.11472	-2.19025	-31.905	-95.7263	133.937	-133.501	-1.87858	1.33335	-0.00940089	-4.57883	3.62407	-31.5858	15.866	-11.8586	-37.6175	6.84556	-6.14176	7.0877	-4.21592	86.7495	-0.973837	-10.3312	133.465	-0.590692	0.919302	5.75363	3.6405	-73.8315	2.12138	5.04268	-0.411224	19.9488	2.34523	13.8322	0.567825	-6.08831	-4.47306	-7.16733	-55.171	-26.553	0.801647	136.031	-27.7791	76.2678	95.6435	-3.31382
-53.9423	105.534	-57.7747	-49.1213	-0.418626	-3.42542	-41.1581	-28.936	130.883	-79.8467	-9.35942	-0.167746	-0.539174	-28.894	4.15504	-25.307	4.62982	-10.4698	-38.9093	5.2922	-7.35874	4.24098	-1.45491	72.5062	-2.02611	-13.4638	122.1	-1.57594	3.84143	6.82828	2.73807	-7.39065	-0.60957	3.10184	-9.05592	5.46967	4.49383	12.8446	-3.29217	-5.76505	-3.23521	-5.3547	-92.3727	-28.4385	-11.8443	144.534	-55.8953	61.4176	86.8461	2.78357
-55.7561	88.164	14.9083	-47.3376	1.15653	-3.91724	-49.216	41.2971	117.966	-4.90955	-27.2573	-0.869646	-0.401342	-68.8124	2.4041	-21.4194	-6.19713	-7.28797	-40.87	5.41033	-8.4887	2.92507	1.71277	57.4715	-3.71307	-22.7504	108.44	-0.442584	5.87138	7.86429	-0.255652	59.7667	-3.01092	-0.208339	-15.8457	-6.09004	5.7748	11.2888	-5.95735	-4.76111	-1.12348	-5.84206	-125.999	-29.3486	-21.6531	137.875	-94.2307	46.5176	78.429	9.23377
-54.6106	71.6992	79.1369	-44.5595	2.25002	-3.41195	-53.0355	97.3713	102.775	68.0962	-58.797	-0.698436	-0.00458821	-112.596	-0.0506877	-20.1246	-14.9245	-2.40098	-42.7258	6.45677	-8.04248	3.02392	3.32711	42.3222	-5.72846	-44.8852	95.3174	1.46028	6.64087	7.84878	-2.89958	109.617	-4.63213	-2.36182	-21.3945	-14.0236	4.96841	9.38243	-6.50797	-2.36843	0.44599	-7.01725	-138.844	-30.5022	-28.4729	123.857	-129.404	32.5517	68.4676	15.0788
-51.0883	55.3058	122.212	-40.8239	0.619203	-2.21014	-52.2175	131.121	89.5268	121.778	-97.8498	-0.637715	0.303131	-140.25	-1.67191	-19.2784	-20.5202	0.39991	-43.0202	6.97284	-5.25795	2.90616	2.76612	27.5119	-7.88869	-80.3498	83.3589	1.25748	7.00356	7.50347	-2.18998	134.678	-4.75138	-1.92722	-25.8107	-20.1	2.3994	7.94161	-9.04541	1.01578	0.383211	-6.84414	-117.408	-32.0542	-32.4146	107.902	-144.012	19.5084	55.8908	19.3522
-46.0302	39.0896	142.424	-35.9104	-2.95789	-0.61164	-48.4038	143.459	78.4292	151.023	-128.957	-1.72858	0.400955	-133.362	-2.02918	-17.5542	-24.238	-7.2103	-41.4105	5.62777	-1.20703	-0.464048	0.348113	13.9273	-9.65738	-118.746	72.1771	-1.93945	7.6096	8.04983	1.18025	138.001	-3.30482	0.762693	-29.9244	-26.0608	-0.238002	7.5396	-20.7012	3.96952	-1.56124	-5.59676	-61.7232	-33.7771	-33.3826	91.4449	-126.071	6.69098	40.2578	20.9517
-40.7187	23.5996	146.039	-30.7464	-5.45023	1.25701	-43.7977	140.145	67.0234	159.212	-135.066	-3.90813	0.348554	-88.4094	-1.8138	-15.5486	-28.6551	-32.674	-38.57	2.39833	2.14885	-11.9605	-3.03298	2.40859	-10.0024	-140.609	60.584	-5.8429	7.79051	9.21502	3.60774	128.383	-1.51598	3.77224	-35.2291	-32.0322	-1.81484	8.2216	-46.6426	5.44766	-6.90281	-4.46036	11.8753	-35.6969	-32.7746	74.043	-76.3088	-6.50506	22.2758	19.7511
-36.9239	9.79405	140.987	-27.1428	-5.18928	2.66542	-40.2972	127.999	53.4561	152.085	-107.274	-6.39776	0.500611	-19.8711	-1.4772	-14.1578	-34.2306	-73.4339	-34.9215	-1.36543	3.64763	-36.5414	-6.32011	-7.17074	-8.13823	-128.621	46.4142	-7.44215	6.17741	10.0616	2.54982	114.192	-0.0955612	4.98023	-41.8341	-36.6255	-2.73335	9.91299	-84.6736	5.52076	-21.0728	-3.584	79.8211	-37.766	-33.1882	56.1142	-7.62726	-19.9391	3.92255	17.1713
-35.388	-0.874334	131.638	-26.2174	-2.49534	2.79645	-38.7464	112.626	38.7907	136.303	-51.2519	-11.34	1.44631	49.9569	-0.977794	-13.267	-38.4617	-113.713	-30.7116	-3.94565	3.29446	-74.3351	-8.6008	-15.754	-4.67963	-81.3594	28.6025	-6.32601	1.13492	10.6092	-1.74611	99.9964	1.04913	3.82107	-48.2649	-38.6586	-3.35412	12.2677	-121.912	4.90842	-49.8259	-2.52756	124.963	-39.8328	-35.6423	39.1057	61.99	-32.761	-12.4095	14.6915
-35.0165	-8.38601	118.402	-27.2098	1.33142	2.23934	-38.9783	96.898	25.6751	117.963	15.3822	-25.5642	3.09934	103.011	-0.297414	-11.6489	-39.6768	-132.119	-26.8089	-4.83451	1.75811	-116.173	-9.22617	-23.7668	-1.63093	-14.4578	9.07386	-4.3018	-10.7919	10.5909	-6.23694	86.7927	1.64413	1.52372	-52.8721	-38.8807	-2.90603	14.8705	-138.626	4.05223	-90.3082	-1.10884	143.245	-41.4881	-38.5215	23.9183	117.061	-43.6247	-24.7523	12.7654
-33.9048	-14.7729	101.092	-28.046	4.42928	2.48591	-39.6251	81.0589	15.4298	100.142	73.9047	-54.6259	4.43219	132.093	0.220079	-7.87378	-39.2082	-114.847	-24.8653	-5.07007	-0.0307155	-144.437	-8.26248	-30.7721	-0.56287	51.023	-8.70761	-2.45049	-34.422	9.30047	-7.10684	73.2718	1.92167	0.204485	-54.146	-38.9541	-1.04928	17.1908	-120.33	2.73236	-125.944	0.26137	140.991	-41.3822	-39.7341	10.8235	149.393	-51.5709	-32.6163	11.7613
-30.9911	-21.8017	81.4614	-27.7072	5.0227	3.97398	-38.5388	64.5127	7.70042	83.123	114.198	-94.9447	4.62305	140.639	0.160362	-2.00657	-38.8729	-64.4378	-25.6553	-5.5515	-1.66654	-141.367	-6.47065	-36.5788	-0.876206	100.188	-21.7193	-0.158158	-70.1608	7.86581	-3.92065	57.7201	2.64449	1.09625	-51.4476	-39.3895	1.15622	17.8765	-68.4285	0.992734	-134.136	1.01993	128.467	-38.5106	-39.2023	0.377466	158.697	-56.196	-37.6842	12.2188
-26.6096	-29.4943	62.3191	-27.1916	3.27312	5.63326	-34.9594	47.9344	1.63645	66.4792	135.588	-131.899	3.51262	136.124	0.0472821	3.62945	-38.587	2.99064	-27.377	-5.74902	-2.76541	-100.95	-4.42919	-41.1492	-0.912955	128.288	-28.5824	3.05705	-108.639	8.15128	-0.241095	40.1557	3.51243	2.46259	-45.8426	-39.6369	2.51138	16.2028	0.531582	-0.111039	-103.251	1.82794	113.772	-33.5168	-38.4791	-6.66754	150.267	-57.1934	-42.1588	14.0043
-21.7509	-36.5512	45.0378	-27.3997	1.52329	6.31504	-30.0108	33.1977	-4.81401	50.0576	141.784	-145.42	1.20185	124.579	0.771415	6.74486	-37.3316	68.1075	-26.9906	-4.53734	-2.31424	-34.5017	-1.81784	-44.0638	-0.375582	137.661	-30.8758	5.84171	-132.112	9.38939	0.626004	22.3743	3.12871	-1.29442	-39.7716	-39.1701	2.71488	13.3472	64.7427	0.348789	-41.4634	3.82989	99.968	-27.6205	-38.9014	-10.6777	132.629	-55.267	-46.619	16.0282
-17.229	-41.4362	29.4201	-27.7086	1.46164	6.05565	-24.8812	20.9441	-13.7233	34.112	137.178	-122.133	-1.63447	110.637	2.15879	7.18586	-35.5154	116.156	-23.4147	-2.17419	0.104713	36.1686	1.76337	-45.1284	-0.094768	133.035	-32.2661	6.55365	-123.955	9.12506	-1.4028	6.34803	0.729407	-17.7068	-35.8015	-38.1337	2.19951	9.93066	108.106	1.63343	29.9879	6.27386	86.8674	-21.9605	-40.8068	-14.1849	114.618	-52.3352	-50.3472	16.6532
-13.3347	-43.1367	15.3704	-26.3574	2.55151	5.64362	-20.783	10.3117	-24.0428	19.5245	125.565	-65.3754	-3.75125	97.3075	3.36443	6.26621	-34.6632	140.008	-18.5157	-0.541438	3.67182	92.3907	5.40656	-44.7586	-0.275073	119.395	-35.0676	5.40815	-80.8509	7.07791	-3.8596	-7.1579	-2.25342	-50.2878	-34.5224	-37.2769	1.55863	5.01893	126.603	2.26942	89.9124	7.45551	73.566	-17.5944	-43.4965	-19.6062	100.98	-49.7127	-52.4261	15.2662
-9.71087	-41.5497	3.13424	-21.2284	3.67175	5.09341	-19.3898	0.774287	-32.8912	7.1339	109.81	6.13183	-4.41167	84.7981	4.13818	5.86935	-34.6161	141.48	-14.9508	-0.76204	6.91747	126.729	7.49973	-43.6113	-0.45373	101.664	-38.4907	3.55788	-16.3541	5.48131	-4.22541	-18.4821	-3.21469	-92.4655	-34.4652	-37.0439	0.900373	-0.970271	126.707	1.71488	126.763	7.1186	59.4644	-14.8429	-45.5371	-26.1593	90.3085	-47.1547	-52.4668	13.5161
-6.08829	-38.7078	-7.48222	-12.2217	4.15405	3.8436	-20.3897	-7.55746	-39.1747	-2.98289	91.5842	69.8356	-3.88113	72.1172	4.80848	7.21701	-33.5543	129.178	-13.2975	-1.969	8.75734	140.777	7.41908	-42.1744	-0.0589878	84.1323	-40.6308	1.76461	48.3734	5.83589	-1.95192	-27.3768	-1.31116	-127.527	-34.4832	-36.8957	-0.0138767	-5.40845	118.383	-1.06484	140.198	6.21043	45.0873	-13.3958	-45.075	-31.6279	78.1964	-43.9379	-50.9246	13.1234
-3.44518	-37.537	-17.4374	-2.74443	3.01894	2.11579	-20.9755	-14.3267	-43.6853	-11.5433	71.8744	112.18	-2.66112	58.7286	5.0935	9.49869	-30.9287	112.073	-11.483	-2.75946	9.41138	139.815	5.61268	-40.6255	1.65743	68.9417	-40.9625	1.0852	97.4476	7.60502	1.47701	-33.0107	1.83271	-135.765	-34.145	-35.4752	-0.947658	-6.15286	108.642	-10.3768	136.764	5.33392	32.1772	-12.7371	-40.7434	-35.3339	62.0597	-39.6466	-47.8572	13.0357
-2.81448	-38.2142	-27.4366	3.05043	-0.975214	0.403691	-19.5024	-19.0921	-47.0612	-19.3742	52.494	132.44	-0.840267	44.3935	4.3835	10.8176	-27.7718	94.6925	-7.76475	-2.30871	9.5408	130.363	2.45478	-38.9255	4.90866	55.953	-40.0145	2.34944	125.318	9.76775	3.95085	-36.2395	4.20689	-106.532	-32.3515	-32.1884	-1.65063	-3.72846	98.9214	-32.178	124.68	2.52977	21.8262	-11.7579	-33.2745	-37.5966	43.1683	-34.1236	-42.7832	10.9423
-3.32432	-38.7135	-36.1226	3.90799	-10.1803	-1.43366	-16.9111	-22.1494	-49.0833	-25.9487	35.974	136.9	1.2758	28.9481	3.00243	10.4798	-24.7525	78.0244	-3.53538	-0.373359	8.89836	118.349	-2.90685	-36.9836	8.39958	44.2742	-38.3296	4.31015	133.854	11.4714	4.18243	-39.0479	5.03196	-46.6289	-27.9986	-28.1038	-2.29151	-0.638063	87.6376	-67.2204	110.182	-8.5773	13.0497	-9.47846	-25.468	-39.0008	24.7674	-27.9527	-36.7488	6.97066
-2.99013	-37.6761	-40.7862	1.66235	-29.4034	-3.1584	-14.4565	-24.6951	-48.9589	-29.9221	23.5872	131.598	2.54324	13.4015	1.56339	9.77111	-21.8053	62.3673	-1.49352	2.6093	6.77483	106.384	-14.1831	-35.0055	10.0124	32.787	-36.8415	5.19873	128.424	11.658	2.10012	-41.5939	4.7004	23.9177	-21.4156	-24.0707	-2.73974	0.799318	74.5802	-105.772	95.9174	-34.6978	4.31954	-6.52403	-19.9763	-40.1703	8.71864	-22.6783	-32.2	3.46504
-0.789725	-35.1154	-41.2111	-0.781224	-61.8685	-3.56469	-11.9383	-27.6438	-46.6124	-31.5517	14.1017	119.815	1.84343	0.596178	-0.977741	10.7081	-19.01	48.1212	-1.96906	5.74114	3.44428	93.573	-36.86	-33.5452	8.55534	20.8358	-36.5829	4.99152	115.246	9.61223	-1.12814	-42.9448	3.76425	84.3578	-14.3047	-19.9764	-2.43503	-0.317196	61.5891	-129.532	81.3426	-74.2115	-4.74907	-4.49982	-16.9234	-41.2246	-4.78396	-19.4217	-30.413	1.54663
3.02743	-32.5514	-40.6551	-1.24689	-101.377	-2.20602	-8.8253	-30.9521	-43.379	-33.1701	5.12454	103.931	-1.23119	-7.65263	-8.61331	13.7959	-16.8692	35.6882	-2.67016	8.03835	0.310349	78.461	-72.0863	-32.5812	5.1367	9.1375	-37.1331	4.12919	99.1198	5.75992	-3.92376	-43.4564	2.50332	123.145	-8.35418	-15.7304	-0.878468	-3.09817	49.8593	-121.767	65.4299	-113.545	-13.5576	-4.17101	-13.8252	-42.1658	-15.233	-17.3868	-30.5988	0.486683
7.84099	-31.8219	-41.839	0.646272	-130.151	-0.258816	-5.86187	-34.2698	-40.3722	-37.1483	-4.34263	86.9076	-8.76214	-13.0596	-27.0601	17.2141	-15.1587	25.2468	-1.26509	8.95434	-1.25524	61.3514	-111.869	-31.1848	2.25984	-1.08896	-36.5723	2.42215	83.0439	1.3533	-5.76767	-43.8445	1.41598	140.191	-4.08945	-11.2431	1.31776	-5.57916	38.1726	-79.6186	48.9288	-132.638	-21.7977	-4.52316	-8.54298	-42.759	-22.2156	-14.9575	-31.1209	-0.365469
12.6875	-32.4267	-44.6919	4.04853	-128.582	0.676375	-3.83695	-37.814	-37.9038	-43.2357	-13.0965	70.9914	-26.6672	-18.7268	-59.0794	18.9231	-12.4957	15.9775	2.40534	8.74054	-0.942934	44.2492	-140.031	-28.6125	1.16325	-9.54311	-33.8638	-0.148999	69.108	-2.23711	-6.83286	-43.5707	0.740916	142.057	-1.79923	-6.97588	2.35527	-6.45876	24.2837	-16.1722	33.7872	-117.197	-29.8368	-3.25763	-1.76825	-42.5031	-26.9653	-11.7342	-30.7822	-1.30196
16.3117	-32.0511	-47.9737	8.14102	-90.4396	-0.307571	-2.03491	-42.0553	-35.9462	-48.5865	-19.3307	56.8233	-59.7985	-25.7715	-98.4562	18.2572	-8.26281	6.55728	6.27209	7.7752	0.219849	29.4228	-138.752	-24.9878	1.53189	-17.2039	-30.243	-4.04051	57.5913	-4.26033	-7.25019	-41.2938	0.414867	135.674	-2.09196	-4.27013	1.40255	-5.8347	7.54773	49.0734	21.6044	-68.6989	-36.9983	0.909441	4.0972	-41.4951	-31.3044	-8.14454	-29.045	-2.77994
18.1131	-29.613	-50.6438	12.088	-27.5932	-2.68584	0.881041	-46.2879	-33.9057	-50.6014	-22.5473	44.4217	-103.389	-32.8712	-128.119	15.7935	-3.5687	-3.17522	8.3203	6.52438	1.17304	17.114	-99.7231	-20.943	2.62273	-24.7892	-27.4837	-13.3277	46.4526	-5.44175	-8.92401	-36.5359	0.969177	125.696	-4.43922	-3.3299	-0.432934	-4.81139	-9.59847	100.259	12.1175	-2.80025	-41.4131	6.78765	7.30699	-39.7489	-35.6974	-4.289	-25.4916	-4.71522
18.4919	-25.8482	-51.6537	14.6116	39.4159	-4.82631	5.27659	-48.3367	-31.3865	-48.4366	-23.7139	33.4128	-140.583	-38.5431	-128.214	12.9897	0.203705	-11.9944	8.53411	5.33205	1.71463	5.18457	-32.2737	-17.0653	3.2115	-30.8792	-25.8446	-35.3137	33.4006	-7.03509	-17.6068	-30.7825	2.83213	113.88	-6.67921	-2.39252	-1.42619	-4.4555	-23.0144	129.608	3.28869	60.7525	-42.7428	11.7336	7.59937	-36.6843	-39.7397	-0.659499	-19.9495	-6.18583
18.2535	-21.6825	-49.4299	14.7319	92.729	-5.31155	10.341	-46.785	-28.6311	-43.2982	-24.4239	23.1631	-149.822	-42.7159	-90.6455	11.0899	2.60664	-18.77	8.17626	3.6045	1.76571	-7.73202	41.0841	-13.6129	2.35516	-33.6771	-24.4377	-72.4359	18.1726	-8.87409	-39.7611	-26.5284	5.28797	99.9343	-6.69668	-0.374922	-0.280999	-3.98899	-30.7721	137.32	-6.13753	107.995	-43.2581	13.7027	6.23281	-32.6629	-43.131	1.42256	-13.5531	-6.48117
18.2415	-17.0534	-43.6163	12.962	123.116	-3.91704	14.7305	-42.6357	-25.4276	-38.2489	-26.0434	13.4381	-118.946	-46.0137	-26.1379	10.302	4.26888	-23.4183	8.47401	0.730049	0.991494	-20.5208	99.3631	-10.5514	0.77509	-34.0834	-22.5262	-115.079	3.02174	-9.66441	-75.2561	-25.2594	6.70296	83.6466	-4.10431	1.85855	2.82673	-1.38269	-34.5291	129.311	-15.6039	134.796	-44.9475	13.1602	5.46208	-28.6369	-45.6608	1.52721	-8.54341	-5.98
18.9139	-12.0874	-36.9734	11.053	131.388	-2.01478	17.0281	-37.9759	-21.3086	-35.7001	-28.6243	3.90536	-55.2003	-49.0106	43.1883	10.1162	6.32842	-26.3434	9.66411	-2.94864	-0.929418	-31.3369	133.709	-7.97469	-0.340435	-34.4402	-20.2131	-143.162	-9.20142	-8.96777	-113.871	-26.462	6.01682	65.7447	0.155082	3.68538	5.64885	2.95935	-37.0173	113.953	-24.257	144.21	-46.8897	12.1619	6.73693	-24.4329	-47.4984	0.89998	-5.95265	-5.812
19.7874	-8.63767	-32.9142	10.0982	125.221	-1.47237	16.5157	-33.8902	-16.7116	-35.3331	-31.1422	-5.7254	19.3763	-51.6599	96.9614	9.93175	8.84382	-27.9878	10.5304	-6.34133	-3.57706	-39.3245	146.242	-6.53003	-1.25152	-35.6116	-18.301	-136.989	-17.6402	-7.78422	-138.216	-28.1631	3.68152	47.6474	4.87987	5.44834	6.06729	5.80458	-39.2839	98.1721	-31.2142	140.952	-47.0572	11.7954	8.97212	-19.6952	-48.7324	0.952595	-4.4207	-6.42814
20.0522	-8.51303	-32.5342	9.88195	113.103	-2.90186	14.0691	-30.0179	-12.5339	-35.5564	-33.016	-14.8049	82.6513	-52.6038	125.389	9.20099	10.3631	-29.5952	9.88982	-8.25068	-5.71255	-44.293	143.665	-6.6135	-2.57114	-36.9542	-17.2923	-91.8968	-23.9405	-6.50164	-131.868	-28.0888	0.642042	30.8265	8.61447	6.91038	4.0679	5.18774	-40.5608	84.8715	-35.2936	128.733	-45.1024	11.6172	9.8293	-15.3088	-48.839	2.33009	-1.84895	-7.04549
19.2057	-10.8541	-34.5628	10.2917	100.286	-5.0059	11.6633	-26.185	-8.9594	-35.2924	-34.5878	-22.364	123.154	-50.6647	131.12	7.18295	9.81877	-32.8669	8.09495	-8.07804	-6.71336	-46.2529	132.618	-6.92268	-4.36251	-37.6498	-16.6643	-22.4787	-30.3403	-3.80496	-90.2997	-25.2431	-1.93819	16.1184	10.6275	7.18687	0.774267	2.30005	-40.6061	73.1676	-36.7037	111.298	-42.1129	10.6074	8.59954	-12.5796	-47.4446	4.86356	2.52736	-6.80698
17.2401	-12.1912	-36.32	11.4957	88.3453	-5.53597	10.9053	-23.1333	-5.34513	-33.685	-36.5317	-27.8192	140.443	-46.5848	124.101	3.62811	7.64528	-37.8905	6.58063	-6.19272	-7.23941	-46.3465	117.718	-5.1957	-8.65197	-37.3701	-15.2758	48.38	-37.3741	0.70254	-25.5179	-20.7141	-2.33994	3.60911	11.9901	6.24404	-2.46534	-0.567624	-40.1949	60.9307	-37.7962	92.0631	-39.387	8.59584	6.38813	-11.5351	-44.8401	7.28894	7.89452	-5.40139
14.9478	-9.83021	-35.4715	12.9587	76.6565	-3.683	12.2877	-20.8229	-1.43429	-30.3267	-38.7731	-30.9405	140.212	-41.8231	113.483	-0.214785	5.52278	-42.5786	6.11598	-4.13124	-7.88809	-46.2589	101.213	-1.09998	-21.3696	-36.2783	-12.5241	102.411	-43.7004	5.08935	41.153	-16.3071	0.175221	-7.04666	13.8459	5.4749	-4.37526	-2.1117	-39.8498	47.0824	-40.3277	72.6779	-37.8378	6.62704	4.73847	-10.7845	-41.8888	8.54949	12.7125	-2.80724
13.2345	-4.68945	-31.6495	14.0992	64.4472	-0.834022	14.8966	-18.3324	2.04156	-26.2751	-40.2431	-32.3294	130.48	-36.9545	102.798	-2.25279	5.217	-44.6162	6.53873	-3.14827	-8.03738	-46.4364	83.8795	2.89739	-48.4889	-34.9672	-8.79523	131.628	-47.9153	7.41171	92.5548	-12.7392	3.98947	-16.0013	15.8699	6.42642	-4.55554	-2.60148	-40.0413	32.1897	-43.1096	54.0203	-37.2112	5.92272	5.01134	-9.07452	-39.3749	9.32503	15.8705	0.339403
12.5623	0.714116	-25.9185	15.14	51.6093	1.51194	16.7082	-15.6916	4.36367	-23.0282	-40.0921	-33.6029	118.389	-32.2037	90.4102	-1.04953	6.58268	-43.1858	8.22033	-2.63151	-6.62718	-46.3073	66.3606	4.41858	-87.8766	-34.2239	-4.65644	138.382	-49.5243	7.20902	123.879	-9.66156	6.77818	-22.974	17.4436	9.06517	-3.84759	-3.25938	-41.0259	18.2551	-43.9769	37.2597	-36.4231	7.05942	7.74524	-6.01684	-36.8926	10.5591	17.617	2.77077
13.1136	4.93058	-19.1079	15.969	38.5888	3.2321	15.8485	-13.6458	5.56189	-20.7613	-38.1813	-36.4487	106.947	-27.9091	74.3697	2.5805	8.03883	-39.1517	11.7692	-1.85298	-3.7809	-45.3791	49.3247	3.86952	-124.925	-34.2936	0.03515	131.224	-48.9037	5.2248	138.492	-7.36888	7.61352	-28.3733	18.7582	11.8105	-3.65222	-4.39478	-41.5704	6.85523	-42.584	23.1493	-35.2396	9.37853	11.6839	-1.71297	-33.7491	11.9318	18.42	3.71249
14.3458	7.52109	-11.456	15.2216	26.431	4.86063	12.0819	-11.918	6.15368	-18.6787	-34.6731	-41.1728	95.0317	-24.1532	56.6397	5.30106	9.03662	-34.6802	16.5002	-1.35606	-0.932861	-44.0899	33.0386	3.49068	-138.736	-34.4323	5.26812	118.72	-47.0135	3.22034	140.168	-6.80471	6.49063	-33.7145	19.9764	13.4999	-4.19979	-4.74137	-39.8428	-2.58497	-39.8444	11.77	-33.9328	11.2829	14.3082	3.04797	-30.5633	12.6807	17.7928	3.40926
15.0063	8.70667	-3.6265	12.1983	16.0495	6.8725	7.12317	-9.60175	6.65177	-15.9387	-30.3176	-46.0183	80.7947	-21.2798	41.4612	4.71029	10.3446	-31.6374	19.8741	-1.26126	0.925865	-43.741	17.9483	4.78013	-116.127	-32.951	9.79071	105.78	-44.4801	2.9348	132.086	-7.5087	3.83727	-39.7079	20.3128	14.4538	-4.07834	-3.27627	-35.7157	-11.1959	-36.3585	2.97751	-31.3792	11.6935	14.4062	6.67411	-28.0656	12.5618	15.6513	2.60543
14.0519	9.15925	2.5955	8.43371	7.77506	9.13622	3.00327	-6.71156	7.29036	-12.2091	-26.427	-48.6289	64.5396	-19.6522	30.8415	2.19365	12.2789	-30.2202	19.2672	-0.911365	2.1962	-44.6902	4.75244	7.56492	-61.0224	-28.9995	12.3818	93.6406	-41.4411	4.67194	118.138	-7.45011	0.851725	-45.8036	18.5364	14.9804	-2.6569	-0.381905	-30.3756	-18.6717	-32.6409	-4.17448	-26.0621	10.7326	13.325	7.63093	-25.7877	12.0957	12.93	2.15959
11.1822	9.73089	5.34067	5.65998	1.16423	10.2285	1.29004	-4.19564	7.79721	-7.91198	-23.7895	-48.1348	48.5255	-18.9028	23.1288	0.805018	14.0078	-29.7621	15.2558	-0.498064	3.41231	-45.6332	-6.52562	10.5318	8.70755	-24.3205	12.8577	81.5431	-38.0322	7.40251	101.934	-5.21635	-1.54515	-51.7263	14.6468	14.5468	-1.33643	2.33241	-25.1372	-23.911	-29.7653	-11.4922	-18.4535	9.18015	13.2531	6.26249	-22.9508	11.9852	10.3044	2.8079
7.22718	10.9663	5.00026	4.39849	-5.68626	8.6779	3.21322	-3.02133	7.5165	-3.48171	-22.4202	-45.3935	34.272	-18.5543	15.1479	1.74281	14.4184	-28.8367	11.0454	-1.01746	4.25901	-44.6861	-15.8821	12.691	71.9685	-20.7138	11.8349	68.765	-34.2108	9.6284	85.891	-1.43319	-4.7846	-56.9157	10.8003	13.3566	-1.56119	3.14172	-21.4089	-27.08	-29.1773	-19.6851	-10.7466	7.50349	14.8136	5.47414	-19.3798	12.1352	8.11683	4.36024
3.81103	12.2173	4.31789	4.86459	-14.8658	4.66199	7.96726	-2.83807	6.43486	0.658155	-22.1265	-41.8396	20.9535	-17.8581	4.95827	3.50417	12.928	-25.3204	8.44912	-2.62711	4.03863	-40.4932	-22.7921	14.8096	114.207	-17.6288	10.8092	55.5554	-29.6433	9.66327	70.9202	2.30265	-14.1436	-59.8419	9.16412	12.6453	-5.4939	2.19584	-19.0539	-29.7479	-31.5027	-27.5719	-5.50316	5.71435	16.7344	7.49224	-15.4336	11.7262	6.89466	5.38539
1.71774	12.6646	5.05017	6.62281	-26.3601	-0.0727649	12.4988	-1.86696	5.76452	3.76369	-22.2415	-38.7093	7.54748	-15.5044	-6.74259	3.82832	10.1411	-18.9987	6.51775	-4.234	2.30799	-33.5619	-27.9368	17.8387	131.552	-14.0423	11.3337	42.4775	-24.7715	6.80609	56.6727	4.99971	-36.2246	-59.6248	9.86586	13.1454	-19.2104	0.821433	-15.7813	-32.7776	-34.6875	-33.7058	-3.86838	4.10599	17.5853	11.4665	-11.5865	9.99572	6.83313	4.69279
0.4943	12.6706	6.49127	8.49508	-37.9488	-3.24719	14.6475	0.829306	6.60078	5.2296	-21.5907	-37.0185	-4.76678	-11.7178	-17.2984	2.14023	7.61673	-12.3907	3.73433	-4.31849	-0.405071	-26.1373	-32.8504	20.6472	128.9	-10.4574	13.4282	29.4708	-20.6543	3.11774	42.7116	6.85053	-72.1178	-57.1705	12.1151	14.0337	-48.9006	-0.958863	-10.4494	-36.0018	-35.2168	-37.9018	-3.99339	2.85915	16.7654	15.2738	-8.12263	7.20135	7.26849	2.9722
-0.286928	12.7229	8.08191	9.64454	-46.7507	-3.47969	14.5923	4.2469	8.27832	5.15163	-19.7553	-36.7279	-14.1721	-8.94743	-24.6089	0.0588825	6.67546	-8.14846	0.0896022	-1.75435	-2.44464	-20.1397	-37.3085	21.273	115.061	-7.93625	15.5987	16.1423	-17.1835	1.88381	28.7379	8.84522	-113.098	-54.1153	15.356	13.4574	-91.2829	-3.81566	-4.75455	-39.274	-32.11	-40.9153	-3.10381	1.7143	14.2785	17.1168	-4.83983	4.41351	7.06382	2.02729
-0.689502	12.9878	10.4419	8.94819	-51.0743	-1.43608	13.0726	6.94365	9.30698	4.55631	-17.5659	-35.9271	-20.8752	-8.25661	-29.1489	-0.135647	7.97972	-7.16119	-3.36707	2.94761	-2.31698	-15.9738	-40.23	19.2193	98.5347	-6.1841	16.2699	2.49544	-13.7179	3.7945	14.4938	11.3571	-142.783	-51.1561	18.7242	10.9853	-129.455	-6.81285	-0.787499	-42.6558	-27.453	-42.871	-0.718845	0.994868	10.9373	16.3944	-1.12591	2.37285	5.66284	2.78258
-1.04924	13.5814	13.1063	5.36006	-51.6443	0.544213	10.5745	8.12597	9.33451	4.54254	-15.6874	-32.5393	-26.6658	-7.77781	-33.0067	2.14301	11.2016	-8.24145	-5.37155	7.44821	-0.243157	-12.9634	-42.2578	16.0778	84.485	-3.84628	14.7596	-11.0784	-10.4857	5.89109	0.638751	13.3462	-144.818	-48.2884	20.7017	8.21293	-141.005	-7.79808	0.976215	-46.0207	-23.5382	-43.8421	1.61143	1.7769	8.17168	14.5038	3.02492	1.41304	3.9463	4.51196
-2.27962	13.8489	13.9452	0.458443	-50.8242	0.368834	7.71465	7.35914	9.00871	5.39777	-13.4858	-26.1525	-32.2884	-5.82444	-37.7532	4.77765	14.3179	-9.11285	-4.79024	9.24495	2.04474	-10.4951	-44.4957	14.6156	73.6544	-0.224962	12.0468	-23.8559	-7.74657	4.85842	-11.1069	13.4625	-112.556	-45.7386	20.0849	6.14302	-113.901	-5.84066	1.38302	-48.386	-20.8743	-45.2013	2.84119	4.24443	7.07066	13.3599	6.65554	1.73726	3.95539	5.63373
-4.93494	12.4734	11.6765	-2.89806	-49.9842	-1.97123	4.79394	4.84014	8.90273	6.75174	-10.1065	-17.9755	-36.5682	-2.29996	-43.4496	5.60225	14.7488	-8.32291	-1.92262	7.39876	2.85056	-8.62566	-46.1164	16.0574	64.3263	4.20363	10.3721	-34.7444	-5.03048	0.702055	-18.7904	11.5245	-53.2733	-43.399	17.0667	4.67135	-55.3415	-1.48309	1.54062	-48.4645	-18.3882	-47.5589	3.50673	6.53092	7.66338	13.1054	9.2033	3.3799	6.55679	5.21739
-8.21854	8.97212	7.93996	-4.15606	-48.3841	-4.91143	2.05424	2.3319	9.14199	8.32726	-6.16833	-10.5457	-38.8461	1.83645	-48.2665	5.01807	11.9823	-5.98451	1.34184	2.7511	1.48738	-7.2574	-45.6533	18.6564	54.6893	8.00746	10.5583	-42.2267	-2.10832	-3.86513	-22.4167	8.77773	16.0839	-40.4712	12.9378	3.88028	14.0251	4.10449	2.0802	-45.7956	-14.7902	-49.3264	4.56987	6.42431	8.5681	12.8859	11.2473	5.70727	10.2554	3.55141
-10.6023	5.00643	5.91541	-4.18118	-45.5073	-7.33918	0.39332	2.23533	9.28809	10.0921	-2.77168	-6.41721	-40.409	5.09605	-49.9892	4.39341	8.1871	-2.81173	3.57917	-2.71111	-1.2593	-5.37405	-43.4782	19.7561	43.7981	9.47006	10.9844	-45.3349	0.625923	-6.56801	-24.8536	7.17952	77.4804	-36.6352	8.75595	3.35585	73.719	8.75858	3.0438	-40.8056	-9.02768	-48.6125	6.33236	3.5728	8.25282	12.8504	13.0409	7.42051	13.3271	1.26431
-10.9788	3.25507	6.91761	-3.05988	-42.5738	-8.86976	0.703655	5.27098	8.81738	11.4033	0.108243	-6.04877	-42.4074	7.18177	-48.4749	3.98682	6.0119	0.836855	4.98041	-6.57581	-3.62439	-2.11587	-41.3567	18.2451	31.9568	8.3827	10.1576	-45.5562	3.08214	-7.05199	-28.5554	8.29476	119.614	-32.1585	4.399	2.26152	113.143	10.4465	4.1612	-34.7851	-0.791335	-44.8287	8.94821	-0.421319	6.95938	13.1087	13.3925	7.94543	14.7452	-1.69141
-9.15312	4.27417	9.4849	-0.951324	-40.8441	-9.41553	2.33131	10.0919	8.21353	11.2383	2.76076	-7.53269	-44.1255	8.99741	-45.354	3.61494	5.86973	4.27197	6.33072	-7.60687	-4.43858	1.7317	-40.1591	15.3847	20.5393	6.43697	8.44773	-45.8103	5.00874	-6.03964	-33.2418	11.8387	140.755	-26.5616	-0.580663	0.6803	131.747	8.56803	4.92355	-29.4643	8.06204	-39.1092	12.9487	-3.3981	5.96874	12.5448	11.3409	7.77362	13.9274	-5.49553
-5.37394	6.08577	11.526	1.06915	-40.2652	-9.51012	3.1471	14.3093	8.63143	9.65872	5.32555	-7.8022	-44.044	10.8834	-42.6712	3.57698	5.77401	6.07822	8.18239	-6.20937	-3.58303	4.92465	-39.1176	13.1803	10.8451	5.60356	6.97396	-47.1079	5.40028	-4.38196	-37.3505	15.2328	145.688	-19.3463	-5.17382	-0.685965	134.073	3.80243	4.22133	-25.7658	14.4188	-33.8132	17.5868	-4.30876	5.40145	10.5294	8.28072	7.02971	11.7604	-9.17711
-0.287432	7.24153	12.1051	2.04295	-39.7043	-9.82354	1.99761	15.707	10.456	7.9818	7.98679	-4.74882	-42.1338	12.4976	-41.8534	3.91212	3.94667	5.8223	10.3545	-3.55631	-1.60695	7.44724	-37.1744	11.911	2.43527	6.63783	6.30199	-48.1451	4.03645	-3.27352	-39.6287	16.3139	140.293	-11.6668	-7.59966	-1.2018	125.685	-1.74602	1.15084	-23.3841	16.577	-30.8239	20.546	-3.37101	4.45092	8.23216	6.98037	5.19231	9.67497	-11.1779
4.70883	7.85674	11.5082	1.9004	-37.7972	-10.7272	-0.156289	14.3164	13.0156	7.34802	10.404	0.745872	-40.4646	13.3285	-42.0223	3.65916	0.658001	5.03011	11.5854	-1.36538	0.129987	9.14684	-33.8393	10.5586	-6.24192	8.4003	6.04138	-47.5623	2.21191	-3.60766	-39.7878	15.4722	128.172	-5.52314	-7.63581	-0.667733	111.925	-5.10381	-2.76842	-21.4713	14.7698	-29.7202	20.7342	-1.15266	3.02457	7.37807	8.24939	2.18478	7.427	-10.7157
8.34732	8.13043	10.2639	1.16965	-34.0706	-13.6543	-1.57057	12.1068	15.3393	8.0835	12.0488	5.63618	-40.5537	12.8763	-40.3462	1.71777	-2.16703	5.90743	11.1156	-1.11777	0.185397	9.43668	-29.2861	8.7598	-15.2286	9.22221	5.21712	-45.4505	1.52371	-5.12747	-39.0042	13.7712	111.244	-1.82566	-6.57949	-0.479302	97.1768	-4.27433	-3.92451	-19.366	10.5344	-28.1263	18.867	1.42686	1.92017	8.00253	10.0712	-1.09466	4.05579	-8.01545
10.1063	7.98494	8.67927	0.177572	-29.1587	-22.9097	-1.34362	10.1492	16.5832	10.0915	12.6085	7.28093	-41.3301	11.6696	-35.3956	-1.66358	-2.9674	9.29236	9.54201	-3.13929	-1.65822	9.25443	-24.7332	7.17133	-22.9178	8.85558	3.56606	-43.0611	2.81406	-7.20618	-38.9945	11.6495	91.9376	0.0184446	-5.69327	-2.58273	83.5351	-0.213208	-0.39536	-16.8761	6.64404	-24.5704	15.8925	2.88616	2.0173	8.46112	10.548	-3.31442	0.128801	-4.5548
9.69928	7.46246	7.52718	-1.31037	-24.2881	-43.6444	-0.129145	8.72856	16.1627	12.6243	12.1092	5.3216	-40.8876	11.6537	-29.1093	-4.68093	-2.35647	13.6416	7.77892	-8.52647	-4.19004	10.178	-21.4546	7.16098	-28.1172	7.90125	1.74348	-40.8961	5.7372	-9.14214	-40.1069	9.65916	73.0735	1.41986	-5.47576	-6.14794	70.8703	3.72913	5.65866	-14.3986	5.80654	-20.1022	12.7934	2.33796	3.43889	8.00742	9.61383	-3.61298	-2.44331	-2.36422
7.09717	6.49076	7.8167	-3.20975	-20.6385	-76.2576	0.830474	8.41232	13.9478	14.1311	11.2778	1.76515	-38.5439	14.1285	-24.2953	-5.53697	-2.25929	16.262	6.36947	-21.4923	-5.72901	12.258	-19.5452	9.47566	-31.2121	6.54443	0.352177	-37.8935	9.14701	-10.0299	-40.8495	8.31847	56.1291	3.73899	-5.99508	-8.10035	57.9448	5.03721	10.1128	-12.9357	8.30048	-17.0134	10.6675	0.528545	5.22784	7.28887	8.12944	-1.9238	-2.26035	-1.5418
3.51186	4.72907	9.65472	-4.90505	-18.2694	-112.505	0.694374	9.05764	10.2035	13.3405	10.459	-0.782209	-35.3383	17.6562	-21.5939	-4.23857	-3.27071	15.3026	4.88199	-46.2557	-5.25089	14.674	-18.5226	11.9994	-33.8824	5.26767	-0.198999	-33.1478	11.7692	-9.74026	-39.6999	7.63298	41.1302	7.09766	-7.36169	-6.98503	44.2769	3.68472	10.9875	-12.8206	11.935	-16.4655	9.72424	-1.37357	5.76812	6.66428	7.62314	1.03148	-0.121699	-0.600057
0.945877	2.37024	11.9435	-6.2409	-16.0145	-135.774	-0.413524	9.80187	5.60687	10.6338	9.28392	-0.5603	-33.0174	19.2755	-19.8611	-2.71191	-4.43978	11.2547	2.55431	-80.3692	-2.71317	16.6267	-17.8939	11.0918	-37.6611	5.34085	0.43059	-27.0667	12.6619	-8.99691	-36.6052	7.27156	27.4253	10.2852	-8.95389	-4.39363	31.0353	1.1446	9.58435	-12.2284	14.4605	-17.1782	8.99904	-2.89688	4.41082	5.94494	9.45669	3.89659	1.41452	0.522536
-0.11919	0.667574	12.9207	-7.0112	-12.8645	-128.861	-1.36952	10.0355	1.07507	8.0256	8.64506	2.50962	-32.0098	18.0331	-17.8955	-2.99187	-5.68638	7.0744	-0.323495	-111.547	1.06109	17.0692	-17.175	5.99667	-42.1243	6.90993	2.6073	-20.7579	11.798	-7.68207	-32.5274	6.89771	14.4489	11.9703	-9.19869	-2.68785	18.8585	-1.36577	8.17459	-8.90648	14.9157	-16.7881	7.34436	-4.00008	2.76453	5.23382	12.6545	5.09567	1.09786	0.500084
-0.980046	0.897365	11.1401	-6.04408	-8.80587	-86.7414	-1.5408	9.6783	-2.48708	7.44857	10.4063	6.71268	-31.3602	15.6795	-15.2415	-4.99684	-7.47874	5.43145	-3.08768	-121.948	4.87748	15.772	-15.8342	0.176331	-44.8405	8.20118	6.23068	-15.3815	9.75243	-4.64486	-28.9663	6.35687	2.52189	11.5642	-7.49184	-2.4954	7.06538	-3.72137	7.70099	-3.21163	13.5898	-14.1586	4.68939	-5.29048	2.77071	5.10239	14.6778	3.72611	0.300165	-1.26153
-2.98903	2.83619	7.14889	-2.41147	-4.70544	-21.0672	-1.04035	8.98257	-4.36352	8.6842	14.7047	10.12	-29.861	13.6557	-12.1151	-6.57263	-8.78395	6.27951	-5.75899	-98.9368	7.65461	13.9507	-13.3123	-2.16103	-44.0219	7.67057	9.87886	-12.2611	6.92303	0.439216	-26.9744	5.43048	-7.65134	9.771	-4.56094	-2.96528	-4.44027	-6.19149	7.50795	2.6087	11.7735	-10.3631	2.69356	-7.42993	4.13286	5.60955	14.6971	0.311872	0.495752	-4.10228
-6.14686	4.6183	4.25059	2.75748	-1.71358	47.9597	-0.094849	8.47344	-4.55386	9.26176	19.2907	11.9806	-26.6624	11.9608	-8.96015	-6.26892	-7.76718	7.64277	-8.56115	-45.2382	8.41386	12.8655	-9.58103	-0.579355	-40.4579	5.42002	11.4648	-12.1759	3.6577	6.22587	-26.0318	3.94234	-15.8523	8.23654	-1.32523	-2.95444	-14.6176	-8.48025	6.94429	6.93589	10.439	-7.48569	2.94385	-9.71675	5.20487	6.12472	13.8276	-3.70876	1.42439	-7.15669
-8.59537	4.37682	5.2348	6.26225	0.216344	103.278	0.699184	8.80947	-4.03254	7.21344	21.6121	12.3948	-22.0888	10.5135	-6.08883	-4.55207	-3.9515	7.58486	-11.3654	21.5273	6.95051	12.5526	-5.27596	1.39368	-35.9794	2.79892	10.1286	-13.8596	0.703493	10.4799	-24.9016	2.5857	-22.6096	8.0636	0.755613	-1.62255	-22.034	-9.27734	6.14709	9.03877	9.56683	-5.78651	5.21871	-10.3992	5.04951	6.17563	12.9411	-6.84419	1.84005	-9.94582
-8.59244	2.08364	8.63778	5.57724	2.88285	137.352	0.778231	10.1315	-4.14261	3.13708	20.6773	11.807	-17.3167	9.45277	-3.57615	-2.32914	0.621177	5.82468	-13.589	79.9236	4.68639	12.018	-0.909992	0.818628	-31.4857	1.85659	6.84111	-14.8092	-0.752746	11.1624	-22.9153	2.29176	-28.8926	8.8887	0.551077	0.511076	-26.1316	-7.35964	5.43784	9.00044	9.31597	-3.39735	8.18968	-8.34372	3.32444	5.46511	12.1073	-7.84422	0.959394	-11.7057
[truncated: 51 more columns]
