# Supplementary material for: Revealing single-neuron and network-activity interaction by combining high-density microelectrode array and optogenetics
Source: Nat Commun. 2024 Nov 11;15:9547. doi: 10.1038/s41467-024-53505-w (PMC11555060; doi:10.1038/s41467-024-53505-w)
Supplement: Supplementary file 9 — Souce Data File [file 41467_2024_53505_MOESM9_ESM.zip › SourceDataFile/Fig5.xlsx]

## Sheet: fig5a_scatterplotTop
ElapsedTime[s]	SpikeTimeFromStim[ms]
0.00405	4.05
1.0042	4.2
2.0043	4.3
3.00435	4.35
4.00435	4.35
5.00435	4.35
6.0045	4.5
7.00425	4.3
8.00465	4.7
9.00435	4.4
10.0044	4.45
11.0043	4.35
12.0045	4.5
13.0045	4.5
14.0045	4.55
15.0044	4.45
16.0047	4.75
17.0044	4.5
18.0043	4.4
19.0044	4.55
20.0043	4.45
21.0045	4.6
22.0044	4.5
23.0043	4.4
24.0043	4.5
25.0043	4.45
26.0042	4.35
27.0042	4.35
28.0043	4.45
29.0043	4.5
30.0042	4.4
31.0044	4.55
32.0044	4.55
33.0042	4.4
34.0042	4.45
35.0044	4.65
36.0042	4.35
37.0042	4.45
38.0044	4.55
39.0042	4.45
40.0042	4.45
41.0042	4.4
42.0042	4.4
43.0041	4.35
44.0042	4.45
45.0044	4.65
46.0042	4.5
47.0042	4.45
48.004	4.35
49.0042	4.45
50.0042	4.5
51.0042	4.45
52.0042	4.45
53.0042	4.45
54.0041	4.4
55.004	4.35
56.0042	4.55
57.0041	4.45
58.0042	4.55
59.004	4.4
60.004	4.4
61.0042	4.5
62.0043	4.65
63.0042	4.5
64.0041	4.55
65.0042	4.65
66.0041	4.55
67.0041	4.45
68.004	4.35
69.004	4.35
70.0041	4.45
71.0041	4.5
72.0041	4.5
73.0042	4.65
74.004	4.4
75.004	4.45
76.0041	4.5
77.004	4.4
78.004	4.45
79.004	4.4
80.0041	4.5
81.004	4.5
82.0039	4.4
83.0041	4.6
84.0038	4.3
85.0041	4.55
86.004	4.45
87.004	4.45
88.0037	4.25
89.0037	4.25
90.004	4.5
91.0048	5.35
92.004	4.5
93.0039	4.45
94.0038	4.4
95.0038	4.35
96.0037	4.25
97.004	4.6
98.0038	4.45
99.0038	4.45
100.004	4.5
101.004	4.3
102.004	4.2
103.004	4.35
104.004	4.45
105.004	4.4
106.004	4.35
107.004	4.35
108.004	4.45
109.004	4.3
110.004	4.35
111.004	4.3
112.004	4.55
113.004	4.5
114.004	4.5
115.004	4.3
116.004	4.5
117.004	4.6
118.004	4.4
119.004	4.65
120.004	4.4
121.004	4.55
122.004	4.45
123.004	4.55
124.004	4.55
125.004	4.45
126.004	4.4
127.004	4.4
128.004	4.35
129.004	4.5
130.004	4.55
131.004	4.45
132.003	3.95
133.004	4.45
134.003	4.2
135.004	4.45
136.004	4.45
137.004	4.5
138.004	4.45
139.004	4.5
140.004	4.4
141.004	4.55
142.004	4.5
143.004	4.4
144.004	4.35
145.004	4.65
146.004	4.45
147.004	4.4
148.004	4.5
149.004	4.4
150.004	4.5
151.004	4.45
152.004	4.45
153.003	4.35
154.004	4.45
155.004	4.55
156.004	4.5
157.004	4.5
158.004	4.5
159.004	4.6
160.004	4.5
161.004	4.5
162.004	4.5
163.003	4.4
164.004	4.6
165.004	4.55
166.003	4.4
167.004	4.5
168.004	4.6
169.003	4.4
170.004	4.6
171.003	4.4
172.003	4.5
173.003	4.3
174.003	4.2
175.004	4.55
176.004	4.6
177.004	4.6
178.003	4.25
179.003	4.45
180.003	4.15
181.003	4.55
182.003	4.4
183.003	4.45
184.003	4.45
185.003	4.35
186.003	4.25
187.003	4.45
188.003	4.45
189.003	4.35
190.003	4.5
191.003	4.35
192.003	4.25
193.003	4.15
194.003	4.4
195.003	4.35
196.003	4.4
197.003	4.25
198.003	4.35
199.003	4.3
200.003	4.4
201.003	4.45
202.003	4.55
203.003	4.45
204.003	4.5
205.003	4.55
206.003	4.5
207.003	4.55
208.003	4.3
209.003	4.5
210.003	4.4
211.003	4.7
212.003	4.55
213.003	4.5
214.003	4.55
215.003	4.45
216.003	4.35
217.003	4.35
218.003	4.35
219.003	4.5
220.003	4.3
221.003	4.45
222.003	4.55
223.003	4.5
224.003	4.4
225.003	4.35
226.003	4.45
227.003	4.5
228.003	4.6
229.003	4.45
230.003	4.5
231.003	4.4
232.003	4.45
233.003	4.3
234.003	4.45
235.003	4.5
236.003	4.3
237.003	4.3
238.003	4.25
239.003	4.45
240.003	4.4
241.003	4.4
242.003	4.6
243.003	4.3
244.003	4.5
245.003	4.5
246.003	4.5
247.003	4.45
248.003	4.3
249.003	4.35
250.003	4.5
251.003	4.55
252.003	4.7
253.003	4.45
254.003	4.55
255.003	4.5
256.003	4.45
257.003	4.55
258.003	4.5
259.003	4.4
260.003	4.5
261.003	4.5
262.003	4.6
263.003	4.4
264.003	4.4
265.003	4.4
266.003	4.4
267.002	3.95
268.003	4.3
269.003	4.4
270.003	4.35
271.002	4.1
272.003	4.3
273.003	4.3
274.003	4.45
275.003	4.45
276.003	4.45
277.003	4.35
278.003	4.35
279.003	4.4
280.003	4.4
281.003	4.3
282.003	4.45
283.003	4.3
284.003	4.5
285.003	4.5
286.003	4.45
287.003	4.4
288.003	4.4
289.003	4.4
290.003	4.55
291.003	4.45
292.003	4.4
293.003	4.55
294.003	4.6
295.003	4.45
296.002	4.2
297.003	4.35
298.003	4.45
299.003	4.55
300.002	4.35
301.002	4.35
302.003	4.4
303.003	4.4
304.002	4.35
305.003	4.4
306.002	4.35
307.002	4.35
308.003	4.5
309.003	4.45
310.002	4.4
311.002	4.4
312.002	4.4
313.003	4.45
314.002	4.3
315.003	4.5
316.002	4.4
317.002	4.35
318.002	4.1
319.003	4.55
320.003	4.5
321.002	4.45
322.002	4.35
323.002	4.45
324.002	4.45
325.002	4.45
326.003	4.6
327.002	4.4
328.002	4.2
329.002	4.45
330.002	4.45
331.002	4.45
332.002	4.35
333.002	4.5
334.002	4.45
335.002	4.45
336.002	4.45
337.002	4.45
338.002	4.45
339.002	4.4
340.002	4.35
341.002	4.45
342.002	4.45
343.002	4.35
344.002	4.55
345.002	4.5
346.002	4.45
347.002	4.35
348.002	4.45
349.002	4.5
350.002	4.4
351.002	4.4
352.002	4.4
353.002	4.4
354.002	4.5
355.002	4.5
356.002	4.5
357.002	4.55
358.002	4.4
359.002	4.25
360.002	4.55
361.002	4.5
362.002	4.5
363.002	4.55
364.002	4.5
365.002	4.4
366.002	4.35
367.002	4.3
368.002	4.65
369.002	4.4
370.002	4.35
371.002	4.45
372.002	4.45
373.002	4.5
374.002	4.45
375.002	4.4
376.002	4.45
377.002	4.3
378.002	4.5
379.002	4.45
380.002	4.45
381.002	4.4
382.002	4.4
383.002	4.3
384.002	4.55
385.002	4.5
386.002	4.4
387.002	4.5
388.002	4.5
389.002	4.45
390.002	4.35
391.002	4.45
392.002	4.5
393.002	4.45
394.002	4.4
395.002	4.25
396.002	4.45
397.002	4.55
398.002	4.4
399.002	4.55
400.002	4.35
401.002	4.3
402.002	4.5
403.002	4.35
404.002	4.45
405.002	4.3
406.002	4.4
407.002	4.5
408.002	4.45
409.002	4.5
410.002	4.35
411.002	4.5
412.002	4.45
413.002	4.35
414.002	4.3
415.002	4.3
416.002	4.4
417.002	4.45
418.002	4.35
419.002	4.55
420.002	4.5
421.002	4.45
422.002	4.35
423.002	4.4
424.002	4.3
425.002	4.3
426.002	4.4
427.002	4.35
428.002	4.4
429.002	4.4
430.002	4.45
431.002	4.4
432.002	4.35
433.002	4.5
434.002	4.55
435.002	4.45
436.002	4.45
437.002	4.3
438.002	4.2
439.002	4.35
440.002	4.45
441.002	4.3
442.002	4.4
443.002	4.45
444.002	4.45
445.002	4.45
446.002	4.4
447.002	4.45
448.002	4.4
449.002	4.5
450.002	4.25
451.002	4.4
452.002	4.5
453.002	4.35
454.002	4.4
455.002	4.35
456.002	4.4
457.001	4.25
458.002	4.3
459.002	4.35
460.002	4.45
461.002	4.5
462.002	4.4
463.002	4.4
464.002	4.5
465.001	4.3
466.001	4.3
467.002	4.5
468.002	4.6
469.002	4.45
470.002	4.5
471.002	4.4
472.002	4.4
473.002	4.45
474.002	4.4
475.002	4.4
476.002	4.6
477.001	4.4
478.002	4.45
479.002	4.65
480.001	4.35
481.002	4.55
482.002	4.45
483.001	4.4
484.001	4.45
485.001	4.45
486.002	4.5
487.002	4.5
488.002	4.55
489.001	4.45
490.001	4.3
491.001	4.2
492.001	4.5
493.002	4.55
494.001	4.45
495.001	4.5
496.001	4.5
497.001	4.35
498.001	4.5
499.001	4.2
500.001	4.5
501.001	4.35
502.001	4.55
503.001	4.45
504.001	4.4
505.001	4.5
506.001	4.35
507.001	4.4
508.001	4.45
509.001	4.35
510.001	4.4
511.001	4.5
512.001	4.4
513.001	4.6
514.001	4.5
515.001	4.5
516.001	4.45
517.001	4.35
518.001	4.5
519.001	4.4
520.001	4.45
521.001	4.5
522.001	4.55
523.001	4.45
524.001	4.55
525.001	4.55
526.001	4.6
527.001	4.55
528.001	4.35
529.001	4.4
530.001	4.4
531.001	4.4
532.001	4.5
533.001	4.55
534.001	4.5
535.001	4.45
536.001	4.3
537.001	4.4
538.001	4.5
539.001	4.3
540.001	4.4
541.001	4.4
542.001	4.45
543.001	4.5
544.001	4.6
545.001	4.35
546.001	4.45
547.001	4.5
548.001	4.55
549.001	4.45
550.001	4.5
551.001	4.55
552.001	4.3
553.001	4.3
554.001	4.25
555.001	4.3
556.001	4.4
557.001	4.3
558.001	4.45
559.001	4.45
560.001	4.45
561.001	4.45
562.001	4.4
563.001	4.15
564.001	4.3
565.001	4.5
566.001	4.45
567.001	4.5
568.001	4.45
569.001	4.4
570.001	4.45
571.001	4.25
572.001	4.4
573.001	4.35
574.001	4.45
575.001	4.35
576.001	4.3
577.001	4.4
578.001	4.5
579.001	4.35
580.001	4.2
581.001	4.4
582.001	4.4
583.001	4.3
584.001	4.4
585.001	4.2
586.001	4.35
587.001	4.2
588.001	4.2
589.001	4.25
590	4.1
591.001	4.35
592	4.15
593.001	4.3
594	4.1
595.001	4.2
596.001	4.25
597.001	4.35
598	4.2
599	4.15
600.001	4.35
601.001	4.25
602.001	4.35
603	4.05
604.001	4.3
605.001	4.4
606.001	4.3
607	4.25
608.001	4.3
609.001	4.3
610.001	4.5
611	4.15
612	4.3
613.001	4.35
614.001	4.4
615.001	4.35
616	4.15
617	4.15
618	4.2
619.001	4.35
620	4.25
621.001	4.4
622	4.35
623	4.25
624	4.1
625	4.25
626	4.3
627	4.25
628	4.3
629	4.35
630	4.4
631	4.25
632.001	4.45
633	4.35
634.001	4.45
635	4.15
636	4.2
637	4.4
638	4.4
639	4.3
640	4.1
641	4.2
642.001	4.55
643	4.2
644	4.3
645	4.35
646	4.35
647	4.35
648	4.2
649	4.35
650	4.35
651	4.3
652	4.45
653	4.45
654	4.35
655	4.35
656	4.3
657	4.4
658	4.5
659	4.3
660	4.3
661	4.5
662	4.3
663	4.25
664	4.5
665	4.3
666	4.3
667	4.3
668	4.15
669	4.3
670	4.35
671	4.05
672	4.15
673	4.25
674	4.2
675	4.15
676	4.3
677	4.3
678	4.45
679	4.3
680	4.3
681	4.15
682	4.25
683	4.2
684	4.25
685	4.2
686	4.2
687	4.35
688	4.2
689	4.25
690	4.35
691	4.3
692	4.45
693	4.3
694	4.3
695	4.2
696	4.25
697	4.3
698	4.25
699	4.15
700	4.3
701	4.4
702	4.25
703	4.3
704	4.1
705	4.3
#NUM!	#NUM!
707.001	5.2
708.001	5.15
709.001	5.6
710.001	5.25
711.001	5.5
712.001	5.6
713.001	4.95
714	4.75
715	4.6
716	4.55
717	4.45
718	4.65
719	4.6
720	4.55
721	4.45
722	4.6
723	4.45
724	4.35
725	4.7
726	4.55
727	4.4
728	4.45
729	4.4
730	4.4
731	4.45
732	4.35
733	4.5
734	4.45
735	4.5
736	4.5
737	4.55
738	4.2
739	4.45
740	4.45
741	4.4
742	4.5
743	4.5
744	4.5
745	4.45
746	4.5
747	4.45
748	4.55
749	4.55
750	4.45
751	4.5
752	4.45
753	4.5
754	4.45
755	4.35
756	4.45
757	4.3
758	4.5
759	4.3
760	4.45
761	4.35
762	4.3
763	4.3
764	4.5
764.999	4.15
766	4.3
767	4.25
768	4.35
769	4.35
770	4.35
771	4.45
772	4.4
773	4.45
774	4.35
775	4.35
776	4.45
776.999	4.15
777.999	4.2
779	4.35
780	4.4
781	4.35
782	4.35
783	4.35
784	4.35
785	4.4
785.999	4.25
786.999	4.25
787.999	4.15
788.999	4.15
789.999	4.3
791	4.5
791.999	4.3
793	4.45
793.999	4.3
794.999	4.25
795.999	4.35
797	4.45
798	4.45
798.999	4.4
799.999	4.3
800.999	4.3
801.999	4.4
803	4.45
803.999	4.35
804.999	4.35
805.999	4.35
806.999	4.3
807.999	4.4
808.999	4.25
809.999	4.35
810.999	4.25
811.999	4.3
812.999	4.25
813.999	4.2
814.999	4.2
815.999	4.25
816.999	4.35
817.999	4.3
818.999	4.2
819.999	4.35
820.999	4.25
821.999	4.25
822.999	4.25
823.999	4.2
824.999	4.25
825.999	4.3
826.999	4.15
827.999	4.25
828.999	4.15
829.999	4.15
830.999	4.3
831.999	4.1
832.999	4.2
833.999	4.15
834.999	4.25
835.999	4.35
836.999	4.2
837.999	4.35
838.999	4.15
839.999	4.2
840.999	4.45
841.999	4.2
842.999	4.3
843.999	4.1
844.999	4.35
845.999	4.15
846.999	4.1
847.999	4.1
848.999	4.05
849.999	4.1
850.999	4.05
851.999	4.05
852.999	4.25
853.999	4.2
854.999	4.25
855.999	4.2
856.999	4.2
857.999	4.15
858.999	4
859.999	4.25
860.999	4.35
861.999	4.2
862.999	4.15
863.999	4.3
864.999	4.25
865.999	4.25
866.999	4.2
867.999	4.3
868.999	4.1
869.999	4.1
870.999	4.25
871.999	4.2
872.999	4.2
873.999	4.2
874.999	4.4
875.999	4.2
876.999	4.25
877.999	4.2
878.999	4.2
879.999	4.05
880.999	4.05
881.999	4.25
882.999	4.1
883.999	4.05
884.999	4.2
885.999	4.25
886.999	4.1
887.999	4.1
888.999	4.15
889.999	4.15
890.999	4.2
891.999	4.25
892.999	4.25
893.999	4.3
894.999	4.2
895.999	4.25
896.999	4.2
897.999	4.3
898.999	4.25
899.999	4.1
900.999	4.25
901.999	4.25
902.999	4.1
903.999	4.2
904.999	4.2
905.999	4.2
906.999	4.2
907.999	4.15
908.999	4.15
909.999	4.2
910.999	4.35
911.998	4.1
912.999	4.15
913.999	4.4
914.998	4.1
915.998	4.1
916.999	4.2
917.999	4.2
918.998	4.1
919.999	4.2
920.998	3.9
921.998	4.1
922.998	4.05
923.998	4.05
924.998	4.2
925.999	4.3
926.998	4
927.999	4.25
928.998	4.05
929.998	4.1
930.998	4.15
931.998	4.2
932.998	4.15
933.998	4.25
934.998	4.25
935.998	4
936.998	4
937.998	4.15
938.998	4.2
939.998	4.05
940.998	4.05
941.998	4.05
942.998	4.15
943.998	4.15
944.998	4.2
945.998	4.2
946.998	3.9
947.998	4.1
948.998	4.1
949.998	4.15
950.998	4.15
951.998	4.05
952.998	4.05
953.998	4
954.998	4.05
955.998	4.1
956.998	4.15
957.998	4.15
958.998	4
959.998	4.05
960.998	4.3
961.998	4.1
962.998	4
963.998	4.05
964.998	4.05
965.998	4.05
966.998	4.15
967.998	4.2
968.998	4.05
969.998	4.1
970.998	4.1
971.998	4.1
972.998	4.25
973.998	4.2
974.998	4.2
975.998	4
976.998	4.1
977.998	4.1
978.998	4.25
979.998	4.15
980.998	4.25
981.998	4.15
982.998	4.15
983.998	4.15
984.998	4.2
985.998	4
986.998	4.1
987.998	4.1
988.998	4.25
989.998	4.15
990.998	4.05
991.998	4.2
992.998	4.05
993.998	4.1
994.998	4.05
995.998	4.25
996.998	4.05
997.998	4.05
998.998	4.15
999.998	4
1001	4
1002	3.9
1003	4.05
1004	4
1005	4.05
1006	4
1007	4.05
1008	4.1
1009	4.15
1010	4.25
1011	4
1012	3.95
1013	4.1
1014	4.1
1015	4
1016	4.15
1017	4
1018	3.9
1019	4.1
1020	4
1021	3.85
1022	3.95
1023	4.2
1024	4.05
1025	4
1026	4.05
1027	3.85
1028	4.05
1029	3.9
1030	4.15
1031	4.05
1032	4.15
1033	3.95
1034	4.05
1035	4
1036	3.9
1037	4.1
1038	4.15
1039	4.1
1040	4.05
1041	3.95
1042	4.05
1043	4
1044	4
1045	4.1
1046	4.1
1047	4.05
1048	3.9
1049	3.95
1050	4
1051	4
1052	3.95
1053	3.85
1054	4
1055	4.1
1056	4
1057	3.95
1058	4.05
1059	4.05
1060	4.15
1061	3.95
1062	4
1063	3.95
1064	4.05
1065	3.9
1066	3.9
1067	3.8
1068	3.85
1069	4.05
1070	3.95
1071	4
1072	3.95
1073	3.95
1074	4
1075	3.9
1076	3.7
1077	3.95
1078	3.95
1079	4.05
1080	4
1081	4
1082	3.85
1083	3.95
1084	3.85
1085	3.85
1086	4
1087	4
1088	4
1089	4
1090	4.05
1091	3.9
1092	3.95
1093	4
1094	3.9
1095	3.95
1096	4
1097	4
1098	3.95
1099	4.15
1100	3.95
1101	3.95
1102	4
1103	3.95
1104	3.95
1105	3.95
1106	3.9
1107	4.05
1108	3.85
1109	3.95
1110	4.1
1111	3.95
1112	3.95
1113	3.95
1114	3.95
1115	3.8
1116	3.8
1117	3.8
1118	3.9
1119	4
1120	3.95
1121	3.95
1122	3.9
1123	3.9
1124	3.85
1125	3.85
1126	3.95
1127	3.9
1128	3.95
1129	3.9
1130	4
1131	3.9
1132	3.85
1133	4
1134	3.85
1135	3.9
1136	3.95
1137	3.95
1138	3.85
1139	3.85
1140	4
1141	3.85
1142	3.9
1143	3.9
1144	3.9
1145	3.85
1146	3.7
1147	3.85
1148	3.75
1149	3.8
1150	3.95
1151	3.75
1152	3.85
1153	3.95
1154	3.85
1155	3.9
1156	3.85
1157	3.85
1158	4
1159	3.85
1160	3.8
1161	3.85
1162	3.8
1163	3.85
1164	3.7
1165	3.75
1166	3.85
1167	3.85
1168	3.8
1169	3.85
1170	3.9
1171	3.8
1172	3.8
1173	3.8
1174	3.85
1175	3.6
1176	3.75
1177	3.8
1178	3.6
1179	3.8
1180	3.7
1181	3.8
1182	3.8
1183	3.85
1184	3.9
1185	3.7
1186	3.65
1187	3.85
1188	3.75
1189	3.7
1190	3.8
1191	3.85
1192	3.75
1193	3.85
1194	3.75
1195	3.8
1196	3.7
1197	3.7
1198	3.7
1199	3.75
1200	3.65
1201	3.75
1202	3.8
1203	3.75
1204	3.75
1205	3.7
1206	3.75
1207	3.85
1208	3.65
1209	3.7
1210	3.65
1211	3.75
1212	3.85
1213	3.65
1214	3.7
1215	3.7
1216	3.65
1217	3.75
1218	3.85
1219	3.75
1220	3.7
1221	3.7
1222	3.65
1223	3.7
1224	3.75
1225	3.65
1226	3.7
1227	3.65
1228	3.7
1229	3.6
1230	3.7
1231	3.7
1232	3.7
1233	3.75
1234	3.65
1235	3.7
1236	3.75
1237	3.65
1238	3.8
1239	3.65
1240	3.75
1241	3.8
1242	3.75
1243	3.75
1244	3.65
1245	3.7
1246	3.65
1247	3.6
1248	3.8
1249	3.75
1250	3.65
1251	3.75
1252	3.65
1253	3.75
1254	3.7
1255	3.65
1256	3.75
1257	3.7
1258	3.65
1259	3.65
1260	3.7
1261	3.55
1262	3.65
1263	3.6
1264	3.75
1265	3.65
1266	3.6
1267	3.6
1268	3.65
1269	3.65
1270	3.65
1271	3.7
1272	3.6
1273	3.65
1274	3.65
1275	3.65
1276	3.65
1277	3.55
1278	3.75
1279	3.7
1280	3.6
1281	3.7
1282	3.7
1283	3.8
1284	3.7
1285	3.55
1286	3.65
1287	3.75
1288	3.6
1289	3.65
1290	3.7
1291	3.7
1292	3.6
1293	3.55
1294	3.6
1295	3.7
1296	3.7
1297	3.6
1298	3.55
1299	3.6
1300	3.7
1301	3.65
1302	3.7
1303	3.65
1304	3.65
1305	3.65
1306	3.65
1307	3.65
1308	3.65
1309	3.5
1310	3.65
1311	3.6
1312	3.65
1313	3.55
1314	3.6
1315	3.55
1316	3.6
1317	3.5
1318	3.55
1319	3.65
1320	3.5
1321	3.65
1322	3.6
1323	3.6
1324	3.5
1325	3.45
1326	3.55
1327	3.65
1328	3.5
1329	3.6
1330	3.55
1331	3.55
1332	3.5
1333	3.45
1334	3.3
1335	3.55
1336	3.65
1337	3.6
1338	3.55
1339	3.55
1340	3.55
1341	3.5
1342	3.45
1343	3.5
1344	3.6
1345	3.6
1346	3.55
1347	3.5
1348	3.45
1349	3.5
1350	3.55
1351	3.7
1352	3.5
1353	3.65
1354	3.55
1355	3.6
1356	3.6
1357	3.55
1358	3.5
1359	3.5
1360	3.7
1361	3.65
1362	3.5
1363	3.6
1364	3.55
1364.99	3.45
1366	3.6
1367	3.6
1368	3.6
1369	3.55
1370	3.6
1371	3.55
1371.99	3.45
1373	3.65
1373.99	3.5
1375	3.6
1376	3.6
1376.99	3.5
1378	3.7
1379	3.6
1379.99	3.5
1381	3.6
1381.99	3.55
1382.99	3.55
1383.99	3.5
1384.99	3.55
1385.99	3.6
1386.99	3.55
1387.99	3.6
1388.99	3.5
1389.99	3.5
1391	3.7
1391.99	3.6
1392.99	3.6
1393.99	3.6
1394.99	3.5
1395.99	3.6
1396.99	3.6
1397.99	3.55
1398.99	3.55
1399.99	3.55
1400.99	3.5
1401.99	3.6
1402.99	3.5
1403.99	3.55
1404.99	3.65
1405.99	3.5
1406.99	3.5
1407.99	3.65
1408.99	3.55
1409.99	3.55
1410.99	3.55
1411.99	3.45
1412.99	3.6
1413.99	3.5
1414.99	3.5
1415.99	3.6
1416.99	3.6
1417.99	3.55
1418.99	3.7
1419.99	3.45
1420.99	3.55
1421.99	3.6
1422.99	3.6
1423.99	3.65
1424.99	3.6
1425.99	3.6
1426.99	3.6
1427.99	3.5
1428.99	3.55
1429.99	3.5
1430.99	3.55
1431.99	3.55
1432.99	3.6
1433.99	3.5
1434.99	3.5
1435.99	3.5
1436.99	3.5
1437.99	3.45
1438.99	3.55
1439.99	3.65
1440.99	3.55
1441.99	3.55
1442.99	3.45
1443.99	3.55
1444.99	3.55
1445.99	3.5
1446.99	3.45
1447.99	3.5
1448.99	3.55
1449.99	3.5
1450.99	3.55
1451.99	3.6
1452.99	3.55
1453.99	3.4
1454.99	3.55
1455.99	3.6
1456.99	3.5
1457.99	3.6
1458.99	3.5
1459.99	3.45
1460.99	3.55
1461.99	3.5
1462.99	3.6
1463.99	3.55
1464.99	3.55
1465.99	3.5
1466.99	3.55
1467.99	3.6
1468.99	3.55
1469.99	3.5
1470.99	3.65
1471.99	3.5
1472.99	3.5
1473.99	3.55
1474.99	3.55
1475.99	3.5
1476.99	3.6
1477.99	3.35
1478.99	3.6
1479.99	3.55
1480.99	3.65
1481.99	3.4
1482.99	3.5
1483.99	3.45
1484.99	3.5
1485.99	3.35
1486.99	3.5
1487.99	3.5
1488.99	3.55
1489.99	3.5
1490.99	3.55
1491.99	3.5
1492.99	3.45
1493.99	3.4
1494.99	3.6
1495.99	3.55
1496.99	3.45
1497.99	3.5
1498.99	3.6
1499.99	3.6
1500.99	3.6
1501.99	3.55
1502.99	3.55
1503.99	3.45
1504.99	3.5
1505.99	3.55
1506.99	3.5
1507.99	3.5
1508.99	3.45
1509.99	3.5
1510.99	3.55
1511.99	3.6
1512.99	3.5
1513.99	3.55
1514.99	3.5
1515.99	3.5
1516.99	3.5
1517.99	3.55
1518.99	3.5
1519.99	3.6
1520.99	3.55
1521.99	3.5
1522.99	3.6
1523.99	3.5
1524.99	3.55
1525.99	3.5
1526.99	3.45
1527.99	3.55
1528.99	3.45
1529.99	3.55
1530.99	3.55
1531.99	3.5
1532.99	3.55
1533.99	3.5
1534.99	3.45
1535.99	3.5
1536.99	3.55
1537.99	3.6
1538.99	3.6
1539.99	3.55
1540.99	3.6
1541.99	3.5
1542.99	3.6
1543.99	3.55
1544.99	3.6
1545.99	3.6
1546.99	3.7
1547.99	3.6
1548.99	3.6
1549.99	3.5
1550.99	3.5
1551.99	3.7
1552.99	3.5
1553.99	3.55
1554.99	3.3
1555.99	3.3
1556.99	3.5
1557.99	3.5
1558.99	3.65
1559.99	3.6
1560.99	3.55
1561.99	3.6
1562.99	3.5
1563.99	3.5
1564.99	3.55
1565.99	3.65
1566.99	3.55
1567.99	3.45
1568.99	3.65
1569.99	3.6
1570.99	3.5
1571.99	3.4
1572.99	3.5
1573.99	3.5
1574.99	3.45
1575.99	3.55
1576.99	3.55
1577.99	3.45
1578.99	3.45
1579.99	3.55
1580.99	3.45
1581.99	3.55
1582.99	3.5
1583.99	3.65
1584.99	3.55
1585.99	4.55
1586.99	4.8
1587.99	4.8
#NUM!	#NUM!
1590	5.85
#NUM!	#NUM!
1591.99	4.55
1592.99	4.45
1593.99	4.2
1594.99	4.15
1595.99	4.15
1596.99	4.1
1597.99	4.15
1598.99	4.05
1599.99	4.15
1600.99	4
1601.99	4
1602.99	3.95
1603.99	4.05
1604.99	3.95
1605.99	3.9
1606.99	3.75
1607.99	4
1608.99	3.9
1609.99	3.85
1610.99	3.85
1611.99	3.9
1612.99	3.9
1613.99	3.9
1614.99	3.85
1615.99	3.95
1616.99	3.8
1617.99	3.85
1618.99	3.8
1619.99	3.95
1620.99	3.85
1621.99	3.8
1622.99	3.9
1623.99	3.8
1624.99	3.8
1625.99	3.8
1626.99	3.75
1627.99	3.75
1628.99	3.8
#NUM!	#NUM!
1630.99	3.75
1631.99	3.75
1632.99	3.75
1633.99	3.8
1634.99	3.9
1635.99	3.85
1636.99	3.8
1637.99	3.75
1638.99	3.75
1639.99	3.85
1640.99	3.8
1641.99	3.8
1642.99	3.8
1643.99	3.8
1644.99	3.75
1645.99	3.75
1646.99	3.7
1647.99	3.75
1648.99	3.7
1649.99	3.8
1650.99	3.8
1651.99	3.7
1652.99	3.65
1653.99	3.7
1654.99	3.75
1655.99	3.8
1656.99	3.8
1657.99	3.75
1658.99	3.8
1659.99	3.7
1660.99	3.75
1661.99	3.75
1662.99	3.75
1663.99	3.7
1664.99	3.7
1665.99	3.75
1666.99	3.65
1667.99	3.7
1668.99	3.75
1669.99	3.75
1670.99	3.65
1671.99	3.65
1672.99	3.7
1673.99	3.75
1674.99	3.7
1675.99	3.7
1676.99	3.7
1677.99	3.65
1678.99	3.65
1679.99	3.75
1680.99	3.7
1681.99	3.7
#NUM!	#NUM!
1683.99	3.7
1684.99	3.75
1685.99	3.75
1686.99	3.7
1687.99	3.75
1688.99	3.75
1689.99	3.75
1690.99	3.65
1691.99	3.65
1692.99	3.7
1693.99	3.6
1694.99	3.7
1695.99	3.6
1696.99	3.7
1697.99	3.75
1698.99	3.6
1699.99	3.65
1700.99	3.7
1701.99	3.65
1702.99	3.65
1703.99	3.6
1704.99	3.55
1705.99	3.55
1706.99	3.7
1707.99	3.65
1708.99	3.65
1709.99	3.6
1710.99	3.55
1711.99	3.7
1712.99	3.7
1713.99	3.65
1714.99	3.65
1715.99	3.6
1716.99	3.6
1717.99	3.6
1718.99	3.6
1719.99	3.7
1720.99	3.65
1721.99	3.65
1722.99	3.6
1723.99	3.65
1724.99	3.5
1725.99	3.6
1726.99	3.6
1727.99	3.55
1728.99	3.65
1729.99	3.6
1730.99	3.6
1731.99	3.6
1732.99	3.6
1733.99	3.55
1734.99	3.65
#NUM!	#NUM!
1736.99	3.65
1737.99	3.55
1738.99	3.5
1739.99	3.5
1740.99	3.7
1741.99	3.65
1742.99	3.6
1743.99	3.55
1744.99	3.7
1745.99	3.55
1746.99	3.55
1747.99	3.5
1748.99	3.6
1749.99	3.5
1750.99	3.5
1751.99	3.5
1752.99	3.55
1753.99	3.6
1754.99	3.55
1755.99	3.5
1756.99	3.6
1757.99	3.6
1758.99	3.5
1759.99	3.55
1760.99	3.65
1761.99	3.55
1762.99	3.45
1763.99	3.7
1764.99	3.6
1765.99	3.6
1766.99	3.55
1767.99	3.6
1768.99	3.45
1769.99	3.6
1770.99	3.55
1771.99	3.65
1772.99	3.6
1773.99	3.6
1774.99	3.55
1775.99	3.5
1776.99	3.6
1777.99	3.65
1778.99	3.45
1779.99	3.5
1780.99	3.6
1781.99	3.7
1782.99	3.55
1783.99	3.55
1784.99	3.5
1785.99	3.65
1786.99	3.55
1787.99	3.6
1788.99	3.55
1789.99	3.55
1790.99	3.6
1791.99	3.55
1792.99	3.55
1793.99	3.6
1794.99	3.6
1795.99	3.55
1796.99	3.6
1797.99	3.6
1798.99	3.6
1799.99	3.55
1800.99	3.6
1801.99	3.65
1802.99	3.6
1803.99	3.6
1804.99	3.6
1805.99	3.5
1806.99	3.6
1807.99	3.65
1808.99	3.55
1809.99	3.65
1810.99	3.55
1811.99	3.65
1812.99	3.6
1813.99	3.6
1814.99	3.65
1815.99	3.55
1816.99	3.65
1817.99	3.45
1818.99	3.55
1819.99	3.55
1820.99	3.6
1821.99	3.6
1822.99	3.6
1823.99	3.65
1824.99	3.55
1825.99	3.5
1826.99	3.6
1827.99	3.5
1828.99	3.55
1829.99	3.6
1830.99	3.55
1831.99	3.65
1832.99	3.6
1833.99	3.55
1834.99	3.55
1835.99	3.6
1836.99	3.8
#NUM!	#NUM!
1838.99	3.9
1839.99	4.2
1840.99	4.45
1841.99	4.7
1842.99	4.2
1843.99	4.6
1844.99	4.25
1845.99	4.2
1846.99	4.15
1847.99	4.05
1848.99	4.1
1849.99	4.05
1850.99	4.1
1851.99	4
1852.99	3.95
1853.99	3.95
1854.99	3.9
1855.99	4
1856.99	3.9
1857.99	3.9
1858.99	3.9
1859.99	3.9
1860.99	3.85
1861.99	3.9
1862.99	3.85
1863.99	3.95
1864.99	3.85
1865.99	3.95
1866.99	3.85
1867.99	3.9
1868.99	3.85
1869.99	3.8
1870.99	3.85
1871.99	3.65
1872.99	3.75
1873.99	3.75
1874.99	3.75
1875.99	3.75
1876.99	3.85
1877.99	3.8
1878.99	3.75
1879.99	3.75
1880.99	3.75
1881.99	3.8
1882.99	3.8
1883.99	3.8
1884.99	3.85
1885.99	3.7
1886.99	3.75
1887.99	3.7
1888.99	3.8
1889.99	3.7
1890.99	3.75
1891.99	3.85
1892.99	3.75
1893.99	3.65
1894.99	3.7
1895.99	3.8
1896.99	3.75
1897.99	3.75
1898.99	3.7
1899.99	3.75
1900.99	3.75
1901.99	3.85
1902.99	3.75
1903.99	3.75
1904.99	3.8
1905.99	3.65
1906.99	3.7
1907.99	3.75
1908.99	3.65
1909.99	3.65
1910.99	3.75
1911.99	3.75
1912.99	3.85
1913.99	3.7
1914.99	3.7
1915.99	3.7
1916.99	3.8
1917.99	3.75
1918.99	3.8
1919.99	3.75
1920.99	3.7
1921.99	3.75
1922.99	3.7
1923.99	3.75
1924.99	3.8
1925.99	3.7
1926.99	3.75
1927.99	3.7
1928.99	3.75
1929.99	3.75
1930.99	3.75
1931.99	3.75
1932.99	3.8
1933.99	3.85
1934.99	3.75
1935.99	3.75
1936.99	3.65
1937.99	3.7
1938.99	3.65
1939.99	3.8
1940.99	3.75
1941.99	3.8
1942.99	3.7
1943.99	3.6
1944.99	3.7
1945.99	3.9
1946.99	3.8
1947.99	3.7
1948.99	3.7
1949.99	3.75
1950.99	3.7
1951.99	3.8
1952.99	3.7
1953.99	3.75
1954.99	3.7
1955.99	3.6
1956.99	3.7
1957.99	3.75
1958.99	3.7
1959.99	3.75
1960.99	3.7
1961.99	3.7
1962.99	3.8
1963.99	3.75
1964.99	3.6
1965.99	3.75
1966.99	3.75
1967.99	3.7
1968.99	2.4
1969.99	3.75
1970.99	3.7
1971.99	3.7
1972.99	3.8
1973.99	3.75
1974.99	3.8
1975.99	3.7
1976.99	3.6
1977.99	3.7
1978.99	3.7
1979.99	3.75
1980.99	3.7
1981.99	3.75
1982.99	3.7
1983.99	3.65
1984.99	3.65
1985.99	3.65
1986.99	3.7
1987.99	3.65
1988.99	3.75
1989.99	3.7
1990.99	3.7
1991.99	3.6
1992.99	3.6
1993.99	3.6
1994.99	3.6
1995.99	3.75
1996.99	3.65
1997.99	3.7
[truncated: 1,584 more rows]

## Sheet: fig5a_scatterplotBottom
ElapsedTime[s]	SpikeTimeFromStim[ms]
0.1936	4.1
1.19365	4.15
2.19365	4.15
3.1936	4.15
4.1938	4.35
5.19365	4.2
6.1936	4.15
7.19375	4.3
8.19375	4.3
9.19365	4.2
10.1936	4.2
11.1936	4.25
12.1935	4.1
13.1937	4.35
14.1937	4.35
15.1937	4.35
16.1938	4.35
17.1936	4.2
18.1938	4.4
19.1936	4.25
20.1937	4.35
21.1938	4.4
22.1938	4.45
23.1937	4.35
24.1937	4.3
25.1938	4.4
26.1937	4.3
27.1938	4.45
28.1935	4.25
29.1936	4.3
30.1936	4.3
#NUM!	#NUM!
32.1936	4.25
33.1935	4.2
34.1934	4.1
35.1936	4.35
36.1936	4.3
37.1936	4.3
38.1936	4.4
39.1935	4.25
40.1936	4.3
41.1934	4.2
42.1934	4.2
43.1936	4.3
44.1936	4.45
45.1935	4.3
46.1936	4.35
47.1935	4.3
48.1934	4.2
49.1935	4.3
50.1936	4.35
51.1934	4.2
52.1935	4.35
53.1934	4.2
54.1934	4.3
55.1934	4.2
56.1934	4.3
57.1935	4.35
58.1934	4.2
59.1934	4.2
60.1934	4.3
61.1934	4.25
62.1932	4.1
63.1935	4.4
64.1933	4.15
65.1933	4.25
66.1934	4.3
67.1933	4.2
68.1934	4.4
69.1934	4.35
70.1934	4.35
71.1933	4.3
72.1934	4.35
73.1933	4.25
74.1934	4.35
75.1934	4.4
76.1933	4.35
77.1932	4.2
78.1933	4.3
79.1934	4.4
80.1933	4.25
81.1934	4.45
82.1933	4.35
83.1933	4.35
#NUM!	#NUM!
85.1933	4.4
86.1933	4.35
87.1932	4.25
88.1933	4.3
89.1932	4.25
90.1933	4.35
91.1932	4.2
92.1933	4.35
93.1933	4.45
94.1932	4.3
95.1932	4.3
96.1933	4.4
97.1933	4.45
98.1932	4.25
99.1933	4.4
100.193	4.3
101.193	4.45
102.193	4.3
103.193	4.35
104.193	4.45
105.193	4.3
106.193	4.25
107.193	4.4
108.193	4.5
109.193	4.45
110.193	4.45
111.193	4.3
112.193	4.55
113.193	4.3
114.193	4.55
115.193	4.35
116.193	4.45
117.193	4.3
118.193	4.45
119.193	4.1
120.193	4.3
121.193	4.4
122.193	4.45
123.193	4.25
124.193	4.5
125.193	4.5
126.193	4.35
127.193	4.45
128.193	4.45
129.193	4.35
130.193	4.25
131.193	4.15
132.193	4.45
133.193	4.55
134.193	4.45
135.193	4.35
136.193	4.3
137.193	4.4
138.193	4.35
139.193	4.25
140.193	4.25
141.193	4.5
142.193	4.45
143.193	4.3
144.193	4.1
145.193	4.4
146.193	4.35
147.193	4.1
148.193	4.35
149.193	4.5
150.193	4.4
151.193	4.45
152.193	4.25
153.193	4.4
154.193	4.4
155.193	4.4
156.193	4.35
157.193	4.3
158.193	4.4
159.193	4.4
160.193	4.45
161.193	4.4
162.193	4.3
163.193	4.3
164.193	4.3
165.193	4.3
166.193	4.45
167.193	4.35
168.193	4.4
169.193	4.25
170.193	4.3
171.193	4.35
172.193	4.3
173.193	4.55
174.193	4.35
175.193	4.35
176.193	4.4
177.193	4.4
178.193	4.35
179.193	4.4
180.193	4.35
181.193	4.3
182.193	4.4
183.193	4.35
184.193	4.45
185.193	4.45
186.193	4.55
187.193	4.4
188.193	4.5
189.193	4.4
190.193	4.35
191.193	4.4
192.193	4.55
193.193	4.35
194.193	4.5
195.193	4.3
196.193	4.35
197.193	4.35
198.193	4.35
199.193	4.45
200.193	4.4
201.193	4.4
202.193	4.3
203.193	4.35
204.193	4.4
205.193	4.45
206.193	4.5
207.193	4.4
208.193	4.4
209.192	4.3
210.193	4.4
211.193	4.4
212.193	4.45
213.192	4.25
214.192	4.35
215.192	4.35
216.193	4.4
217.193	4.5
218.193	4.4
219.192	4.3
220.192	4.35
221.193	4.5
222.192	4.4
223.193	4.45
224.192	4.4
225.192	4.3
226.192	4.3
227.193	4.75
228.192	4.4
229.192	4.4
230.192	4.35
231.192	4.3
232.192	4.35
233.192	4.35
234.192	4.35
235.192	4.25
236.192	4.3
237.192	4.2
238.192	4.45
239.192	4.35
240.192	4.3
241.192	4.2
242.192	4.3
243.192	4.1
244.192	4.4
245.192	4.4
246.192	4.25
247.192	4.35
248.192	4.35
249.192	4.2
250.192	4.25
251.192	4.35
252.192	4.3
253.192	4.3
254.192	4.35
255.192	4.45
256.192	4.35
257.192	4.4
258.192	4.25
259.192	4.3
260.192	4.25
261.192	4.35
262.192	4.35
263.192	4.45
264.192	4.35
265.192	4.65
266.192	4.35
267.192	4.5
268.192	4.45
269.192	4.45
270.192	4.6
271.192	4.15
272.192	4.35
273.192	4.55
274.192	4.4
275.192	4.4
276.192	4.5
277.192	4.45
278.192	4.5
279.192	4.4
280.192	4.45
#NUM!	#NUM!
282.192	4.4
283.192	4.4
284.192	4.4
285.192	4.15
286.192	4.45
287.192	4.25
288.192	4.45
289.192	4.45
290.192	4.3
291.192	4.55
292.192	4.45
293.192	4.45
294.192	4.4
295.192	4.5
296.192	4.5
297.192	4.45
298.192	4.3
299.192	4.4
300.192	4.3
301.192	4.3
302.192	4.35
303.192	4.4
304.192	4.25
305.192	4.35
306.192	4.35
307.192	4.3
308.192	4.2
309.192	4.25
310.192	4.4
311.192	4.35
312.192	4.25
313.192	4.3
314.192	4.4
315.192	4.35
316.192	4.45
317.192	4.4
318.192	4.4
319.192	4.4
320.192	4.3
321.192	4.3
322.192	4.15
323.192	4.4
324.192	4.6
325.192	4.25
326.192	4.35
327.192	4.35
328.192	4.55
329.192	4.5
330.192	4.35
331.192	4.4
332.192	4.5
333.192	4.35
334.192	4.45
335.192	4.1
336.192	4.3
337.192	4.5
338.191	4.05
339.192	4.25
340.192	4.2
341.192	4.15
342.191	4.1
343.192	4.4
344.192	4.25
345.192	4.35
346.192	4.25
347.192	4.2
348.192	4.45
349.192	4.6
350.192	4.4
351.192	4.35
352.192	4.35
353.192	4.45
354.191	3.95
355.192	4.45
356.192	4.4
357.192	4.45
358.192	4.35
359.192	4.35
360.192	4.45
361.192	4.35
362.192	4.4
363.192	4.35
364.192	4.45
365.192	4.4
366.192	4.3
367.192	4.5
368.191	4.25
369.192	4.4
370.192	4.35
371.192	4.35
372.192	4.55
373.192	4.35
374.192	4.3
375.192	4.55
376.192	4.4
377.192	4.55
378.192	4.55
379.192	4.4
380.192	4.35
381.192	4.4
382.192	4.6
383.192	4.6
384.191	4.35
385.191	4.35
386.192	4.45
387.191	4.35
388.191	4.25
389.191	4.3
390.191	4.3
391.191	4.35
392.191	4.25
393.192	4.55
394.192	4.6
395.192	4.65
396.192	4.55
397.191	4.35
398.191	4.25
399.191	4.45
400.191	4.35
401.191	4.35
402.191	4.35
403.191	4.2
404.191	4.35
405.191	4.25
406.192	4.55
407.191	4.5
408.191	4.4
409.191	4.4
410.191	4.25
411.191	4.4
412.192	4.65
413.191	4.35
414.191	4.4
415.191	4.3
416.191	4.35
417.191	4.4
418.191	4.3
419.191	4.35
420.191	4.35
421.191	4.5
422.191	4.25
423.191	4.5
424.191	4.35
425.191	4.45
426.191	4.3
427.191	4.35
428.191	4.45
429.191	4.45
430.191	4.45
431.191	4.4
432.191	4.55
433.191	4.25
434.191	4.6
435.191	4.35
436.191	4.3
437.191	4.25
438.191	4.1
439.191	4.1
440.191	4.2
441.191	4.3
442.191	4.15
443.191	4.25
444.191	4.45
445.191	4.25
446.191	4.2
447.191	4.25
448.191	4.45
449.191	4.35
450.191	4.35
451.191	4.45
452.191	4.35
453.191	4.2
454.191	4.3
455.191	4.35
456.191	4.55
457.191	4.65
458.191	4.5
459.191	4.45
460.191	4.3
461.191	4.45
462.191	4.3
463.191	4.5
464.191	4.5
465.191	4.5
466.191	4.7
467.191	4.45
468.191	4.55
469.191	4.4
470.191	4.55
471.191	4.7
472.191	4.4
473.191	4.65
474.191	4.35
475.191	4.55
476.191	4.55
477.191	4.5
478.191	4.45
479.191	4.6
480.191	4.5
481.191	4.65
482.191	4.35
483.191	4.6
484.191	4.35
485.191	4.5
486.191	4.2
487.191	4.35
488.191	4.45
489.191	4.4
490.191	4.5
491.191	4.5
492.191	4.55
493.191	4.75
494.191	4.45
495.191	4.45
496.191	4.45
497.191	4.7
498.191	4.7
499.191	4.75
500.191	4.5
501.191	4.5
502.191	4.4
503.191	4.4
504.191	4.45
505.191	4.4
506.191	4.5
507.191	4.75
508.191	4.5
509.191	4.55
510.191	4.6
511.191	4.7
512.191	4.4
513.191	4.4
514.191	4.4
515.191	4.55
516.191	4.45
517.191	4.45
518.191	4.45
519.191	4.4
520.191	4.65
521.191	4.5
522.191	4.5
523.191	4.5
524.191	4.55
525.191	4.5
526.191	4.45
527.191	4.45
528.191	4.45
529.191	4.45
530.191	4.5
531.191	4.6
532.191	4.4
533.191	4.4
534.19	4.25
535.191	4.4
536.191	4.45
537.191	4.55
538.191	4.35
539.191	4.35
540.191	4.6
541.191	4.75
542.191	4.5
543.191	4.4
544.191	4.5
545.191	4.65
546.191	4.6
547.191	4.4
548.191	4.5
549.191	4.45
550.191	4.4
551.191	4.6
552.191	4.45
553.19	4.35
554.19	4.4
555.191	4.65
556.191	4.5
557.191	4.45
558.19	4.3
559.19	4.3
560.191	4.6
561.191	4.55
562.19	4.45
563.19	4.4
564.19	4.3
565.19	4.35
566.19	4.35
567.191	4.55
568.191	4.75
569.19	4.5
570.19	4.5
571.19	4.35
572.19	4.5
573.19	4.45
574.19	4.4
575.19	4.35
576.19	4.4
577.19	4.35
578.19	4.45
579.19	4.4
580.19	4.45
581.19	4.55
582.19	4.3
583.19	4.55
584.19	4.55
585.19	4.35
586.19	4.35
587.19	4.5
588.19	4.55
589.19	4.35
590.19	4.35
591.19	4.35
592.19	4.4
593.19	4.6
594.19	4.2
595.19	4.45
596.19	4.45
597.19	4.55
598.19	4.2
599.19	4.35
600.19	4.4
601.19	4.45
602.19	4.3
603.19	4.5
604.19	4.5
605.19	4.55
606.19	4.3
607.19	4.5
608.19	4.5
609.19	4.45
610.19	4.6
611.19	4.4
612.19	4.55
613.19	4.35
614.19	4.65
615.19	4.65
616.19	4.4
617.19	4.55
618.19	4.55
619.19	4.3
620.19	4.5
621.19	4.35
622.19	4.3
623.19	4.35
624.19	4.5
625.19	4.6
626.19	4.5
627.19	4.5
628.19	4.45
629.19	4.4
630.19	4.55
631.19	4.55
632.19	4.7
633.19	4.65
634.19	4.5
635.19	4.4
636.19	4.5
637.19	4.85
638.19	4.45
639.19	4.5
640.19	4.55
641.19	4.55
642.19	4.65
643.19	4.6
644.19	4.45
645.19	4.75
646.19	4.6
647.19	4.45
648.19	4.5
649.19	4.55
650.19	4.55
651.19	4.55
652.19	4.55
653.19	4.55
654.19	4.35
655.19	4.4
656.19	4.4
657.19	4.6
658.19	4.5
659.19	4.5
660.19	4.6
661.19	4.4
662.19	4.3
663.19	4.6
664.19	4.35
665.19	4.45
666.19	4.55
667.19	4.4
668.19	4.45
669.19	4.85
670.19	4.45
671.19	4.35
672.19	4.35
673.19	4.65
674.19	4.45
675.19	4.5
676.19	4.35
677.19	4.4
678.19	4.6
679.19	4.45
680.19	4.4
681.19	4.45
682.19	4.4
683.19	4.45
684.19	4.55
685.19	4.4
686.19	4.3
687.19	4.55
688.19	4.35
689.19	4.4
690.19	4.45
691.19	4.35
692.19	4.35
693.19	4.6
694.19	4.55
695.19	4.45
696.19	4.65
697.19	4.65
698.19	4.5
699.19	4.5
700.19	4.4
701.19	4.45
702.19	4.5
703.19	4.6
704.19	4.5
705.19	4.5
#NUM!	#NUM!
#NUM!	#NUM!
#NUM!	#NUM!
709.187	1.85
710.188	3.15
711.189	4.2
712.19	4.55
713.189	3.95
714.189	3.95
715.189	4.15
716.189	4.15
717.189	4.15
718.189	4
719.189	4.05
720.189	4.25
721.189	4.35
722.189	4.15
723.189	4.25
724.189	4.5
725.189	4.4
726.189	4.1
727.19	4.8
728.19	4.75
729.19	4.6
730.19	4.75
731.19	4.6
732.189	4.55
733.19	4.7
734.189	4.4
735.19	4.6
736.189	4.6
737.19	4.65
738.189	4.6
739.19	4.65
740.189	4.55
741.19	4.75
742.189	4.4
743.19	4.7
744.19	4.7
745.19	4.8
746.19	4.85
747.19	4.85
748.189	4.65
749.189	4.5
750.19	4.8
751.19	4.75
752.19	4.85
753.19	4.75
754.19	4.8
755.19	4.75
756.189	4.4
757.189	4.55
758.19	4.75
759.19	4.75
760.189	4.75
761.189	4.55
762.189	4.6
763.189	4.55
764.189	4.65
765.19	4.8
766.189	4.65
767.189	4.7
768.189	4.6
769.189	4.55
770.189	4.55
771.189	4.55
772.189	4.7
773.189	4.75
774.189	4.75
775.189	4.4
776.189	4.4
777.189	4.4
778.189	4.45
779.189	4.45
780.189	4.25
781.189	4.65
782.189	4.55
783.189	4.45
784.189	4.7
785.189	4.55
786.189	4.4
787.189	4.65
788.189	4.5
789.189	4.5
790.189	4.45
791.189	4.55
792.189	4.45
793.189	4.4
794.189	4.6
795.189	4.65
796.189	4.45
797.189	4.7
798.189	4.5
799.189	4.75
800.189	4.55
801.189	4.6
802.189	4.55
803.189	4.7
804.189	4.5
805.189	4.65
806.189	4.45
807.189	4.4
808.189	4.65
809.189	4.75
810.189	4.55
811.189	4.5
812.189	4.55
813.189	4.5
814.189	4.55
815.189	4.45
816.189	4.45
817.189	4.5
818.189	4.35
819.189	4.45
820.189	4.7
821.189	4.45
822.189	4.55
823.189	4.4
824.189	4.5
825.189	4.35
826.189	4.35
827.189	4.5
828.189	4.4
829.189	4.4
830.189	4.5
831.189	4.5
832.189	4.35
833.189	4.25
834.189	4.65
835.189	4.65
836.189	4.45
837.189	4.55
838.189	4.65
839.189	4.65
840.189	4.55
841.189	4.7
842.189	4.65
843.189	4.6
844.189	4.5
845.189	4.5
846.189	4.65
847.189	4.7
848.189	4.5
849.189	4.7
850.189	4.55
851.189	4.6
852.189	4.5
853.189	4.5
854.189	4.6
855.189	4.6
856.189	4.55
857.189	4.7
858.189	4.45
859.189	4.45
860.189	4.55
861.189	4.7
862.189	4.45
863.189	4.6
864.189	4.4
865.189	4.65
866.189	4.65
867.189	4.65
868.189	4.6
869.189	4.5
870.188	4.4
871.189	4.65
872.189	4.5
873.189	4.5
874.189	4.6
875.189	4.7
876.189	4.65
877.189	4.55
878.188	4.35
879.188	4.3
880.189	4.6
881.188	4.45
882.188	4.4
883.188	4.3
884.188	4.5
885.189	4.55
886.189	4.55
887.189	4.6
888.188	4.4
889.188	4.4
890.188	4.45
891.188	4.5
892.188	4.5
893.188	4.4
894.188	4.4
895.188	4.55
896.188	4.45
897.188	4.45
898.188	4.4
899.188	4.4
900.188	4.55
901.188	4.35
902.188	4.3
903.188	4.45
904.188	4.6
905.188	4.35
906.188	4.5
907.188	4.3
908.188	4.4
909.188	4.1
910.188	4.3
911.188	4.25
912.188	4.4
913.188	4.55
914.188	4.3
915.188	4.45
916.188	4.45
917.188	4.35
918.188	4.5
919.188	4.3
920.188	4.4
921.188	4.55
922.188	4.35
923.188	4.4
924.188	4.45
925.188	4.5
926.188	4.3
927.188	4.55
928.188	4.55
929.188	4.5
930.188	4.6
931.188	4.35
932.188	4.5
933.188	4.6
934.188	4.45
935.188	4.25
936.188	4.4
937.188	4.1
938.188	4.55
939.188	4.55
940.188	4.5
941.188	4.4
942.188	4.4
943.188	4.45
944.188	4.45
945.188	4.5
946.188	4.5
947.188	4.5
948.188	4.4
949.188	4.7
950.188	4.6
951.188	4.45
952.188	4.55
953.188	4.45
954.188	4.35
955.188	4.45
956.188	4.35
957.188	4.55
958.188	4.35
959.188	4.35
960.188	4.55
961.188	4.75
962.188	4.65
963.188	4.65
964.188	4.55
965.188	4.7
966.188	4.35
967.188	4.35
968.188	4.4
969.188	4.45
970.188	4.65
971.188	4.45
972.188	4.4
973.188	4.35
974.188	4.35
975.188	4.4
976.188	4.45
977.188	4.35
978.188	4.35
979.188	4.45
980.188	4.35
981.188	4.5
982.188	4.4
983.188	4.45
984.188	4.45
985.188	4.4
986.188	4.5
987.188	4.4
988.188	4.3
989.188	4.5
990.188	4.2
991.188	4.4
992.188	4.4
993.188	4.3
994.188	4.4
995.188	4.4
996.188	4.4
997.188	4.25
998.188	4.3
999.188	4.35
1000.19	4.45
1001.19	4.55
1002.19	4.45
1003.19	4.4
1004.19	4.35
1005.19	4.5
1006.19	4.55
1007.19	4.3
1008.19	4.4
1009.19	4.45
1010.19	4.35
1011.19	4.5
1012.19	4.5
1013.19	4.4
1014.19	4.4
1015.19	4.35
1016.19	4.2
1017.19	4.6
1018.19	4.35
1019.19	4.4
1020.19	4.3
1021.19	4.35
1022.19	4.4
1023.19	4.4
1024.19	4.5
1025.19	4.5
1026.19	4.4
1027.19	4.6
1028.19	4.5
1029.19	4.4
1030.19	4.35
1031.19	4.4
1032.19	4.3
1033.19	4.3
1034.19	4.3
1035.19	4.35
1036.19	4.4
1037.19	4.55
1038.19	4.45
1039.19	4.6
1040.19	4.3
1041.19	4.4
1042.19	4.35
1043.19	4.35
1044.19	4.3
1045.19	4.3
1046.19	4.5
1047.19	4.35
1048.19	4.35
1049.19	4.55
1050.19	4.55
1051.19	4.6
1052.19	4.4
1053.19	4.45
1054.19	4.45
1055.19	4.35
1056.19	4.35
1057.19	4.5
1058.19	4.35
1059.19	4.45
1060.19	4.25
1061.19	4.25
1062.19	4.35
1063.19	4.4
1064.19	4.5
1065.19	4.5
1066.19	4.4
1067.19	4.75
1068.19	4.1
1069.19	4.45
1070.19	4.6
1071.19	4.25
1072.19	4.3
1073.19	4.1
1074.19	4.3
1075.19	4.45
1076.19	4.25
1077.19	4.25
1078.19	4.3
1079.19	4.35
1080.19	4.4
1081.19	4.25
1082.19	4.45
1083.19	4.2
1084.19	4.25
1085.19	4.3
1086.19	4.2
1087.19	4.2
1088.19	4.3
1089.19	4.35
1090.19	4.35
1091.19	4.2
1092.19	4.35
1093.19	4.1
1094.19	4.5
1095.19	3.85
1096.19	4.4
1097.19	4.35
1098.19	4.45
1099.19	4.45
1100.19	4.35
1101.19	4.3
1102.19	4.35
1103.19	4.5
1104.19	4.4
1105.19	4.5
1106.19	4.55
1107.19	4.45
1108.19	4.5
1109.19	4.35
1110.19	4.2
1111.19	4.05
1112.19	4.6
1113.19	4.35
1114.19	4.4
1115.19	4.5
1116.19	4.35
1117.19	4.25
1118.19	4.5
1119.19	4.4
1120.19	4.4
1121.19	4.55
1122.19	4.35
1123.19	4.4
1124.19	4.4
1125.19	4.3
1126.19	4.45
1127.19	4.5
1128.19	4.25
1129.19	4.45
1130.19	4.45
1131.19	4.4
1132.19	4.6
1133.19	4.4
1134.19	4.45
1135.19	4.45
1136.19	4.45
1137.19	4.45
1138.19	4.4
1139.19	4.45
1140.19	4.75
1141.19	4.3
1142.19	4.45
1143.19	4.4
1144.19	4.35
1145.19	4.5
1146.19	4.5
1147.19	4.4
1148.19	4.55
1149.19	4.45
1150.19	4.4
1151.19	4.6
1152.19	4.35
1153.19	4.5
1154.19	4.5
1155.19	4.3
1156.19	4.55
1157.19	4.45
1158.19	4.4
1159.19	4.5
1160.19	4.35
1161.19	4.45
1162.19	4.35
1163.19	4.3
1164.19	4.2
1165.19	4.45
1166.19	4.45
1167.19	4.4
1168.19	4.4
1169.19	4.45
1170.19	4.5
1171.19	4.7
1172.19	4.3
1173.19	4.55
1174.19	4.55
1175.19	4.4
1176.19	4.45
1177.19	4.3
1178.19	4.5
1179.19	4.5
1180.19	4.55
1181.19	4.6
1182.19	4.5
1183.19	4.6
1184.19	4.3
1185.19	4.45
1186.19	4.4
1187.19	4.35
1188.19	4.45
1189.19	4.35
1190.19	4.4
1191.19	4.35
1192.19	4.45
1193.19	4.35
1194.19	4.4
1195.19	4.55
1196.19	4.35
1197.19	4.5
1198.19	4.2
1199.19	4.3
1200.19	4.5
1201.19	4.35
1202.19	4.3
1203.19	4.35
1204.19	4.4
1205.19	4.3
1206.19	4.35
1207.19	4.4
1208.19	4.15
1209.19	4.4
1210.19	4.35
1211.19	4.6
1212.19	4.5
1213.19	4.45
1214.19	4.55
1215.19	4.3
1216.19	4.55
1217.19	4.3
1218.19	4.4
1219.19	4.4
1220.19	4.4
1221.19	4.55
1222.19	4.3
1223.19	4.45
1224.19	4.5
1225.19	4.2
1226.19	4.4
1227.19	4.4
1228.19	4.5
1229.19	4.45
1230.19	4.3
1231.19	4.45
1232.19	4.25
1233.19	4.45
1234.19	4.5
1235.19	4.5
1236.19	4.55
1237.19	4.5
1238.19	4.5
1239.19	4.45
1240.19	4.4
1241.19	4.45
1242.19	4.65
1243.19	4.5
1244.19	4.35
1245.19	4.65
1246.19	4.55
1247.19	4.4
1248.19	4.3
1249.19	4.5
1250.19	4.5
1251.19	4.45
1252.19	4.45
1253.19	4.45
1254.19	4.5
1255.19	4.65
1256.19	4.3
1257.19	4.5
1258.19	4.5
1259.19	4.5
1260.19	4.4
1261.19	4.6
1262.19	4.4
1263.19	4.55
1264.19	4.35
1265.19	4.35
1266.19	4.4
1267.19	4.55
1268.19	4.55
1269.19	4.4
1270.19	4.4
1271.19	4.6
1272.19	4.55
1273.19	4.35
1274.19	4.5
1275.19	4.45
1276.19	4.5
1277.19	4.4
1278.19	4.5
1279.19	4.7
1280.19	4.45
1281.19	4.4
1282.19	4.4
1283.19	4.5
1284.19	4.5
1285.19	4.5
1286.19	4.35
1287.19	4.3
1288.19	4.55
1289.19	4.25
1290.19	4.45
1291.19	4.4
1292.19	4.35
1293.19	4.4
1294.19	4.6
1295.19	4.3
1296.19	4.4
1297.19	4.4
1298.19	4.5
1299.19	4.5
1300.19	4.4
1301.19	4.2
1302.19	4.5
1303.19	4.35
1304.19	4.35
1305.19	4.45
1306.19	4.5
1307.19	4.35
1308.19	4.4
1309.19	4.6
1310.19	4.45
1311.19	4.35
1312.19	4.3
1313.19	4.5
1314.19	4.35
1315.19	4.2
1316.19	4.2
1317.19	4.45
1318.19	4.2
1319.19	4.4
1320.19	4.25
1321.19	4.35
1322.19	4.3
1323.19	4.4
1324.19	4.4
1325.19	4.35
1326.19	4.4
1327.19	4.25
1328.19	4.3
1329.19	4.15
1330.19	4.25
1331.19	4.45
1332.19	4.25
1333.19	4.35
1334.19	4.3
1335.19	4.3
1336.19	4.25
1337.19	4.45
1338.19	4.4
1339.19	4.15
1340.19	4.35
1341.19	4.4
1342.19	4.4
1343.19	4.35
1344.19	4.15
1345.19	4.3
1346.19	4.25
1347.19	4.4
1348.19	4.4
1349.19	4.2
1350.19	4.3
1351.19	4.2
1352.19	4.65
1353.19	4.2
1354.19	4.4
1355.19	4.5
1356.19	4.25
1357.19	4.3
1358.19	4.25
1359.19	4.25
1360.19	4.2
1361.19	4.25
1362.19	4.3
1363.19	4.35
1364.19	4.5
1365.19	4.35
1366.19	4.25
1367.19	4.25
1368.19	4.45
1369.19	4.1
1370.19	4.3
1371.19	4.2
1372.19	4.25
1373.19	4.4
1374.19	4.25
1375.19	4.4
1376.19	4.3
1377.19	4.2
1378.19	4.3
1379.18	4
1380.19	4.15
1381.19	4.3
1382.19	4.25
1383.19	4.2
1384.19	4.15
1385.19	4.25
1386.19	4.2
1387.19	4.3
1388.19	4.3
1389.19	4.4
1390.19	4.35
1391.19	4.35
1392.19	4.25
1393.19	4.25
1394.19	4.4
1395.19	4.3
1396.19	4.3
1397.19	4.3
1398.19	4.3
1399.19	4.3
1400.18	4.2
1401.19	4.3
1402.18	4.1
1403.19	4.3
1404.19	4.3
1405.19	4.4
1406.19	4.35
1407.19	4.3
1408.18	4.25
1409.18	4.2
1410.18	4.2
1411.19	4.4
1412.18	4.25
1413.18	4.25
1414.19	4.35
1415.18	4.25
1416.19	4.4
1417.18	4.2
1418.18	4.25
1419.18	4.3
1420.18	4.3
1421.18	4.3
1422.18	4.15
1423.18	4.35
1424.18	4.3
1425.18	4.3
1426.18	4.35
1427.18	4.3
1428.18	4.25
1429.18	4.25
1430.18	4.25
1431.19	4.45
1432.18	4.4
1433.18	4.3
1434.18	4.35
1435.18	4.45
1436.18	4.15
1437.18	4.25
1438.18	4.1
1439.18	4.25
1440.18	4.3
1441.18	4.25
1442.18	4.2
1443.18	4.35
1444.18	4.35
1445.18	4.35
1446.18	4.2
1447.18	4.1
1448.18	4.1
1449.18	4.15
1450.18	4.2
1451.18	4.35
1452.18	4.15
1453.18	4.1
1454.18	4.3
1455.18	4.3
1456.18	4.25
1457.18	4.35
1458.18	4
1459.18	4.3
1460.18	4.15
1461.18	4.25
1462.18	4.3
1463.18	4.2
1464.18	4.3
1465.18	4.2
1466.18	4.2
1467.18	4.3
1468.18	4.25
1469.18	4.25
1470.18	4.25
1471.18	4.35
1472.18	4.15
1473.18	4.35
1474.18	4.25
1475.18	4.15
1476.18	4.25
1477.18	4.35
1478.18	4.15
1479.18	4.15
1480.18	4.05
1481.18	4.15
1482.18	4.3
1483.18	4.25
1484.18	4.4
1485.18	4.2
1486.18	4.15
1487.18	4.25
1488.18	4.15
1489.18	4.3
1490.18	4.25
1491.18	4.35
1492.18	4.2
1493.18	4.35
1494.18	4.15
1495.18	4.3
1496.18	4.15
1497.18	4
1498.18	4.2
1499.18	4.3
1500.18	4.4
1501.18	4.15
1502.18	4.15
1503.18	4.2
1504.18	4.25
1505.18	4.05
1506.18	4.2
1507.18	4.2
1508.18	4.2
1509.18	4.15
1510.18	4.2
1511.18	4.3
1512.18	4.35
1513.18	4.1
1514.18	4.1
1515.18	4.2
1516.18	4.2
1517.18	4.15
1518.18	4.1
1519.18	4.45
1520.18	4.4
1521.18	4.05
1522.18	4.25
1523.18	4.25
1524.18	4.3
1525.18	4.1
1526.18	4.35
1527.18	4.25
1528.18	4.25
1529.18	4.1
1530.18	4.15
1531.18	4.25
1532.18	4.15
1533.18	4.15
1534.18	4.25
1535.18	4.15
1536.18	4.25
1537.18	4.15
1538.18	4.15
1539.18	4.25
1540.18	4.25
1541.18	4.1
1542.18	4.35
1543.18	4.15
1544.18	4.2
1545.18	3.9
1546.18	4.35
1547.18	4.3
1548.18	4.2
1549.18	4.25
1550.18	4.25
1551.18	4.2
1552.18	4.25
1553.18	4.15
1554.18	4.2
1555.18	4.15
1556.18	4.15
1557.18	4.2
1558.18	4.2
1559.18	4.2
1560.18	4.1
1561.18	4.2
1562.18	4.2
1563.18	4.1
1564.18	4.25
1565.18	4.3
1566.18	4.2
1567.18	4.2
1568.18	4.15
1569.18	4.15
1570.18	4.1
1571.18	4.15
1572.18	4.25
1573.18	4.3
1574.18	4.3
1575.18	4.15
1576.18	4.2
1577.18	4.2
1578.18	4.1
1579.18	4.15
1580.18	4.3
1581.18	4.15
1582.18	4.15
1583.18	4.3
1584.18	4.25
1585.18	4.1
1586.18	4.85
1587.18	4.85
1588.18	4.7
1589.19	5.55
1590.18	5.25
#NUM!	#NUM!
1592.18	4.25
1593.18	3.8
1594.18	4
1595.18	3.85
1596.18	4.05
1597.18	3.95
1598.18	4.1
1599.18	4.05
1600.18	3.95
1601.18	4.15
1602.18	4.15
1603.18	4.15
1604.18	4.3
1605.18	4.4
1606.18	4.55
1607.18	4.4
1608.18	4.35
1609.18	4.25
1610.18	4.4
1611.18	4.4
1612.18	4.45
1613.18	4.35
1614.18	4.3
1615.18	4.3
1616.18	4.25
1617.18	4.4
1618.18	4.3
1619.18	4.4
1620.18	4.55
1621.18	4.35
1622.18	4.25
1623.18	4.45
1624.18	4.45
1625.18	4.4
1626.18	4.4
1627.18	4.4
1628.18	4.3
1629.18	4.45
1630.18	4.3
1631.18	4.35
1632.18	4.4
1633.18	4.4
1634.18	4.4
1635.18	4.3
1636.18	4.45
1637.18	4.6
1638.18	4.45
1639.18	4.4
1640.18	4.45
1641.18	4.35
1642.18	4.45
1643.18	4.5
1644.18	4.35
1645.18	4.4
1646.18	4.4
1647.18	4.5
1648.18	4.3
1649.18	4.4
1650.18	4.35
1651.18	4.45
1652.18	4.35
1653.18	4.4
1654.18	4.25
1655.18	4.4
1656.18	4.3
1657.18	4.4
1658.18	4.3
1659.18	4.35
1660.18	4.35
1661.18	4.35
1662.18	4.4
1663.18	4.35
1664.18	4.45
1665.18	4.4
1666.18	4.3
1667.18	4.25
1668.18	4.4
1669.18	4.4
1670.18	4.4
1671.18	4.4
1672.18	4.35
1673.18	4.25
1674.18	4.25
1675.18	4.35
1676.18	4.4
1677.18	4.35
1678.18	4.4
1679.18	4.35
1680.18	4.45
1681.18	4.4
1682.18	4.5
1683.18	4.25
1684.18	4.4
1685.18	4.4
1686.18	4.35
1687.18	4.3
1688.18	4.3
1689.18	4.3
1690.18	4.35
1691.18	4.4
1692.18	4.4
1693.18	4.45
1694.18	4.4
1695.18	4.35
1696.18	4.35
1697.18	4.3
1698.18	4.4
1699.18	4.45
1700.18	4.4
1701.18	4.3
1702.18	4.35
1703.18	4.25
1704.18	4.4
1705.18	4.35
1706.18	4.25
1707.18	4.35
1708.18	4.35
1709.18	4.35
1710.18	4.35
1711.18	4.45
1712.18	4.4
1713.18	4.4
1714.18	4.25
1715.18	4.2
1716.18	4.4
1717.18	4.3
1718.18	4.2
1719.18	4.35
1720.18	4.35
1721.18	4.35
1722.18	4.35
1723.18	4.6
1724.18	4.3
1725.18	4.4
1726.18	4.4
1727.18	4.45
1728.18	4.35
1729.18	4.2
1730.18	4.35
1731.18	4.35
1732.18	4.25
1733.18	4.45
1734.18	4.4
1735.18	4.15
1736.18	4.25
1737.18	4.35
1738.18	4.25
1739.18	4.3
1740.18	4.35
1741.18	4.25
1742.18	4.45
1743.18	4.25
1744.18	4.4
1745.18	4.15
1746.18	4.3
1747.18	4.35
1748.18	4.45
1749.18	4.25
1750.18	4.25
1751.18	4.35
1752.18	4.3
1753.18	4.2
1754.18	4.25
1755.18	4.2
1756.18	4.25
1757.18	4.35
1758.18	4.3
1759.18	4.25
1760.18	4.25
1761.18	4.35
1762.18	4.2
1763.18	4.3
1764.18	4.15
1765.18	4.2
1766.18	4.25
1767.18	4.45
1768.18	4.2
1769.18	4.3
1770.18	4.35
1771.18	4.25
1772.18	4.25
1773.18	4.1
1774.18	4.25
1775.18	4.2
1776.18	4.25
1777.18	4.2
1778.18	4.35
1779.18	4.35
1780.18	4.3
1781.18	4.2
1782.18	4.3
1783.18	4.25
1784.18	4.25
1785.18	4.3
1786.18	4.4
1787.18	4.2
1788.18	4.25
1789.18	4.25
1790.18	4.25
1791.18	4.2
1792.18	4.2
1793.18	4.2
1794.18	4.15
1795.18	4.25
1796.18	4.2
1797.18	4.3
1798.18	4.2
1799.18	4.15
1800.18	4.35
1801.18	4.15
1802.18	4.3
1803.18	4.15
1804.18	4.05
1805.18	4.1
1806.18	4.25
1807.18	4.25
1808.18	4.4
1809.18	4.2
1810.18	4.1
1811.18	4.35
1812.18	4.3
1813.18	4.15
1814.18	4.2
1815.18	4.3
1816.18	4.25
1817.18	4.25
1818.18	4.3
1819.18	4.25
1820.18	4.15
1821.18	4.3
1822.18	4.25
1823.18	4.3
1824.18	4.3
1825.18	4.25
1826.18	4.3
1827.18	4.15
1828.18	4.25
1829.18	4.15
1830.18	4.3
1831.18	4.3
1832.18	4.35
1833.18	4.25
1834.18	4.3
1835.18	4.3
#NUM!	#NUM!
1837.18	4.2
#NUM!	#NUM!
1839.18	3.95
1840.18	4.4
1841.18	4.85
1842.18	5.35
1843.18	3.8
1844.18	4.8
1845.18	3.8
1846.18	4
1847.18	3.9
1848.18	3.85
1849.18	3.9
1850.18	4
1851.18	3.95
1852.18	3.85
1853.18	3.9
1854.18	4.05
1855.18	3.95
1856.18	4.05
1857.18	4.2
1858.18	4.15
1859.18	4.15
1860.18	4
1861.18	4.15
1862.18	4.15
1863.18	4.15
1864.18	4.15
1865.18	4.3
1866.18	4.15
1867.18	4.25
1868.18	4.1
1869.18	4.1
1870.18	4.2
1871.18	4.1
1872.18	4.05
1873.18	4.3
1874.18	4.1
1875.18	4.25
1876.18	4.25
1877.18	4.2
1878.18	4.25
1879.18	4.25
1880.18	4.25
1881.18	4.15
1882.18	4.3
1883.18	4.3
1884.18	4.35
1885.18	4.2
1886.18	4.25
1887.18	4.15
1888.18	4.4
1889.18	4.35
1890.18	4.2
1891.18	4.45
1892.18	4.25
1893.18	4.3
1894.18	4.45
1895.18	4.45
1896.18	4.35
1897.18	4.3
1898.18	4.4
1899.18	4.3
1900.18	4.3
1901.18	4.25
1902.18	4.3
1903.18	4.35
1904.18	4.35
1905.18	4.35
1906.18	4.35
1907.18	4.45
1908.18	4.25
1909.18	4.25
1910.18	4.25
1911.18	4.35
1912.18	4.35
1913.18	4.35
1914.18	4.25
1915.18	4.2
1916.18	4.25
1917.18	4.3
1918.18	4.1
1919.18	4.5
1920.18	4.25
1921.18	4.3
1922.18	4.15
1923.18	4.15
1924.18	4.35
1925.18	4.1
1926.18	4.05
1927.18	4.25
1928.18	4.3
1929.18	4.25
1930.18	4.4
1931.18	4.25
1932.18	4.2
1933.18	4.45
1934.18	4.3
1935.18	4.2
1936.18	4.2
1937.18	4.3
1938.18	4.35
1939.18	4.4
1940.18	4.15
1941.18	4.15
1942.18	4.3
1943.18	4.15
1944.18	4.25
#NUM!	#NUM!
1946.18	4.35
1947.18	4.15
1948.18	4.05
1949.18	4
1950.18	4.05
1951.18	4.05
1952.18	4.25
1953.18	4.1
1954.18	4.25
1955.18	4.2
1956.18	4.2
1957.18	4.25
1958.18	4.2
1959.18	4.25
1960.18	4.4
1961.18	4.45
1962.18	4.35
1963.18	4.3
1964.18	4.3
1965.18	4.4
1966.18	4.35
1967.18	4.3
1968.18	4.25
1969.18	3.95
1970.18	4.25
#NUM!	#NUM!
1972.18	4.3
1973.18	4.4
1974.18	4.3
1975.18	4.25
1976.18	4.3
1977.18	4.4
1978.18	4.3
1979.18	4.25
1980.18	4.45
1981.18	4.3
1982.18	4.2
1983.18	4.2
1984.18	4.25
1985.18	4.4
1986.18	4.35
1987.18	4.3
1988.18	4.35
1989.18	4.45
1990.18	4.35
1991.18	4.3
1992.18	4.35
1993.18	4.4
1994.18	4.5
1995.18	4.3
1996.18	4.15
1997.18	4.2
#NUM!	#NUM!
[truncated: 1,584 more rows]

## Sheet: fig5a_detectedBurst
BurstStart[s]	BurstEnd[s]
705.727	705.976
707.063	707.323
708.061	708.338
709.063	709.338
710.081	710.358
711.188	711.46
1585.22	1585.32
1585.32	1585.5
1586.33	1586.62
1587.32	1587.62
1588.39	1588.69
1589.48	1589.77
1590.87	1591.18
1835.98	1836.25
1837.79	1838.11
1839.1	1839.41
1840.29	1840.62
1841.52	1841.83
1843.31	1843.61
1944.91	1945.19
1997.92	1998.22
2099.45	2099.72
2105.08	2105.37
2106.64	2106.95
2108.26	2108.56
2109.86	2110.18
2111.7	2112.01
2175.49	2175.76
2187.08	2187.36
2202.02	2202.36
2325.51	2325.8
2332.59	2332.88
2341.24	2341.53
2400.36	2400.66
2415.64	2415.92
2525.48	2525.76
2558.67	2558.98
2575.53	2575.81
2595.57	2595.85

## Sheet: fig5c_waveformTop
WaveformPre	WaveformPost1	WaveformPost2	WaveformPost3	WaveformPost4
0	0	0	0	0
0	-0.364377	-0.364377	0.364377	-0.728753
-0.364377	-1.75516	-1.75516	1.39079	-3.51032
-1.39079	-3.37121	-3.73558	2.3448	-7.83554
-2.70917	-3.01108	-4.76625	2.78583	-11.652
-4.90536	-0.464884	-4.20047	2.80543	-13.8917
-8.66055	1.97966	-3.15096	1.5972	-13.3462
-11.1254	2.34558	-3.24567	-0.831192	-8.80178
-8.36078	0.334243	-4.06839	-2.77299	-2.30103
-1.50914	-2.13833	-3.26872	-2.78512	2.7597
3.84006	-2.57815	-0.364752	-0.692012	5.38284
3.75429	-1.8263	2.11577	2.10235	5.82073
-0.729673	-2.69863	1.86738	3.19246	4.30741
-5.16608	-5.02823	-0.0176739	1.33564	2.4481
-6.48408	-6.26703	-0.255351	-2.38457	2.02757
-6.00692	-5.31587	1.67048	-5.97411	1.48127
-5.98331	-3.53676	2.44851	-8.34135	-1.44236
-5.86203	-4.05746	-0.0454987	-9.58123	-5.27636
-4.38161	-8.99085	-3.66595	-9.89409	-7.08635
-1.09965	-14.9172	-5.11543	-9.36058	-5.81038
3.53962	-15.8811	-4.11657	-8.39566	-3.36248
7.03291	-11.6039	-3.00631	-6.67467	-2.62085
7.45673	-6.07308	-3.35753	-4.11881	-3.0395
5.79038	-1.48231	-4.74559	-2.44571	-2.22256
2.85065	1.04875	-5.68281	-2.80812	-0.925351
-0.888643	1.07664	-4.89546	-3.9891	-0.471515
-2.68318	0.993302	-2.90498	-3.96119	0.532159
-1.07659	3.13041	-1.23487	-2.89422	2.5148
1.60752	6.53065	0.270438	-2.7909	4.4458
3.32872	8.38618	2.19907	-3.97333	6.74027
4.14505	6.6955	3.30844	-5.11862	9.26788
4.3461	2.90711	2.93289	-5.05363	10.4089
3.2494	0.849102	3.20103	-2.87439	10.0048
0.198542	2.47141	6.23957	1.52197	8.59709
-3.3197	6.46655	9.87245	6.51306	6.68537
-3.38164	9.25375	9.58686	9.45898	6.28404
2.37478	8.59935	4.91059	8.66584	8.51957
10.5484	7.21111	-0.366652	4.97143	11.9743
15.7309	9.23692	-2.91982	1.92438	14.0606
16.1217	13.7916	-2.13888	2.80491	13.0784
12.0923	15.5455	0.041375	6.87086	9.79068
5.54515	11.9232	1.37118	9.82848	5.43891
1.01111	6.20649	1.3882	8.2475	0.664321
1.10297	3.22538	0.479551	3.59054	-2.6584
3.24345	3.92225	-0.541718	1.16572	-2.03676
3.16561	4.98659	-0.454543	4.42809	1.99681
-0.706042	4.08843	0.977494	10.587	4.84579
-6.20889	2.73085	2.8681	13.9439	2.96371
-9.66185	2.92346	4.35046	12.9402	-1.70861
-8.89105	3.77671	5.18375	10.2023	-4.50983
-4.50345	3.43258	5.95158	8.90816	-2.82634
1.03356	2.49747	7.58672	9.80653	1.7901
4.80343	2.546	9.75792	9.31509	4.10519
4.1317	2.91011	10.5304	4.58113	-0.0377132
-0.920743	2.1147	8.90703	-1.53656	-8.10381
-6.11118	0.577473	5.99797	-5.02069	-13.0163
-7.09739	-0.472416	2.57879	-5.81453	-11.9056
-3.40822	-0.352959	-0.947137	-5.69743	-8.62324
1.48806	1.8942	-3.02135	-5.58362	-7.37682
3.75961	6.32239	-2.82977	-6.38385	-8.95363
2.86833	10.0822	-1.0418	-8.52877	-11.8503
0.0334399	10.296	1.64612	-10.761	-13.1195
-2.83326	7.00217	4.23381	-11.3886	-10.4062
-2.51633	1.53042	5.37539	-9.39795	-4.89723
1.96692	-5.00649	4.44402	-5.29584	0.28455
7.29556	-11.0864	1.34847	-1.25081	3.93536
7.55409	-14.678	-2.83861	1.85049	6.33411
-6.77854	-14.4801	-5.1904	5.15859	7.05555
-42.5334	-11.7174	-4.15057	8.10894	5.55496
-87.9908	-9.73534	-0.883666	8.69665	2.18983
-123.149	-10.3338	3.12455	7.20498	-1.88313
-147.536	-11.6959	5.42733	5.90429	-4.30782
-164.906	-9.97177	3.89224	6.47537	-3.66568
-152.634	-4.62582	0.335223	7.92628	-1.97217
-86.5157	-0.809316	-2.79008	7.82633	-1.36003
19.2977	-1.54362	-5.98328	6.66796	-1.64891
122.522	-2.894	-9.7585	7.0079	-1.97118
189.007	-0.419554	-12.1001	8.2971	-1.14768
212.192	4.79814	-10.6635	7.43325	-3.05374
207.558	8.29817	-6.32129	2.74764	-20.2951
193.427	8.33772	-2.73967	-9.92955	-56.8764
178.332	6.77857	-1.74661	-39.9072	-95.9305
161.637	4.86761	-0.979061	-85.1057	-123.807
139.176	2.89608	1.63251	-123.452	-145.708
109.882	2.11954	0.0377331	-141.911	-155.385
78.1033	1.38141	-20.5668	-150.485	-124.185
47.6952	-8.34922	-64.8522	-146.127	-41.9907
18.9846	-38.741	-111.811	-103.208	63.0313
-7.14747	-85.2771	-140.123	-16.6727	151.482
-28.1753	-124.958	-153.616	82.2814	201.078
-42.522	-145.918	-154.661	158.658	213.213
-51.283	-157.52	-122.509	199.301	203.443
-58.3116	-157.096	-45.609	209.458	186.516
-67.5077	-120.107	52.5845	199.998	167.654
-79.3452	-37.9534	135.466	180.018	145.712
-89.9155	63.7272	183.292	155.931	119.906
-93.6091	149.675	199.518	130.979	91.6689
-89.2111	199.736	198.442	104.699	62.7007
-81.2805	213.825	190.45	76.2422	33.9405
-73.6729	204.531	178.34	47.3425	7.12484
-66.8273	184.729	160.855	21.7529	-15.3442
-60.8995	160.876	135.588	2.10129	-32.7058
-56.1728	136.109	103.348	-12.9753	-45.7371
-50.9496	113.211	69.9002	-27.5353	-55.2094
-43.2274	91.8597	40.1737	-43.7689	-61.8881
-33.9034	68.7142	13.9407	-60.1249	-66.3027
-25.6875	42.6436	-10.5157	-74.223	-68.372
-21.3724	16.0463	-32.1906	-85.0698	-69.0709
-22.1131	-7.98368	-48.5356	-90.908	-70.5868
-24.2926	-27.0365	-58.6808	-88.9591	-72.7839
-21.9028	-40.3003	-63.9892	-79.7129	-72.829
-13.8761	-49.5385	-67.0151	-68.6377	-68.9809
-5.37153	-57.189	-70.4758	-61.8476	-62.3313
-0.422066	-62.9898	-73.648	-60.0756	-56.2897
2.07881	-65.6101	-72.3953	-59.5769	-53.4968
3.22458	-66.6922	-66.2222	-57.7945	-52.4372
1.93667	-68.9414	-59.9795	-54.7055	-49.7059
-0.116454	-72.4961	-57.226	-50.3342	-44.5953
1.98444	-75.2174	-56.6217	-44.1831	-39.1918
10.5481	-74.6664	-55.617	-37.434	-34.7422
21.4893	-69.7464	-53.7988	-31.9213	-29.9593
27.7993	-61.0048	-51.0546	-27.7871	-22.8878
27.4563	-50.0513	-46.2083	-24.5129	-13.2394
24.5503	-39.6605	-39.1382	-20.964	-3.12423
22.3296	-33.0069	-31.3696	-15.3623	4.7245
21.1553	-30.5804	-24.3533	-7.98449	9.90047
20.985	-29.1369	-18.8827	-1.28522	13.9048
21.1253	-25.6931	-15.2978	2.85151	16.6381
20.6	-20.7105	-13.8412	3.89825	16.4636
19.3226	-16.1093	-15.171	2.43328	13.8333
18.125	-12.3078	-17.6916	1.13598	11.0596
18.0647	-7.8738	-16.1671	4.26031	9.12222
19.1505	-2.66471	-8.24658	12.7227	8.31961
20.0305	0.645821	1.12708	21.7611	9.26588
19.2184	1.29277	6.4659	26.4669	10.4726
17.3681	2.54367	7.96859	26.5941	9.48681
16.9673	6.72741	7.97795	24.9326	7.36907
17.7933	11.8961	7.6597	24.1445	8.26088
15.9823	14.4436	7.5322	25.3356	13.6903
9.74945	13.0196	7.66363	27.3975	19.0677
2.2799	9.67963	8.29386	28.5166	19.0085
-2.39039	7.22753	9.60952	28.2163	15.1376
-3.52539	6.1165	12.3018	26.3544	14.0485
-3.0579	5.65255	17.1342	23.372	18.1637
-2.49766	6.66784	21.6351	20.9121	23.0603
-1.32811	10.5906	22.7941	19.0869	23.9395
1.12767	16.0441	21.8198	17.0614	20.6453
2.69074	19.0252	21.4467	16.0475	15.6585
0.371829	17.3659	21.989	17.9196	10.6137
-3.95733	13.0909	21.853	22.2235	6.71866
-5.80632	9.46663	20.8637	25.5169	5.09651
-5.22902	7.68905	20.613	24.8032	4.6255
-5.20899	7.80165	20.9419	20.6976	3.30532
-6.41783	9.36599	19.6155	14.6838	1.25071
-8.01381	11.2119	15.7419	6.18822	-0.338413
-9.86651	12.8346	11.1146	-5.42199	-1.05393
-11.277	13.6568	7.36899	-16.9162	-1.2663
-10.5079	12.2654	4.09902	-21.6526	-1.4521
-7.27884	8.5725	0.920779	-16.7495	-1.42613
-3.2242	4.57179	-0.982609	-6.81543	-0.809375
-0.277551	2.77067	-0.454438	1.40278	-0.568562
0.0971523	3.77197	1.88814	4.02714	-1.02502
-1.57035	5.93359	3.67285	1.29346	-0.350961
-2.15749	7.56664	3.24094	-3.18314	1.27047
-0.0906639	7.42793	2.3784	-6.10101	1.39391
1.9065	5.67122	2.71192	-6.93881	-0.313634
0.78811	4.20487	2.22098	-6.49299	-2.23456
-2.74977	3.4402	-0.496194	-5.16042	-3.30619
-5.29932	1.89593	-3.33031	-3.6115	-2.85268
-4.91449	-0.621103	-3.74304	-2.36258	-0.448568
-3.03555	-1.46005	-2.81123	-0.806013	2.01204
-1.48537	1.96778	-4.31425	0.332986	1.50315
-0.142984	7.89206	-8.74951	-0.3554	-2.25314
1.98024	11.4096	-12.4068	-1.68331	-6.57905
4.68814	8.78592	-12.7996	-2.49611	-8.387
5.71263	0.860381	-10.8399	-3.70862	-6.97728
3.70646	-6.92776	-7.85063	-5.17315	-4.91891
0.457913	-10.4362	-3.98904	-6.057	-3.5928
-2.47171	-11.0449	-1.05304	-7.28768	-0.840906
-5.92131	-11.64	-1.42977	-9.40023	3.09821
-9.43822	-11.0403	-3.07874	-10.6964	4.64255
-10.08	-6.05973	-2.47435	-10.2072	2.91867
-7.21371	2.21669	-0.584846	-9.69698	0.550772
-3.6896	8.5449	-0.207068	-9.68499	-0.255608
-2.23354	8.85503	-1.71374	-7.65508	-0.303595
-3.10629	3.55173	-3.41213	-2.86554	-1.35042
-4.00905	-2.16949	-2.73512	1.7489	-2.73328
-2.98763	-3.42174	0.348951	2.9738	-2.52599
-0.867032	-1.5818	2.53059	-0.080868	-0.784923
0.629763	-0.759104	2.57235	-5.59049	0.530568
0.664124	-1.46145	2.15468	-9.64574	-0.0941378
-0.513726	-1.82529	2.45526	-8.79927	-2.38985
-1.54583	-1.45271	4.1107	-3.08535	-4.20555
-1.793	-0.807501	6.72554	3.26922	-3.922
-1.84705	-0.353981	7.4097	4.49954	-2.89943
-1.38016	-1.28676	3.61244	-1.09472	-3.13532
0.634263	-3.62717	-3.13784	-8.68492	-3.92117
3.26328	-5.88552	-8.16271	-12.1896	-3.56646
3.92678	-7.53426	-7.71663	-10.7729	-2.35732
2.5387	-8.25044	-2.4479	-7.76123	-1.8912

## Sheet: fig5c_waveformBottom
WaveformPre	WaveformPost1	WaveformPost2	WaveformPost3	WaveformPost4
0	0	0	0	0
0.364377	-0.728753	0.364377	0.728753	0
1.75516	-3.8747	1.39079	3.51032	0
3.37121	-8.86195	1.98042	7.10679	0
3.01108	-12.2417	1.03066	7.04858	0
0.464884	-12.9419	-0.56578	1.15503	-0.364377
-1.97966	-12.1142	-1.41388	-6.66424	-1.75516
-3.43871	-8.98009	-1.29608	-11.1163	-3.37121
-5.23535	-2.6441	-1.15771	-11.9127	-3.37546
-6.94887	5.32625	-2.1947	-11.6748	-2.22005
-6.59422	11.7519	-4.09335	-10.2608	-2.1203
-4.02843	14.0625	-5.1666	-5.76456	-3.44707
-0.429998	12.9736	-4.61257	1.394	-4.45586
2.77751	11.6491	-2.77375	7.98848	-3.97516
3.88775	11.5867	-0.358459	10.0495	-1.74346
2.55328	11.5926	1.10367	6.48269	2.19932
1.32104	10.8044	0.645198	1.27038	5.78788
2.89545	9.3624	-0.55822	-0.112152	5.71769
5.80628	6.72252	-0.973397	3.53142	1.92048
6.57734	2.69894	-0.408792	7.95835	-1.09371
5.18118	-1.66036	0.479699	8.02093	0.425964
3.97849	-5.27943	0.757763	3.4068	4.36071
4.00768	-7.82344	0.017031	-1.07346	5.799
5.12126	-9.18473	-0.103299	-1.76169	3.55005
6.39173	-9.05842	2.33449	0.485229	0.525886
6.77931	-8.05087	6.04578	3.06583	-0.761194
6.27947	-7.33284	7.68959	4.08786	0.0474086
4.36282	-6.48186	6.0585	4.05699	2.71783
0.205268	-4.52997	3.57119	5.76484	6.9278
-4.21741	-1.8126	2.84686	9.99377	10.9146
-5.15744	0.400713	3.51955	12.7381	11.7364
-1.43596	0.182416	3.90594	10.3056	8.66668
4.20117	-2.23325	3.36139	4.7288	3.98739
7.67433	-3.6314	2.29995	0.215143	0.0541988
7.10472	-2.95485	0.599216	-1.38458	-2.02432
3.51128	-1.96443	-2.45554	-0.421656	-2.45726
-1.63013	-1.08283	-5.06206	1.97353	-1.57606
-7.20958	0.797421	-3.7288	4.295	0.434314
-11.3767	3.88911	1.4428	3.9233	1.6225
-12.6145	6.83536	6.35357	-0.571966	0.32585
-11.0736	7.65336	7.68144	-6.94258	-2.19251
-8.17243	5.8711	5.38109	-12.015	-3.55094
-6.55686	3.37456	0.814601	-14.028	-2.5704
-7.76012	1.65635	-4.51509	-12.8041	0.033678
-9.02186	0.535085	-8.42988	-10.9396	2.67269
-6.85565	-0.102351	-9.35256	-10.7868	3.67612
-2.69703	-0.484585	-7.89371	-10.6575	2.10725
-0.843537	-1.52798	-5.48944	-9.41501	-0.0547753
-2.72462	-3.15787	-2.669	-9.1864	0.150794
-5.91293	-3.64617	0.0366511	-10.4577	2.16254
-6.98577	-2.01941	1.89418	-11.079	3.09262
-4.53318	0.336609	3.62498	-9.82514	1.4104
-0.366252	2.07136	5.87878	-7.76341	-2.0883
1.79469	3.61854	6.86196	-6.41011	-4.84457
-0.469327	4.89289	5.11089	-4.89154	-5.18227
-5.21894	4.32823	2.10539	-1.32724	-4.60366
-7.99543	1.85209	0.336687	3.65567	-5.59746
-6.97448	-0.0617413	0.250291	7.60428	-7.78213
-3.88189	0.318288	-0.968956	8.53632	-8.33722
-1.4028	1.48971	-5.38892	6.58811	-6.78105
-0.406756	1.2899	-9.99762	4.46722	-5.17073
2.3151	0.0134965	-10.3861	5.11376	-3.17056
10.7999	-0.90059	-7.03397	8.34358	1.0701
22.5654	-1.30635	-3.64614	10.534	6.3856
29.7045	-2.2631	-1.41039	8.87783	9.08034
28.6505	-3.8688	-0.002666	5.02962	6.85591
23.6523	-4.42246	0.0873806	3.74282	1.13832
19.3921	-2.15583	-0.699713	7.1556	-5.14512
14.0118	2.19981	-0.823017	11.6949	-10.2758
3.41441	5.10747	0.0364044	13.2649	-13.1392
-11.0617	4.4117	0.152465	12.4679	-12.0681
-24.1162	1.85969	-1.2652	11.9947	-5.24112
-31.0348	0.0656107	-3.03617	11.2749	5.41522
-30.117	-0.236407	-3.77761	5.79409	12.0956
-24.0468	0.571662	-1.97905	-9.28842	8.14933
-17.3237	2.28135	2.48252	-34.1533	-5.10457
-12.4666	3.81165	6.91045	-60.1232	-21.4978
-9.7693	3.15047	9.25796	-73.4954	-36.4459
-8.77688	0.706	10.8222	-66.9349	-49.8097
-9.40964	-0.845214	11.8778	-44.9283	-63.3552
-12.4543	-1.40312	8.8138	-17.9721	-74.071
-18.3676	-3.17012	-0.921677	5.91949	-73.1981
-25.6887	-5.59667	-15.4164	23.8139	-55.2992
-29.7832	-5.002	-30.9379	36.011	-25.0164
-24.612	0.775923	-46.2911	43.9239	7.71458
-8.72093	8.96886	-62.139	48.2823	35.4322
12.641	14.1079	-73.6516	49.2589	55.509
32.3665	14.3242	-70.3076	47.048	69.1251
46.3199	13.3291	-47.0131	41.3819	78.0731
53.7985	14.3441	-10.2064	33.006	81.5184
56.1913	15.9692	27.6657	24.1851	76.7993
56.2103	15.0739	56.0683	16.6524	63.6526
56.0343	9.10114	71.1691	11.464	47.0437
54.8198	-2.52251	75.791	8.68967	33.2796
50.2209	-16.4172	73.6494	5.9676	23.6781
42.9722	-28.0136	66.3523	0.132561	15.3939
36.3709	-35.5692	55.93	-8.93627	7.20059
29.4538	-39.2544	45.5852	-17.9799	1.62911
15.6081	-39.6278	37.7205	-23.4914	1.53704
-8.09042	-37.1883	32.0479	-22.9317	5.26473
-34.4395	-31.9986	26.4093	-16.1433	5.55332
-51.7884	-24.9141	19.6646	-8.65887	-3.40221
-54.176	-17.7004	12.114	-8.76309	-18.0438
-45.8184	-11.5674	3.47139	-18.0003	-29.0604
-35.4981	-6.30405	-6.65674	-28.7659	-31.1958
-28.4424	-0.831222	-15.2879	-32.4532	-27.1249
-25.4192	4.42057	-17.3598	-26.2797	-22.5398
-24.4622	7.3448	-12.7378	-13.7547	-19.5144
-22.2862	7.659	-7.04512	-1.5611	-16.1683
-18.2967	7.94961	-5.08018	5.68016	-10.6763
-14.8769	10.504	-8.42817	7.87818	-4.37794
-12.6814	14.5853	-17.0364	7.24559	-0.909878
-10.0528	17.6019	-28.4847	6.32039	-1.67346
-5.79701	18.2896	-37.8332	7.29036	-4.1803
0.339371	17.4438	-40.9159	10.4278	-4.85537
7.51011	16.3541	-37.701	13.7063	-1.42923
13.3126	15.2636	-31.645	15.3165	4.56962
16.8494	13.0279	-25.7575	14.552	8.0167
20.9248	9.09268	-20.4904	11.0491	5.9074
26.0641	5.64015	-15.6575	6.03756	0.213657
26.5157	5.56952	-11.5429	2.77639	-4.6634
17.8073	8.46095	-7.43716	3.74665	-5.45754
3.008	11.1323	-2.8989	8.38134	-2.17887
-11.3963	11.5944	-0.225255	14.3763	3.41088
-21.6234	10.7086	-1.54528	18.2194	8.7222
-27.4585	10.8835	-4.518	15.5358	9.43712
-30.0781	13.138	-4.40649	5.38843	2.90815
-30.8695	15.8233	-0.5495	-8.03262	-8.2224
-30.5615	17.0545	2.6656	-19.6986	-18.534
-28.5348	16.2755	2.50913	-27.1728	-24.4734
-24.1322	13.6776	0.459482	-30.5371	-25.8973
-18.5311	10.447	-0.889604	-31.004	-23.7302
-13.6322	7.94645	0.722193	-29.6069	-18.4642
-9.67633	4.90326	5.04872	-27.1518	-11.7929
-5.88122	-1.14417	8.03546	-24.4051	-7.10857
-1.62928	-8.32377	6.09125	-21.7738	-6.83918
3.09412	-11.3011	0.493961	-18.1981	-10.3398
7.5915	-8.34729	-3.79884	-10.8508	-14.9152
11.993	-3.8217	-3.46251	0.71165	-16.7704
16.7824	-3.36835	-0.372195	11.634	-13.0132
20.7049	-7.65212	2.15157	16.762	-5.56748
22.0178	-12.2735	4.73237	16.1232	0.365515
20.478	-13.7592	9.58582	13.7408	2.25888
16.6138	-12.1399	14.8274	13.5978	1.61697
11.8163	-9.2048	15.2582	16.4873	1.62196
9.34498	-7.40942	8.6008	19.5673	4.71225
10.9013	-7.90122	-1.22845	19.0941	10.4465
13.7733	-8.86638	-7.73667	13.3016	16.7367
15.0898	-7.85041	-8.06865	4.36487	22.8152
14.8126	-4.68474	-4.50374	-2.22914	28.7057
13.6399	-1.71978	-1.12345	-2.67877	33.1162
11.9837	-1.65884	-0.0570245	1.24793	34.474
10.2391	-4.26268	-0.632652	4.86603	32.6935
7.90629	-6.67931	-2.06936	6.04671	28.7344
3.69188	-6.73402	-4.18886	6.60296	23.9313
-1.22924	-4.24211	-5.65115	8.91393	19.7927
-3.16617	-0.924339	-4.91482	12.6008	17.0221
-1.26546	1.3176	-2.60837	14.9121	14.3582
1.45864	2.18253	-0.561149	14.2796	10.0595
1.71634	1.66651	0.81996	11.7882	4.24051
-1.47077	-0.153588	2.54407	7.73824	-1.2293
-4.94475	-2.37339	5.50711	1.05089	-4.15707
-4.84283	-4.1473	9.40075	-6.08934	-3.78908
-2.41247	-4.49971	13.0594	-9.09295	-1.86543
-1.59821	-3.03668	15.6764	-6.56178	-1.41259
-3.62279	-1.12696	16.8406	-0.471202	-3.99866
-6.85895	-0.197096	15.5212	5.99078	-8.14306
-9.43301	-0.283998	11.1457	8.53842	-11.032
-10.3643	-0.309109	6.59686	4.42614	-11.558
-9.03931	0.566965	5.87669	-3.59521	-10.3435
-5.81466	1.31144	8.04886	-10.0397	-8.42913
-2.91346	0.628173	9.65166	-12.5695	-7.82212
-1.36955	-1.11881	10.7281	-12.5408	-10.0922
1.02808	-3.22633	12.4869	-12.8496	-14.2737
5.08149	-4.26128	14.0642	-14.7055	-17.8689
8.13075	-1.89534	13.9772	-15.7396	-18.2378
8.32513	3.11849	11.6473	-13.4852	-15.2814
6.56439	6.44932	7.51083	-8.94567	-11.5425
4.61301	5.30756	2.32555	-5.87794	-8.11198
3.39517	1.39219	-3.02177	-7.12461	-4.89292
2.43677	-1.26779	-8.03293	-10.307	-2.20881
0.237039	-0.358293	-12.6499	-9.29453	0.215536
-4.06972	2.71681	-15.8961	-2.72378	2.83236
-8.78542	4.4978	-16.5758	3.58801	5.456
-10.4904	2.97952	-15.0946	5.29657	6.93543
-7.37183	-0.0967268	-12.6	4.48444	5.36902
-0.716456	-1.12808	-9.15721	4.37037	0.302999
5.81532	0.330225	-4.69839	5.05517	-5.90189
8.66288	1.13456	-1.21296	4.95864	-9.78296
7.16718	-0.288268	-0.880117	3.38568	-10.0985
3.1016	-1.86141	-2.81124	2.21788	-8.45762
-0.94348	-1.11972	-4.58615	3.36692	-5.74033
-2.91171	1.51829	-4.73946	4.65675	-1.08505
-2.71996	3.57683	-3.34679	2.82658	4.56906
-1.3615	3.70713	-1.54747	-0.798836	7.79594
1.05345	2.57317	-0.59083	-1.74054	7.00583
4.15032	1.38975	-2.73624	1.28104	4.41686
5.97975	0.750775	-8.80877	4.46039	2.39624
5.77789	0.542341	-14.3572	4.05132	1.26776
5.19208	1.15432	-14.3484	-0.00427252	1.25986

## Sheet: fig5d_scatterplot
ElapsedTime[s]	SpikeTimeFromStim[ms]
0.9406	6.6
1.9403	6.3
2.9408	6.8
3.94075	6.75
4.9408	6.8
5.9404	6.4
6.9414	7.4
7.9422	8.25
8.94065	6.7
9.94055	6.6
10.9428	8.9
11.9407	6.8
12.9407	6.75
13.9404	6.45
14.9409	6.95
15.9406	6.75
16.9411	7.15
17.9419	8.05
18.9439	10
19.9409	6.95
20.9423	8.4
21.9408	6.9
22.9413	7.45
23.9426	8.75
24.942	8.2
25.9412	7.35
26.9406	6.75
27.9424	8.55
28.942	8.15
29.94	6.15
30.9423	8.45
31.9402	6.45
32.9416	7.8
33.9407	6.9
34.9405	6.7
35.941	7.2
36.9421	8.25
37.9416	7.8
38.9442	10.4
39.9424	8.6
40.9418	8.05
41.9422	8.45
42.9428	9.05
43.9442	10.4
44.941	7.3
45.9404	6.7
46.9417	7.9
47.9406	6.85
48.9408	7.15
49.9412	7.45
50.9425	8.85
51.9408	7.05
52.9421	8.45
53.9417	8.05
54.942	8.3
55.9408	7.05
56.9412	7.5
57.942	8.35
58.9402	6.5
59.9402	6.55
60.9406	7
61.9421	8.4
62.9417	8.1
63.9412	7.55
64.9405	6.9
65.9403	6.65
66.9411	7.55
67.9404	6.85
68.9403	6.65
69.9403	6.65
70.941	7.4
71.9407	7.05
72.9411	7.55
73.9404	6.9
74.9407	7.15
75.9413	7.75
76.9416	8
77.9415	7.95
78.9412	7.65
79.9401	6.55
80.942	8.45
81.941	7.45
82.9408	7.35
83.9403	6.8
84.9398	6.3
85.9407	7.2
86.9404	6.95
87.9397	6.2
88.9416	8.15
89.9417	8.25
90.9406	7.1
91.9407	7.3
92.9417	8.25
93.9407	7.2
94.9413	7.85
95.9409	7.45
96.9403	6.95
97.9401	6.7
98.9404	7.05
99.9426	9.2
100.941	7.95
101.94	6.9
102.941	7.4
103.941	7.4
104.941	7.4
105.941	7.25
106.942	8.25
107.941	7.55
108.942	8.3
109.94	7.05
110.94	6.45
111.94	6.45
112.941	8.05
113.942	8.75
114.941	7.2
115.94	6.8
116.947	13.8
117.941	7.5
118.941	8.15
119.941	8.15
120.94	6.65
121.94	7
122.94	6.9
123.941	7.9
124.94	6.5
125.941	7.35
126.942	8.35
127.942	8.25
128.94	6.65
129.94	6.9
130.943	9.9
131.94	7.25
132.94	6.7
133.94	6.35
134.94	7.25
135.94	7.05
136.94	6.9
137.94	6.55
138.94	6.75
139.941	7.45
140.94	6.6
141.941	7.85
142.94	7.2
143.942	9.2
144.942	9
145.94	7.05
146.944	10.55
147.943	9.95
148.94	7.2
149.94	7.05
150.941	7.45
151.941	7.7
152.94	7.2
153.944	11.3
154.94	6.6
155.941	8.2
156.941	8.35
157.941	8.1
158.94	7.4
159.939	6.4
160.941	8.3
161.942	8.9
162.94	7.1
163.94	7.2
164.941	7.9
165.94	7.4
166.941	7.8
167.941	7.95
168.939	6.15
169.94	7.3
170.941	7.95
171.94	6.8
172.941	8.25
173.94	7.05
174.942	8.85
175.941	7.8
176.941	8.2
177.94	7.1
178.94	7.05
179.939	6.25
180.939	6.5
181.94	7.25
182.939	6.55
183.94	7.2
184.94	7.4
185.939	6.6
186.941	8.6
187.94	6.75
188.94	7.15
189.94	7.1
190.939	6.6
191.939	6
192.94	7.1
193.94	6.8
194.941	8.05
195.941	7.95
196.941	8.5
197.94	7.65
198.94	7.2
199.939	6.3
200.939	6.6
201.94	7.05
202.939	6.7
203.939	6.25
204.94	6.95
205.94	6.85
206.939	6.65
207.94	6.9
208.939	6.55
209.94	7.2
210.939	6.25
211.939	6.75
212.94	7
213.939	6.7
214.94	7.15
215.941	8.35
216.939	6.7
217.939	6.5
218.94	7.55
219.939	6.75
220.94	7.2
221.939	6.25
222.939	6.7
223.939	6.65
224.94	7.3
225.94	6.95
226.939	6.75
227.939	6.55
228.94	7.8
229.94	7.15
230.94	7.6
231.94	6.9
232.939	6.75
233.941	8.3
234.939	6.15
235.939	6.6
236.939	6.2
237.94	7.6
238.94	7.7
239.939	6.4
240.94	7.55
241.939	6.7
242.94	7.25
243.94	7.35
244.939	6.9
245.939	6.6
246.939	6.25
247.939	6.55
248.94	7.6
249.939	6.8
250.94	7.15
251.94	7.4
252.939	6.6
253.94	7.45
254.939	6.9
255.939	6.5
256.939	6.35
257.939	6.4
258.94	7.95
259.939	7
260.939	6.8
261.94	7.1
262.939	6.6
263.94	7.6
264.94	7.3
265.94	7.2
266.939	6.3
267.94	7.75
268.941	8.2
269.939	6.7
270.941	8.2
271.939	6.55
272.939	6.85
273.939	6.65
274.94	7.35
275.939	6.75
276.939	6.8
277.939	7
278.938	6.15
279.939	7
280.939	6.8
281.939	6.5
282.938	6.25
283.94	7.8
284.939	6.6
285.939	6.75
286.939	6.7
287.939	6.35
288.939	6.9
289.939	6.9
290.939	6.35
291.939	6.7
292.939	6.7
293.939	6.75
294.939	6.7
295.939	6.45
296.939	7.25
297.939	6.9
298.938	6.25
299.938	6.25
300.94	7.4
301.939	6.5
302.939	6.95
303.939	7.25
304.939	6.6
305.939	6.9
306.938	6.3
307.938	6.15
308.938	6.15
309.939	6.65
310.938	6.1
311.94	7.5
312.938	6.2
313.939	7.3
314.939	6.95
315.939	6.8
316.939	6.9
317.938	6.45
318.939	6.75
319.938	6.1
320.939	7.25
321.939	7.35
322.939	7.4
323.939	7.25
324.939	7.05
325.939	6.85
326.938	6.15
327.939	6.65
328.938	6.05
329.938	6
330.94	7.6
331.938	5.85
332.938	6.1
333.938	5.75
334.939	6.8
335.941	8.65
336.938	6.6
337.939	7.25
338.939	7.2
339.939	6.75
340.938	6.3
341.938	6.15
342.939	6.75
343.938	6.5
344.94	8.15
345.939	6.7
346.938	6.4
347.938	6.35
348.939	7.2
349.939	6.9
350.94	7.7
351.94	8.05
352.939	7.5
353.938	6.35
354.938	5.85
355.938	6.25
356.939	7.25
357.937	5.55
358.938	6.55
359.938	6.4
360.938	6.2
361.939	6.8
362.938	6
363.938	6.6
364.938	6.5
365.938	6.5
366.938	6.4
367.938	6.65
368.938	5.9
369.938	6.45
370.938	6.5
371.939	7.35
372.938	6.65
373.939	6.9
374.939	7.45
375.939	6.95
376.94	7.95
377.938	6.05
378.938	6.6
379.939	6.9
380.938	6.7
381.938	6.6
382.938	6.55
383.939	7.2
384.939	7.25
385.938	6.8
386.939	7.85
387.939	6.95
388.939	6.95
389.939	7.15
390.939	6.95
391.938	6.5
392.939	7.7
393.938	6.1
394.938	6.55
395.939	7.1
396.939	7.1
397.938	6.2
398.938	6.2
399.938	6.55
400.938	6.8
401.937	5.95
402.938	6.2
403.938	6.4
404.938	6.6
405.938	6.5
406.938	6.9
407.938	6.1
408.938	6.05
409.938	6.4
410.937	6
411.938	6.25
412.938	6.15
413.938	6.3
414.938	6.85
415.937	6
416.938	6.85
417.939	7.15
418.938	7.05
419.938	6.2
420.938	7
421.938	6.3
422.938	6.15
423.938	6.4
424.938	6.25
425.937	6
426.938	6.55
427.938	6.65
428.937	5.9
429.937	6.1
430.938	6.35
431.938	6.65
432.937	6.15
433.938	7.15
434.938	6.85
435.938	6.55
436.937	5.6
437.938	6.9
438.938	6.35
439.938	6.65
440.937	5.8
441.938	6.25
442.937	5.7
443.938	6.7
444.938	6.65
445.938	6.35
446.937	5.95
447.938	6.6
448.937	6.05
449.938	6.3
450.938	7.15
451.938	6.55
452.937	6.15
453.938	6.3
454.937	5.5
455.938	6.45
456.937	5.75
457.938	7.1
458.938	7
459.937	6.2
460.938	6.65
461.937	6.2
462.937	6
463.938	6.65
464.937	6.35
465.938	6.9
466.937	5.45
467.937	6.15
468.937	5.8
469.938	6.45
470.938	6.8
471.938	6.45
472.938	6.6
473.938	6.7
474.938	6.5
475.937	6
476.937	6.3
477.939	7.5
478.937	5.95
479.937	6.2
480.937	6.35
481.937	5.95
482.937	6.05
483.938	6.5
484.937	6.25
485.937	6.4
486.937	6.35
487.937	6.25
488.937	6.2
489.937	6.2
490.937	6
491.938	6.75
492.937	6.4
493.938	7.35
494.937	6.5
495.937	6.15
496.938	6.6
497.937	5.9
498.937	6
499.937	6.25
500.937	6.45
501.937	6.3
502.937	6.2
503.938	6.65
504.938	6.75
505.938	6.85
506.937	6.35
507.937	6
508.937	6.55
509.938	6.8
510.938	6.8
511.937	6.5
512.937	6.15
513.938	7.15
514.938	6.9
515.937	6.35
516.938	7
517.937	6.3
518.936	4.75
519.937	5.85
520.937	6.15
521.937	6.5
522.937	6.5
523.937	6
524.937	5.8
525.937	6.05
526.937	6.4
527.937	6.35
528.937	6.2
529.937	6.6
530.937	6.2
531.937	6.1
532.937	6.55
533.937	6
534.937	6.15
535.937	6.35
536.938	6.95
537.937	6.2
538.937	6.2
539.938	7.25
540.938	6.95
541.938	7.15
542.938	7.3
543.937	6.55
544.938	7.15
545.937	6.25
546.938	7.4
547.938	7
548.937	6.35
549.937	6.35
550.938	7.15
551.937	6.55
552.937	6.55
553.938	7.1
554.937	6.4
555.937	6.75
556.937	6.7
557.937	6.8
558.937	6
559.937	6.25
560.937	6.15
561.937	6.4
562.936	5.35
563.937	6.1
564.937	6.25
565.937	6.3
566.937	6.15
567.937	6.25
568.937	6.1
569.937	6.2
570.937	6.05
571.937	6.1
572.936	5.6
573.936	5.95
574.937	6.15
575.937	6.15
576.937	6.1
577.936	5.75
578.936	6.05
579.936	5.7
580.937	6.55
581.936	5.85
582.937	6.6
583.936	6
584.937	6.15
585.937	6.2
586.937	6.4
587.937	6.3
588.936	6
589.936	6
590.936	6.1
591.938	7.35
592.937	6.2
593.937	6.55
594.937	6.65
595.937	6.5
596.936	5.55
597.937	6.45
598.937	6.45
599.937	6.35
600.936	6.15
601.937	6.6
602.937	6.45
603.937	6.45
604.936	6
605.937	6.45
606.937	6.45
607.936	6.2
608.937	6.55
609.937	6.4
610.936	6.1
611.937	6.4
612.936	5.9
613.937	6.35
614.937	6.65
615.937	6.95
616.937	6.6
617.936	6.2
618.937	6.75
619.937	6.85
620.937	6.4
621.937	6.45
622.937	7.05
623.938	7.4
624.937	6.4
625.937	7.1
626.937	6.75
627.937	6.8
628.937	6.5
629.936	6.3
630.937	7.1
631.936	6.4
632.936	6.4
633.936	6.1
634.936	6.25
635.937	6.7
636.936	6.4
637.936	6
638.937	6.5
639.936	5.95
640.936	6.45
641.937	6.7
642.936	5.85
643.937	6.85
644.936	6.4
645.937	7.4
646.938	8
647.937	6.6
648.936	6.35
649.936	6.4
650.937	7.05
651.936	6.1
652.936	6.35
653.936	6.5
654.936	6
655.937	6.85
656.936	6.15
657.937	6.6
658.937	6.6
659.936	6.45
660.936	5.95
661.936	6.5
662.937	6.65
663.936	6.6
664.936	6.15
665.936	6.5
666.935	5.55
667.936	6.35
668.936	6.5
669.936	6.3
670.936	6.35
671.936	6.45
672.936	6.65
673.936	6.45
674.936	6.05
675.936	6.5
676.936	6.1
677.937	6.95
678.936	6.25
679.936	6.7
680.936	6
681.936	6.4
682.936	6.7
683.936	6.1
684.936	6.7
685.936	6.65
686.936	6.75
687.936	6.3
688.936	6.5
689.936	6.55
690.936	6.55
691.936	6.6
692.936	6.35
693.936	6.05
694.936	6.2
695.936	6.6
696.936	6.1
697.936	6.15
698.936	6.35
699.936	6.55
700.936	6.65
701.936	6.1
702.936	5.95
703.936	6.05
704.936	6
705.936	6.25
706.937	7.1
707.936	6.35
708.935	5.85
709.936	6.3
710.936	6.25
711.936	6.65
712.937	7.5
713.936	6.6
714.936	6.45
715.936	6.5
716.936	6.4
717.936	6.65
718.936	6
719.936	6.15
720.937	7.25
721.936	6.6
722.936	6.4
723.936	6.2
724.936	6.5
725.936	6.5
726.935	6
727.936	6.05
728.936	6.55
729.936	6.55
730.936	6.3
731.936	6.2
732.936	6.35
733.936	6.2
734.935	6
735.936	6.35
736.935	6
737.936	6.45
738.936	7.05
739.936	6.4
740.936	6.8
741.936	6.4
742.936	6.25
743.936	6.35
744.936	6.2
745.936	6.65
746.936	6.6
747.936	6.45
748.935	6.1
749.936	6.75
750.936	7.1
751.936	6.55
752.936	6.9
753.936	6.75
754.936	6.45
755.936	6.3
756.936	7
757.935	6.15
758.935	6.05
759.936	6.7
760.936	6.35
761.935	5.85
762.935	6.15
763.937	7.4
764.935	6.2
765.936	6.75
766.936	6.3
767.936	7
768.936	6.45
769.935	5.7
770.936	6.3
771.935	6.25
772.936	6.35
773.936	7
774.936	6.95
775.936	6.65
776.936	6.55
777.935	5.85
778.936	6.35
779.936	7
780.935	5.85
781.936	7
782.936	6.9
783.936	6.9
784.935	6.3
785.935	6.35
786.935	6.3
787.936	6.45
788.936	7.15
789.936	7.15
790.936	6.7
791.936	6.5
792.936	6.95
793.936	6.45
794.936	6.55
795.935	6.35
796.935	6.1
797.936	6.55
798.935	6.35
799.936	6.8
800.936	6.5
801.936	6.55
802.936	6.85
803.936	6.75
804.936	6.9
805.936	7.1
806.936	7.15
807.936	7.3
808.936	7.4
809.935	6.5
810.936	6.7
811.936	6.9
812.935	6.25
813.937	7.75
814.936	7.05
815.936	6.65
816.936	7.1
817.935	6.2
818.935	5.85
819.936	7.1
820.936	7.3
821.935	6.5
822.935	6.5
823.935	6.45
824.936	7
825.936	6.7
826.936	7.1
827.936	6.75
828.935	6.55
829.935	6.6
830.935	6.55
831.936	7.1
832.936	7
833.935	6.6
834.936	6.9
835.936	6.9
836.936	6.9
837.936	7.05
838.935	6.35
839.936	6.8
840.936	7.15
841.935	6.7
842.934	5.75
843.936	6.9
844.936	6.9
845.935	6.5
846.936	6.85
#NUM!	#NUM!
848.935	6.1
849.935	6.4
850.935	6.6
851.935	6.3
852.937	8.6
853.935	6.2
854.936	7.05
855.935	6.45
856.935	6.5
857.935	6.8
858.936	7.25
859.935	6.45
860.935	6.8
861.936	7.4
862.935	6.3
863.935	6.7
864.936	7.55
865.935	6.25
866.936	7.4
867.935	6.6
868.935	6.4
869.936	7.8
870.935	6.65
871.935	6.25
872.935	6.75
873.935	6.6
874.936	7
875.935	6.4
876.935	6.6
877.935	6.8
878.935	6.4
879.936	7.15
880.936	7.25
881.935	6.6
882.935	6.6
883.936	7.05
884.935	6.7
885.935	6.15
886.935	6.95
887.934	5.95
888.935	6.6
889.935	6.85
890.936	7.15
891.936	7.2
892.935	6.45
893.935	6.4
894.935	6.5
895.935	6.6
896.935	6.25
897.936	8
898.936	7.25
899.935	6.4
900.936	7.2
901.936	7.3
902.935	6.95
903.935	7
904.935	6.9
905.935	7.1
906.935	6.7
907.936	7.6
908.935	7.15
909.935	6.4
910.935	6.3
911.935	6.9
912.935	6.8
913.935	6.55
914.935	6.4
915.935	6.8
916.935	6.95
917.935	7.15
918.935	6.95
919.935	6.4
920.936	7.9
921.935	6.3
922.936	7.3
923.935	6.7
924.934	5.85
925.935	6.85
926.936	7.6
927.935	6.8
928.935	6.75
929.935	7.05
930.935	6.75
931.936	7.5
932.935	7
933.935	6.5
934.935	7.15
935.935	6.8
936.934	6.3
937.936	7.8
938.936	7.6
939.934	6.35
940.935	6.6
941.935	7
942.935	7.15
943.934	6.35
944.934	5.75
945.935	6.5
946.935	6.85
947.934	6.35
948.935	6.5
949.934	6.2
950.935	7.15
951.935	6.8
952.934	6.3
953.935	6.85
954.935	6.95
955.935	7.4
956.935	6.6
957.935	6.8
958.935	6.6
959.934	6.15
960.935	6.75
961.935	6.6
962.935	6.55
963.934	6.25
964.935	6.6
965.934	6.4
966.935	6.6
967.935	6.7
968.935	7.2
969.934	6.4
970.934	6.3
971.934	6.4
972.934	6.55
973.935	6.7
974.934	6.6
975.935	6.65
976.934	6.6
977.934	6.25
978.934	6.15
979.934	6.55
980.934	6.65
981.934	6.5
982.934	6.65
983.934	6.15
984.935	6.9
985.934	6.55
986.934	6.3
987.934	6.15
988.934	6.5
989.934	6.6
990.934	6.55
991.935	7.1
992.935	7.3
993.934	6.55
994.934	6.5
995.934	6.6
996.934	6.4
997.935	6.9
998.934	6.6
999.935	7.7
1000.93	6.2
1001.93	6.8
1002.93	6.45
1003.93	6.6
1004.93	7.05
1005.93	6.35
1006.93	6.85
1007.93	6.55
1008.93	6.45
1009.93	7.2
1010.93	6.55
1011.93	6.45
1012.93	6.6
1013.93	6.6
1014.93	5.3
1015.93	7.2
1016.93	6.45
1017.93	6.25
1018.93	6.85
1019.93	6.5
1020.93	6.45
1021.93	7.25
1022.93	6.7
1023.93	6.9
1024.93	7.1
1025.93	6.95
1026.93	6.45
1027.93	6.25
1028.93	6
1029.94	7.65
1030.93	6.5
1031.93	6.45
1032.93	6.6
1033.93	7.3
1034.93	7.05
1035.93	6.9
1036.93	6.55
1037.94	7.9
#NUM!	#NUM!
1039.93	6.45
1040.93	6.7
1041.93	6
1042.93	6.35
1043.93	6.75
1044.93	6.45
1045.93	6.25
1046.93	6.8
1047.93	6.75
1048.93	7.15
1049.93	6.75
1050.93	7
1051.93	6.8
1052.93	7.2
1053.93	6.75
1054.93	6.25
1055.93	6.9
1056.93	6.5
1057.93	6.9
1058.93	7.05
1059.93	6.95
1060.93	6.65
1061.93	7.1
1062.93	6.95
1063.93	7.4
1064.93	7.4
1065.93	6.7
1066.93	7.1
1067.93	5.95
1068.93	7.3
1069.93	6.6
1070.93	6.4
1071.93	6.6
1072.93	6.7
1073.93	6.35
1074.93	7.35
1075.93	6.4
1076.93	6.9
1077.93	6.55
1078.94	8.15
1079.93	6.2
1080.93	6.8
1081.93	6.45
1082.93	6.45
1083.93	6.65
1084.93	6.9
1085.93	6.45
1086.93	6.75
1087.93	6.55
1088.93	6.85
1089.93	6.45
1090.93	7.25
1091.93	6.85
1092.93	6.7
1093.93	7.35
1094.93	6.45
1095.93	7
1096.93	6.7
1097.93	7.3
1098.93	7.2
1099.93	7.45
1100.93	6.85
1101.93	6.75
1102.93	6.75
1103.93	7.6
1104.93	6.9
1105.93	7.05
1106.93	6.8
1107.93	6.9
1108.93	7.25
1109.93	6.45
1110.93	6.45
1111.93	6.45
1112.93	7.2
1113.93	6.75
1114.93	6.25
1115.93	6.7
1116.93	6.95
1117.93	7.15
1118.93	7.3
1119.93	6.95
1120.93	6.6
1121.93	6.85
1122.93	6.7
1123.93	6.95
1124.93	6.15
1125.93	7.05
1126.93	6.35
1127.93	6.65
1128.93	6.95
1129.93	6.95
1130.93	6.95
1131.93	7.15
1132.93	6.35
1133.93	6.35
1134.93	6.75
1135.93	7.1
1136.93	6.6
1137.93	6.7
1138.93	6.85
1139.93	6.95
1140.93	7.05
1141.93	6.75
1142.93	6.45
1143.93	6.9
1144.93	7.25
1145.93	6.8
1146.93	6.35
1147.93	6.5
1148.93	6.95
1149.93	6.9
1150.93	6.75
1151.93	6.8
1152.93	6.3
1153.93	7.2
1154.93	6.75
1155.93	6.3
1156.93	6.85
1157.93	6.7
1158.93	6.65
1159.93	7.5
1160.93	6.4
1161.93	6.7
1162.93	7.5
1163.93	7.75
1164.93	7.1
1165.93	7.15
1166.93	6.45
1167.93	6.65
1168.93	7.05
1169.93	6.85
1170.93	6.85
1171.93	6.65
1172.93	7.15
1173.93	6.75
1174.95	19.65
#NUM!	#NUM!
#NUM!	#NUM!
#NUM!	#NUM!
#NUM!	#NUM!
#NUM!	#NUM!
#NUM!	#NUM!
#NUM!	#NUM!
#NUM!	#NUM!
#NUM!	#NUM!
#NUM!	#NUM!
#NUM!	#NUM!
1186.94	12.65
1187.94	10.3
1188.94	9.5
1189.94	10.15
1190.94	11.5
1191.94	11.65
1192.93	8.1
1193.94	10.55
1194.93	8
1195.93	7.65
1196.94	8.8
1197.93	8.25
1198.93	8.4
1199.94	9.55
1200.93	8.05
1201.94	9.35
1202.94	8.6
1203.94	8.9
1204.93	8.35
1205.94	12.25
1206.93	8.2
1207.94	9.1
1208.94	8.9
1209.94	10.1
1210.94	11.35
1211.94	12.55
1212.94	11.4
1213.94	11.2
1214.94	8.85
1215.93	8.5
1216.93	8.55
1217.94	8.7
1218.94	9.4
1219.94	8.75
1220.94	9.3
1221.94	9.1
1222.94	8.95
1223.94	9.95
1224.94	11.1
1225.94	9.6
1226.94	9.75
1227.94	9.45
1228.94	9.85
1229.94	9.65
1230.94	10
1231.94	9.15
1232.94	10.35
1233.94	9.45
1234.94	10.05
1235.94	10.45
1236.94	9.8
1237.94	10.5
1238.94	9.4
1239.94	9.5
1240.94	10.4
1241.94	9.3
1242.94	11.4
1243.94	8.95
1244.93	8.65
1245.94	9
1246.94	10.5
1247.94	8.85
1248.94	10.8
1249.93	8.05
1250.94	9.65
1251.94	12.1
1252.93	8.75
1253.93	7.9
1254.94	9.2
1255.94	9.05
1256.94	11.8
1257.94	9.75
1258.93	8.75
1259.93	8.4
1260.93	7.9
1261.93	8.4
1262.94	9.25
1263.93	8.75
1264.93	8.25
1265.93	8.25
1266.93	8.5
1267.93	7.95
1268.94	9.7
1269.93	8.85
1270.93	8.15
1271.93	8.3
1272.93	7.6
1273.94	9.75
1274.94	9.65
1275.94	9.6
1276.93	7.85
1277.94	9.2
1278.93	8.35
1279.93	8.3
1280.93	8.5
1281.94	9.45
1282.93	8.85
1283.93	8.5
1284.93	8.6
1285.94	9.4
1286.93	8.8
1287.93	7.65
1288.93	8.35
1289.93	7.5
1290.93	7.1
1291.93	9
1292.93	7.55
1293.93	8.55
1294.93	8.55
1295.93	8.65
1296.93	8.6
1297.93	8.1
1298.93	7.75
1299.93	8
1300.94	18.25
1301.93	8.9
1302.93	9.15
1303.93	8.3
1304.93	8.8
1305.93	7.55
1306.93	8.1
1307.93	7.95
1308.93	8.35
1309.93	7.6
1310.93	8.45
1311.93	8.5
1312.93	8.6
1313.94	10.95
1314.93	7.85
1315.93	7.7
1316.93	7.75
1317.94	11.35
1318.93	8.2
1319.93	8.65
1320.93	8.35
1321.93	6.2
1322.93	8.05
1323.93	8.4
1324.93	8.9
1325.93	7.95
1326.93	8
1327.93	7.9
#NUM!	#NUM!
1329.93	7.9
1330.93	7.5
1331.94	9.85
1332.93	7.9
1333.94	9.75
1334.93	9.1
1335.93	7.8
1336.93	8.35
1337.93	8.15
1338.93	7.5
1339.93	8.35
1340.93	7.7
1341.93	7.85
1342.93	8.05
1343.93	8.85
1344.93	7.9
1345.93	7.35
1346.93	8.4
#NUM!	#NUM!
1348.93	7.65
1349.93	8.1
1350.93	8
1351.93	7.6
1352.94	15.5
1353.93	8.25
1354.94	10.65
1355.93	8.25
1356.93	8.05
1357.93	8.25
1358.93	8.2
1359.93	7.5
1360.93	8.3
1361.93	8.35
1362.93	7.7
1363.93	7.7
1364.93	7.8
1365.93	7.8
1366.93	7.8
1367.93	8.05
1368.93	8.75
1369.93	8
1370.93	7.6
1371.93	7.6
1372.93	7.75
1373.93	7.65
1374.93	8
1375.94	10.15
1376.93	8.9
1377.93	7.55
1378.93	8.1
1379.93	7.85
1380.93	7.55
1381.93	7.3
1382.93	7.8
#NUM!	#NUM!
1384.93	7.1
1385.93	7.7
#NUM!	#NUM!
1387.93	7.45
1388.93	7.9
#NUM!	#NUM!
1390.93	8.35
1391.93	9.45
1392.93	7.6
1393.94	10.1
1394.93	8.1
1395.93	8.8
#NUM!	#NUM!
1397.94	10.3
1398.94	11.6
1399.93	9.1
1400.94	17.4
#NUM!	#NUM!
1402.93	8.6
1403.93	8.3
#NUM!	#NUM!
#NUM!	#NUM!
1406.94	10.1
1407.93	9.15
1408.94	10.2
1409.93	9.25
1410.93	8
1411.94	13.45
1412.94	16.3
1413.94	11.05
1414.93	8.15
1415.94	10.3
#NUM!	#NUM!
1417.93	9
1418.93	7.95
#NUM!	#NUM!
1420.94	16.9
1421.93	9.65
1422.93	8.9
1423.94	10.1
1424.94	11.5
#NUM!	#NUM!
1426.94	11.1
1427.94	11.2
#NUM!	#NUM!
1429.94	10.4
1430.93	9
1431.93	9.4
1432.94	10.25
#NUM!	#NUM!
1434.93	8.5
1435.94	12.65
#NUM!	#NUM!
1437.94	10.15
1438.93	9.85
1439.93	8.8
1440.94	18.25
1441.93	9.2
1442.93	9.3
1443.93	8.5
1444.93	8.4
1445.93	9.3
1446.94	11.95
1447.94	16.2
1448.94	10.35
1449.93	8.8
1450.94	12.25
1451.93	9.45
#NUM!	#NUM!
1453.93	8.35
1454.93	9.25
1455.93	9.05
1456.93	9.5
1457.94	13.1
1458.93	8.9
1459.94	12.65
1460.93	8.85
1461.94	10.35
1462.93	8.9
1463.93	5.4
1464.93	9.35
1465.93	7.7
1466.93	7.15
1467.93	9.2
1468.93	8.65
1469.93	8.35
1470.93	8.3
1471.93	8.1
1472.93	9.2
#NUM!	#NUM!
#NUM!	#NUM!
1475.93	9.85
1476.93	8.7
1477.93	9.25
1478.93	7.65
#NUM!	#NUM!
1480.93	9.9
1481.94	12.75
#NUM!	#NUM!
#NUM!	#NUM!
1484.94	17.75
1485.93	8.5
1486.93	8.5
1487.94	16.35
1488.93	8.4
#NUM!	#NUM!
#NUM!	#NUM!
1491.93	8.75
#NUM!	#NUM!
1493.94	13.6
1494.93	9.5
1495.94	10.7
1496.93	8.1
1497.93	10.25
1498.93	10.35
#NUM!	#NUM!
1500.93	9.9
1501.93	8.2
1502.93	9.45
#NUM!	#NUM!
1504.94	11.65
#NUM!	#NUM!
#NUM!	#NUM!
#NUM!	#NUM!
1508.93	8.65
1509.94	11.9
1510.93	8.35
#NUM!	#NUM!
1512.93	8.65
#NUM!	#NUM!
#NUM!	#NUM!
1515.94	15.25
#NUM!	#NUM!
1517.94	11.4
1518.93	9.65
1519.93	8.05
1520.93	10.55
#NUM!	#NUM!
1522.93	10.55
1523.93	9.45
1524.93	9.7
#NUM!	#NUM!
#NUM!	#NUM!
1527.93	9.35
1528.93	9.75
1529.93	8.95
#NUM!	#NUM!
1531.93	8.45
1532.94	13.8
1533.93	9.75
1534.93	7.95
1535.94	13.2
1536.93	9.35
1537.93	9.4
1538.94	12.6
1539.93	10.2
1540.94	15.7
1541.93	9.75
1542.94	11.8
1543.93	10
1544.94	11.8
1545.93	9.9
1546.93	9.65
1547.93	9.5
1548.93	10.15
1549.93	8.45
1550.94	13.9
#NUM!	#NUM!
1552.93	9.4
1553.93	9.85
1554.94	12.1
1555.93	9.2
1556.93	9.65
1557.93	8.25
1558.93	10.25
1559.93	8.65
1560.93	9.9
#NUM!	#NUM!
1562.93	8.55
1563.93	9.85
1564.93	9.8
1565.93	10.45
1566.93	7.6
1567.93	10.6
1568.93	9.05
1569.93	10.2
#NUM!	#NUM!
#NUM!	#NUM!
#NUM!	#NUM!
1573.93	9.75
1574.93	8.05
1575.93	8.5
#NUM!	#NUM!
1577.93	8.4
#NUM!	#NUM!
1579.93	9.5
1580.93	8.05
1581.93	7.25
1582.93	7.1
1583.94	11.65
1584.93	8.3
1585.94	12
#NUM!	#NUM!
1587.94	12.7
1588.93	8.8
1589.93	8.75
1590.93	8.7
1591.93	9.2
#NUM!	#NUM!
1593.94	11.1
1594.93	7.95
1595.93	8.15
#NUM!	#NUM!
1597.94	11.55
#NUM!	#NUM!
1599.94	11.55
1600.94	12.35
1601.93	9.25
#NUM!	#NUM!
#NUM!	#NUM!
1604.93	10.6
1605.93	9
1606.93	8.75
1607.93	9.85
#NUM!	#NUM!
#NUM!	#NUM!
1610.94	17.5
1611.94	11.95
1612.94	12.75
#NUM!	#NUM!
#NUM!	#NUM!
1615.94	12
1616.94	12.6
1617.93	9.55
1618.93	9
1619.93	8.55
1620.93	9.25
1621.93	9.05
1622.93	9.95
1623.93	8.8
1624.93	7.65
1625.93	11
#NUM!	#NUM!
1627.93	9.6
1628.93	9.8
#NUM!	#NUM!
#NUM!	#NUM!
#NUM!	#NUM!
1632.93	9.6
1633.93	8.75
1634.93	9.25
1635.93	8.75
#NUM!	#NUM!
1637.93	8.6
1638.94	13.5
1639.94	17.95
1640.93	11.2
1641.93	9.8
#NUM!	#NUM!
1643.93	9.4
1644.93	9.8
1645.93	9.85
#NUM!	#NUM!
1647.93	8
1648.93	11
#NUM!	#NUM!
#NUM!	#NUM!
1651.93	11.1
1652.93	9.65
1653.93	11.3
1654.94	12.8
1655.93	9.9
#NUM!	#NUM!
1657.93	8.05
#NUM!	#NUM!
1659.94	11.85
1660.93	9.6
#NUM!	#NUM!
#NUM!	#NUM!
1663.93	9.05
1664.94	12.4
1665.93	8
1666.93	9.8
#NUM!	#NUM!
1668.93	8.45
1669.93	8.1
1670.93	8.2
#NUM!	#NUM!
#NUM!	#NUM!
1673.94	13.95
1674.93	8.95
1675.93	8.3
#NUM!	#NUM!
#NUM!	#NUM!
#NUM!	#NUM!
1679.93	9.05
1680.93	10.3
1681.93	9.3
#NUM!	#NUM!
1683.93	9.8
#NUM!	#NUM!
#NUM!	#NUM!
1686.93	8.9
1687.93	8.65
1688.93	8.2
1689.93	11.45
1690.93	8.4
#NUM!	#NUM!
1692.93	9.45
1693.93	9.5
1694.93	8.9
1695.93	9.2
1696.93	8.75
1697.93	8.45
1698.93	9.15
1699.93	11.2
1700.93	10.6
1701.93	9.15
1702.94	11.7
1703.93	8
1704.93	8.8
1705.93	8.3
1706.93	8.25
1707.93	8.55
#NUM!	#NUM!
1709.93	8.95
1710.93	8.05
1711.93	11.4
1712.93	10.6
#NUM!	#NUM!
1714.93	8.6
1715.93	8.8
1716.93	9.1
1717.93	8.2
1718.93	10.45
1719.93	7.45
#NUM!	#NUM!
1721.93	10
1722.93	7.45
1723.93	8.6
#NUM!	#NUM!
1725.94	19.3
1726.93	9.25
1727.93	8.8
1728.93	7.95
1729.93	7.8
1730.93	9
1731.93	8.2
1732.93	8.35
1733.93	7.2
1734.93	7.1
1735.94	14.1
1736.93	7.75
1737.93	7.9
1738.93	8.1
1739.93	9.25
1740.93	7.25
1741.93	9.45
#NUM!	#NUM!
#NUM!	#NUM!
1744.93	9.1
1745.93	8
1746.93	8.45
1747.93	9.45
1748.93	9.5
1749.93	8.65
1750.93	8.7
1751.93	8.65
1752.93	7.85
1753.93	9.9
1754.93	8
1755.93	7.8
1756.93	9.5
1757.93	7.8
1758.93	7.6
1759.93	9.45
#NUM!	#NUM!
1761.93	8.6
1762.93	7.55
1763.93	5.6
1764.93	10.05
1765.93	7.55
1766.93	8.35
1767.93	8.6
1768.93	7.05
1769.93	8.05
1770.93	7.45
1771.93	7.95
1772.93	8.4
1773.93	6.5
1774.93	10.35
1775.94	12.45
1776.93	7.35
1777.93	8.1
1778.93	8.45
1779.93	8.5
#NUM!	#NUM!
1781.93	8.75
1782.93	8.1
1783.93	8
1784.93	9.15
1785.93	8.15
1786.93	8.9
1787.93	11.8
#NUM!	#NUM!
1789.93	9.35
1790.93	7.45
#NUM!	#NUM!
#NUM!	#NUM!
1793.94	12.65
1794.93	8.3
#NUM!	#NUM!
#NUM!	#NUM!
1797.93	8.1
1798.94	15.75
1799.93	11.65
1800.93	9.05
1801.93	8.55
1802.93	8.15
1803.93	8.3
1804.93	7.9
1805.93	7.55
1806.93	7.75
1807.93	11.3
1808.94	16.05
1809.93	8.3
1810.93	8.2
1811.93	8.15
1812.93	7.85
1813.93	11
1814.93	8.7
1815.93	8.45
1816.93	8.55
1817.93	7.85
1818.93	9.35
#NUM!	#NUM!
1820.93	7.9
1821.93	7.8
1822.93	9.3
#NUM!	#NUM!
#NUM!	#NUM!
1825.93	9.4
1826.93	7.5
1827.93	8.4
1828.93	8.2
1829.93	8
1830.93	9.6
1831.93	8
1832.93	7.55
#NUM!	#NUM!
1834.93	8.35
1835.93	8.35
1836.93	7.4
1837.93	8.75
1838.93	8.3
1839.93	8.6
1840.93	10.55
1841.93	7.7
1842.93	8.95
1843.93	8.45
1844.93	8.6
1845.93	9.45
1846.93	8.2
1847.93	9.1
1848.93	8.5
1849.93	8.95
1850.93	7.35
1851.93	8.6
1852.93	7.8
1853.93	7.65
1854.93	7.2
1855.93	8.5
1856.93	8.5
1857.93	8.15
1858.93	7.95
1859.93	7.45
1860.93	8.55
1861.94	14.3
1862.93	7.65
1863.93	8.3
1864.93	7.5
1865.93	7.9
1866.93	8.4
1867.93	10.6
1868.93	8.95
1869.93	8.05
1870.93	7.8
1871.93	8.2
1872.93	7.65
1873.93	8.8
1874.93	7.5
1875.93	8.55
1876.93	8.7
1877.93	7.35
1878.93	8.65
1879.94	13.4
1880.93	9.55
1881.93	7.55
1882.93	7.5
1883.93	8.15
1884.93	7.35
#NUM!	#NUM!
1886.93	7.3
1887.93	7.85
1888.93	8
1889.93	7.75
1890.93	7.6
1891.93	7.35
1892.93	8.4
1893.93	8.15
1894.93	7.3
1895.93	7.8
1896.93	7.15
1897.93	7.2
1898.93	7.35
1899.93	7.6
1900.93	8
1901.93	7.9
1902.93	7.7
1903.93	8.4
1904.93	8.05
1905.93	8.3
1906.93	7.35
1907.93	8.15
1908.93	8.15
1909.93	8.75
1910.93	6.8
1911.93	7.65
1912.93	7.55
1913.93	7.6
1914.93	8.7
1915.93	8.25
1916.93	8.25
1917.93	8.35
1918.93	7.5
1919.93	7.9
1920.93	8.85
1921.93	7.3
1922.93	7.4
1923.93	8.2
1924.93	7
1925.93	7.7
1926.93	11.1
1927.93	7.4
1928.93	7.65
1929.93	7.15
1930.93	7.95
1931.93	7.55
1932.93	8.05
1933.93	7.15
#NUM!	#NUM!
1935.93	7.5
1936.93	7.85
1937.93	7.7
1938.93	6.85
1939.93	7.85
1940.93	7.25
1941.93	10.75
1942.93	8.65
1943.93	7.5
1944.93	8.05
1945.93	7.05
1946.93	7.3
1947.93	7.25
1948.93	7.7
1949.93	8.3
1950.93	8
1951.93	7.95
1952.93	7.1
1953.93	7.3
1954.93	7.15
1955.93	7.15
1956.93	7.15
1957.93	7.5
1958.93	7.4
1959.93	7.2
1960.93	7.3
1961.93	7.6
1962.93	6.85
1963.93	7.95
1964.93	7.75
1965.93	7.85
1966.93	7.35
1967.93	7.85
1968.93	7.3
1969.93	7.45
1970.93	6.75
1971.93	7.4
1972.93	7.45
1973.93	6.85
1974.93	7.1
1975.93	7.1
1976.93	8.35
1977.93	7.8
1978.93	7.6
#NUM!	#NUM!
1980.93	6.75
1981.93	6.5
1982.93	6.1
1983.93	9
1984.93	6.9
1985.93	6.45
1986.93	6.85
1987.93	6.45
1988.93	7.2
1989.93	7.3
1990.93	7.05
1991.93	7.15
1992.93	6.5
1993.93	6.85
1994.93	7.4
1995.93	7.15
1996.93	7.45
1997.93	6.9
1998.93	4.75
[truncated: 1,595 more rows]

## Sheet: fig5d_detectedBurst
BurstStart[s]	BurstEnd[s]
1174.1	1174.39
1175.51	1175.82
1176.59	1176.91
1177.7	1178.02
1179.01	1179.34
1180.49	1180.83
1182.16	1182.5
1211.86	1212.15
1383.06	1383.35
1385.86	1386.17
1389.03	1389.34
1396.19	1396.5
1400.78	1401.08
1404.61	1404.91
1418.98	1419.26
1425.28	1425.55
1463.71	1463.98
1483.55	1483.82
1492.09	1492.36
1499.14	1499.42
1503.32	1503.58
1521.44	1521.7
1578.63	1578.91
1586.13	1586.42
1592.65	1592.93
1596.42	1596.72
1601.99	1602.28
1608.65	1608.75
1608.75	1608.95
1613.73	1614.01
1631.72	1631.99
1667.13	1667.23
1667.23	1667.39
1717.89	1718.18
1720.85	1720.95
1720.95	1721.14
1724.71	1725
1735.14	1735.44
1742.81	1742.91
1742.91	1743.1
1760.22	1760.5
1763.69	1763.98
1773.84	1774.11
1780.46	1780.75
1788.63	1788.92
1791.65	1791.94
1795.85	1796.14
1807.66	1807.93
1824.65	1824.91
1885.49	1885.8
1979.47	1979.75
1983.03	1983.33
1998.83	1999.12
2013.4	2013.68
2018.71	2019.01
2033.35	2033.63
2050.38	2050.66
2057.93	2058.22
2067.05	2067.33
2075.12	2075.4
2083.04	2083.33
2093.45	2093.73
2115.39	2115.66
2120.8	2121.07
2126.3	2126.58
2157.63	2157.9
2273.64	2273.92
2277.96	2278.26
2281.34	2281.65
2285.87	2286.17
3048.85	3049.15
3050.13	3050.46
3051.1	3051.43
3052.11	3052.44
3053.15	3053.49
3054.36	3054.7
3550.4	3550.7
3551.68	3552.02
3552.76	3553.12
3553.87	3554.23
3554.97	3555.35
3556.34	3556.73
3562.78	3563.15

## Sheet: fig5e_heatmap
0.0394469	0.0240027	0.0171031	0.020512	0.019447	0.0144409	0.0242855	0.0168406	0.0278057	0.066876	0.0202403	0.0274553	0.0165441	0.0413505	0.020331	0.0149107	0.0169509	0.0341393	0.0263604	0.0225756	0.0176664	0.025398	0.0201118	0.0213416	0.022066	0.0181217	0.0395177	0.024232	0.015855	0.0266907	0.011763	0.0279562	0.0233137	0.008883	0.0157479	0.0193307	0.0236991	0.0142766	0.0163008	0.0206176	0.0183597	0.0193145	0.0142721	0.0233501	0.0122048	0.0174958	0.0211013	0.0204791	0.0140164	0.0300074
0.0346274	0.0122921	0.0155101	0.00976251	0.0153978	0.0223139	0.0222209	0.0230263	0.0138789	0.0163822	0.0203093	0.0215102	0.0134372	0.0250586	0.00983731	0.0219025	0.0163426	0.0178228	0.0196999	0.0130141	0.0153509	0.0144417	0.0094809	0.0110449	0.00983731	0.0282963	0.0172313	0.0134372	0.0221703	0.0103342	0.0161728	0.0164122	0.0179529	0.0124734	0.0170123	0.0339783	0.0276201	0.0155209	0.0105366	0.0095267	0.0359015	0.0170244	0.0158241	0.0207348	0.0173104	0.0115271	0.0153137	0.0100033	0.0137113	0.0140206
0.0408834	0.178741	0.0329668	0.0241477	0.184496	0.0433187	0.0279918	0.173707	0.032631	0.0282213	0.0247116	0.039103	0.0239379	0.0320023	0.193003	0.0380261	0.0388494	0.0247277	0.183532	0.0340335	0.0284311	0.0377124	0.0344774	0.0423759	0.039908	0.0191171	0.0302817	0.169911	0.0188562	0.0200535	0.0346814	0.175423	0.0444611	0.0277058	0.0295312	0.0238341	0.0142567	0.035282	0.0263787	0.0347884	0.0352141	0.021993	0.0253136	0.170125	0.0312672	0.0366592	0.0444188	0.0321606	0.0447139	0.183458
0.0334843	0.0141213	0.0292099	0.0292269	0.0269219	0.0252608	0.0134151	0.0212948	0.0412508	0.0164862	0.0377103	0.0162724	0.0162642	0.0155226	0.0175646	0.0309448	0.0212948	0.0189848	0.0180364	0.330413	0.028098	0.015998	0.0155226	0.0180971	0.330604	0.0213231	0.0162642	0.0231865	0.0159798	0.31527	0.0153668	0.0138832	0.0415034	0.0280685	0.0177446	0.31659	0.0435814	0.0309448	0.015998	0.0125274	0.366643	0.0164417	0.0216974	0.0161616	0.0166124	0.0117711	0.0168262	0.0159798	0.0261379	0.0368925
0.0154044	0.0208176	0.058035	0.0155394	0.0133371	0.00858975	0.013127	0.0186106	0.0127192	0.028668	0.01521	0.0182712	0.0153203	0.0274889	0.0256432	0.0231158	0.0306541	0.0208043	0.0197871	0.0203689	0.0201259	0.0208043	0.0159005	0.0191953	0.00983599	0.0179604	0.0191953	0.0215059	0.0371332	0.0286155	0.0225635	0.0274722	0.0119667	0.0183822	0.0115838	0.0215059	0.0283239	0.016889	0.0123245	0.0205359	0.0145994	0.00763835	0.0137464	0.0238095	0.0139196	0.0166875	0.0104362	0.0168225	0.0194631	0.0275307
0.0216383	0.0103962	0.0117972	0.0122637	0.0113866	0.00683195	0.0181481	0.0114404	0.0212007	0.0144669	0.0105378	0.0121876	0.0134214	0.0136831	0.0103342	0.0104773	0.0147026	0.0102551	0.0148094	0.0130742	0.0134477	0.0160967	0.0107787	0.0146945	0.0106416	0.0144964	0.0112628	0.00957463	0.0171053	0.0237455	0.0163232	0.0148476	0.020432	0.0206045	0.016315	0.0134727	0.0170587	0.0156347	0.0149893	0.0199284	0.0179017	0.0950359	0.0128797	0.0121053	0.0121053	0.0172537	0.0207692	0.0233306	0.020637	0.0188605
0.0274337	0.0695863	0.114223	0.050159	0.168586	0.065759	0.0549699	0.0792902	0.0729249	0.0690602	0.066209	0.0641251	0.0409835	0.0572127	0.0590655	0.0449998	0.0605136	0.118658	0.0910849	0.0655516	0.0379626	0.069439	0.0698387	0.052979	0.0463918	0.10621	0.032357	0.047212	0.0496325	0.0682592	0.0833325	0.0366904	0.0627345	0.110316	0.0776225	0.0710971	0.0847546	0.0907287	0.0334072	0.0594516	0.107662	0.0717515	0.0700502	0.054123	0.0716517	0.0408868	0.0778048	0.0891108	0.0597912	0.0670506
0.0858375	0.0855344	0.0100217	0.00697982	0.120954	0.014387	0.011128	0.07006	0.00530183	0.0813749	0.106376	0.0806899	0.0867924	0.103626	0.010001	0.100802	0.00811534	0.0983897	0.0775514	0.00693678	0.121038	0.116807	0.0920637	0.00687285	0.0919291	0.0800861	0.0919291	0.00939608	0.0996759	0.0134618	0.00690838	0.0986428	0.135134	0.143203	0.169596	0.00842654	0.0756956	0.0946592	0.100374	0.0120405	0.0137428	0.0155185	0.100108	0.0827129	0.126039	0.00913029	0.00769411	0.0891307	0.0100217	0.0837445
0.0250283	0.00881225	0.0125274	0.0134151	0.0114983	0.00960484	0.010756	0.010756	0.0119318	0.0143903	0.0112994	0.0148658	0.00900934	0.00536889	0.0113819	0.0125274	0.00869357	0.012485	0.00866439	0.00960484	0.0117711	0.0155226	0.0134151	0.0125274	0.0211393	0.0112994	0.00960484	0.0125274	0.00798991	0.00535072	0.0119727	0.00963746	0.0138389	0.0081458	0.00963746	0.012485	0.00798991	0.010756	0.0125274	0.0125274	0.010756	0.00963746	0.0071707	0.00884243	0.0143903	0.0120873	0.00963746	0.00884243	0.00881225	0.0115772
0.0144396	0.0162642	0.0136083	0.0261926	0.0183724	0.0153668	0.0214805	0.176905	0.0265413	0.019987	0.0446468	0.0230002	0.0175682	0.151255	0.0287661	0.0141965	0.052874	0.0162096	0.0309448	0.0168262	0.0177446	0.0554809	0.0197607	0.15932	0.019987	0.0136083	0.0521853	0.0246778	0.014569	0.0212233	0.014283	0.0155226	0.0536049	0.0172708	0.0177446	0.0198069	0.0278772	0.0162096	0.0113819	0.015998	0.0240961	0.019753	0.0117711	0.0226213	0.0223905	0.0114983	0.0243248	0.0226213	0.0206774	0.0141213
0.0564908	0.063629	0.0719666	0.0778944	0.0502519	0.0479896	0.121071	0.0250684	0.042855	0.0280656	0.0475045	0.0524012	0.0253413	0.0361457	0.0253413	0.0168079	0.0239566	0.0293094	0.012116	0.0579983	0.0271478	0.0304031	0.0185567	0.107164	0.021415	0.0306063	0.0337344	0.0892751	0.0350564	0.0442114	0.0144396	0.0312145	0.0361457	0.0385604	0.0353729	0.135092	0.0384013	0.0320121	0.14657	0.0398293	0.0118986	0.0195365	0.0162553	0.030303	0.0235798	0.0657956	0.0221581	0.0319272	0.0378891	0.112409
0.019787	0.0177558	0.0203305	0.0227613	0.0442979	0.0158806	0.0294439	0.0216159	0.0166766	0.034742	0.0174711	0.0181444	0.0166604	0.016735	0.0136083	0.0157135	0.0335385	0.029936	0.0149813	0.0193891	0.0273588	0.0226815	0.0131314	0.022352	0.0240686	0.0157479	0.0186261	0.026458	0.0195961	0.0178464	0.0196824	0.0154744	0.0184434	0.017868	0.0179721	0.0161726	0.011844	0.0210932	0.0191407	0.0159155	0.0171198	0.0180094	0.0173339	0.0186558	0.0284682	0.0200794	0.020148	0.0410536	0.0265448	0.024522
0.378482	0.521908	0.425979	0.176591	0.301004	0.0507105	0.388707	0.509462	0.463547	0.46969	0.429295	0.304792	0.359163	0.326756	0.536403	0.455472	0.45787	0.275522	0.640355	0.473266	0.437241	0.518106	0.497542	0.515436	0.465663	0.401882	0.365353	0.388379	0.465338	0.553942	0.416493	0.383951	0.375138	0.346065	0.287477	0.357971	0.336467	0.245008	0.374696	0.339982	0.20142	0.374794	0.289536	0.306802	0.424625	0.297615	0.380082	0.226932	0.313307	0.41435
0.0372448	0.016605	0.120397	0.0121442	0.111578	0.013307	0.025506	0.122687	0.0214174	0.0113242	0.0137924	0.0248538	0.110702	0.0180846	0.0170852	0.0222435	0.0196146	0.0414087	0.114175	0.020817	0.0270124	0.0201549	0.032622	0.112727	0.0251552	0.0183974	0.0324536	0.0302888	0.114266	0.0159917	0.0171863	0.0266356	0.0146055	0.106438	0.0176017	0.0178955	0.0172169	0.0161679	0.0275485	0.109703	0.0170852	0.0265918	0.0221239	0.0198784	0.113083	0.0144396	0.0161716	0.0204395	0.0201549	0.10519
0.0189848	0.0199204	0.0620845	0.00693482	0.0206205	0.0157344	0.0153757	0.00841039	0.02462	0.0160632	0.015629	0.0200862	0.0151141	0.0293283	0.0157344	0.0154761	0.0134302	0.0211278	0.0137341	0.044943	0.0110106	0.0224275	0.0218579	0.0358501	0.00801071	0.019245	0.021654	0.0545228	0.0365616	0.0434583	0.0244407	0.0180707	0.0298333	0.0172802	0.049886	0.0172802	0.0134302	0.0169868	0.015802	0.0113507	0.0168757	0.0218579	0.0162754	0.0151141	0.0220164	0.0245403	0.0216774	0.0150153	0.0214091	0.0163289
0.019778	0.0221655	0.0157327	0.0203647	0.0180559	0.0166253	0.023549	0.0146739	0.0164519	0.0191407	0.0196107	0.0314704	0.0193145	0.0270922	0.033644	0.0134687	0.0162553	0.0163854	0.0169245	0.0181471	0.0140008	0.0163224	0.0292963	0.0156533	0.022713	0.0146064	0.025069	0.0282543	0.0243029	0.018584	0.013905	0.0134301	0.0319864	0.0358402	0.0357552	0.0338382	0.0170403	0.0231962	0.0267843	0.0337344	0.0236338	0.0248351	0.0196683	0.039227	0.0240082	0.0297484	0.0264208	0.0239571	0.0300874	0.0282815
0.0430892	0.0189533	0.0274605	0.0371816	0.015228	0.0205978	0.0235324	0.0197268	0.0164052	0.0257959	0.0221702	0.0958358	0.0259315	0.0280648	0.0259411	0.0183401	0.0172732	0.0213966	0.0254895	0.0227649	0.0264036	0.0182264	0.0221888	0.0209221	0.0237058	0.015924	0.018511	0.0157066	0.0219545	0.0246814	0.031427	0.0224478	0.0212112	0.0161111	0.0255179	0.0245756	0.0187265	0.0217073	0.0202442	0.0299609	0.0231123	0.0226706	0.0148675	0.0210218	0.0312799	0.0167169	0.0217073	0.0103919	0.00541131	0.0220019
0.0202531	0.0262263	0.0244875	0.0191685	0.0138183	0.0130719	0.0138183	0.0231974	0.0244875	0.0140021	0.0111522	0.0262263	0.0195369	0.0237311	0.0206685	0.0252787	0.0279711	0.0168284	0.0219662	0.0184865	0.044197	0.0174769	0.0144396	0.0166655	0.0439004	0.0111522	0.0274613	0.0213886	0.0168284	0.0166655	0.0131569	0.0421208	0.0213287	0.0216209	0.0431714	0.0266667	0.0208945	0.0124499	0.0133126	0.0383926	0.0162381	0.0166655	0.0134185	0.0223483	0.0155278	0.0180893	0.218842	0.0147278	0.0218207	0.0191685
0.0191756	0.0142231	0.019709	0.017722	0.0187117	0.0215967	0.0171271	0.0209343	0.01645	0.0145059	0.0245336	0.0156011	0.033087	0.0119156	0.0176244	0.00787192	0.0132465	0.0110294	0.021124	0.0222714	0.022292	0.0188788	0.0137565	0.0210719	0.0158823	0.127833	0.0111967	0.0374778	0.0150443	0.0159711	0.0188973	0.0128548	0.0177646	0.0113693	0.0290095	0.0134914	0.0327972	0.0234084	0.0145281	0.0480648	0.0226339	0.0179925	0.0250998	0.0187656	0.0166996	0.0158404	0.0136598	0.00985133	0.0197647	0.0194878
0.0210702	0.0148022	0.024505	0.0230029	0.105766	0.0180275	0.0114755	0.0154043	0.0195595	0.00911129	0.101968	0.0129868	0.013389	0.0278755	0.0196112	0.0969027	0.0357174	0.0189905	0.0191897	0.0153402	0.0948693	0.0192812	0.0227394	0.0111087	0.0216066	0.0099131	0.0960419	0.0126991	0.0142891	0.0352588	0.0271953	0.109418	0.027922	0.0200992	0.0195595	0.0339248	0.102958	0.0212918	0.0131286	0.0404318	0.0218612	0.100016	0.0213038	0.0150386	0.0322527	0.0206597	0.0223308	0.0118207	0.0216981	0.0206771
0.0606634	0.102564	0.0642888	0.0561385	0.0561936	0.0509175	0.0344651	0.108031	0.0577941	0.0714107	0.0371889	0.0712623	0.0584458	0.0948147	0.0759227	0.0821834	0.101903	0.0344072	0.0243799	0.0546786	0.0750086	0.0657027	0.112676	0.070751	0.0410427	0.0847594	0.0490161	0.0583083	0.0387665	0.0641071	0.0864845	0.085972	0.0523342	0.0534139	0.085216	0.0495552	0.0716165	0.124193	0.10252	0.0432284	0.0301978	0.0389387	0.0143835	0.117385	0.0182565	0.0373324	0.033112	0.0203238	0.0269201	0.0210408
0.0368736	0.0467632	0.0518242	0.0474235	0.0373042	0.0527574	0.0264847	0.0386768	0.0363336	0.0327201	0.0351869	0.0335298	0.0305331	0.0339189	0.0283796	0.0410349	0.0239924	0.0400173	0.0196685	0.0251814	0.0313548	0.029514	0.0383897	0.0260236	0.0312156	0.0329983	0.0253489	0.0240321	0.0249828	0.0242297	0.0322151	0.0339087	0.0297992	0.0313374	0.0308591	0.0310659	0.0379229	0.0332652	0.0251338	0.0210212	0.0366841	0.0197307	0.0218546	0.0177246	0.0131393	0.0224022	0.0272917	0.0266365	0.0387513	0.038482
0.0332323	0.0811224	0.0433235	0.0309927	0.055097	0.0402613	0.025157	0.0354994	0.0222556	0.0294206	0.0285909	0.0982262	0.0321189	0.0307445	0.0338943	0.0423904	0.0281493	0.0391614	0.0202322	0.0230437	0.0257619	0.0318283	0.046819	0.0390043	0.0375071	0.0273517	0.0310423	0.0297816	0.0289157	0.0227004	0.0368179	0.0363396	0.0405781	0.0320961	0.0327671	0.0400462	0.034577	0.0331145	0.0289641	0.0218207	0.0427458	0.0261438	0.026502	0.0283104	0.0227316	0.0284531	0.0398071	0.0367644	0.0318234	0.084727
0.0221058	0.0147988	0.01442	0.0201604	0.03369	0.0138113	0.0165835	0.02147	0.0155394	0.0175917	0.0155394	0.0156937	0.0202278	0.0130135	0.0207703	0.0164513	0.0205176	0.021823	0.0201783	0.0191802	0.0162602	0.0198833	0.025715	0.0175917	0.0246632	0.0362384	0.0202278	0.0185613	0.0342036	0.0233165	0.0223841	0.0199425	0.0210293	0.0258156	0.0140506	0.0144603	0.0102525	0.0249412	0.0321412	0.0229039	0.0134177	0.0174433	0.0213174	0.0196415	0.018174	0.0199641	0.0144396	0.0173071	0.0138789	0.0249514
0.0310855	0.0300775	0.0406868	0.0522538	0.0306816	0.0454712	0.0376221	0.0255312	0.0218579	0.0282411	0.0393041	0.0464202	0.0984914	0.0457821	0.0255312	0.0362812	0.0534867	0.0481341	0.0359404	0.0312344	0.0298381	0.0412304	0.0334881	0.0353398	0.0333684	0.0247667	0.03415	0.033731	0.0334293	0.0362693	0.0340142	0.0900032	0.0313058	0.0372033	0.0537743	0.0407034	0.0438019	0.0550689	0.0241889	0.0123638	0.0550157	0.0327059	0.0355041	0.0451155	0.038745	0.0276394	0.0373799	0.0336962	0.037266	0.0365831
0.0185659	0.0289615	0.0414532	0.0319211	0.0299213	0.0280971	0.043853	0.0336621	0.037494	0.0265812	0.0332389	0.0333631	0.0279692	0.0273449	0.0353297	0.0507652	0.0340823	0.0316378	0.0276779	0.0264626	0.0216954	0.0272647	0.0715021	0.0350772	0.0154724	0.0424492	0.0337099	0.0548529	0.038255	0.0400972	0.0259062	0.035298	0.0896516	0.0297164	0.0233296	0.0279693	0.0317178	0.184473	0.0766056	0.0364714	0.0367491	0.0142267	0.0391078	0.0927003	0.0311126	0.0295572	0.0391793	0.173971	0.0721512	0.031427
0.129307	0.0272733	0.124978	0.0182523	0.0276971	0.129419	0.0311298	0.130933	0.0216049	0.0521522	0.029647	0.126486	0.0219309	0.150612	0.12305	0.0273181	0.128056	0.0134155	0.131364	0.124303	0.0554147	0.129099	0.0188177	0.129908	0.12219	0.0165472	0.122741	0.0218813	0.0449741	0.137206	0.0212014	0.0159707	0.137546	0.0384868	0.126052	0.0265366	0.0377829	0.119278	0.0260575	0.124747	0.0299878	0.0208629	0.128229	0.0159491	0.123879	0.0223308	0.133322	0.018372	0.12162	0.0153335
0.13108	0.0850434	0.111858	0.0604429	0.053298	0.0648674	0.121888	0.0678434	0.101927	0.143036	0.0463711	0.160134	0.0804412	0.0961806	0.188828	0.104052	0.112433	0.0568147	0.0654613	0.067528	0.0293965	0.158026	0.0706165	0.0626646	0.0235043	0.0654312	0.056083	0.044779	0.157884	0.0916169	0.105948	0.0907013	0.0916717	0.0909229	0.0874548	0.0807792	0.0680367	0.124024	0.0732451	0.0681449	0.0795442	0.0754324	0.0847879	0.0902675	0.0667369	0.157797	0.0653697	0.0895472	0.104767	0.0690841
0.0710142	0.0828461	0.105107	0.0601813	0.0540518	0.0593216	0.0433003	0.0448361	0.0755845	0.0688046	0.0529451	0.0311501	0.0714154	0.0732484	0.0910979	0.07587	0.058572	0.0755754	0.0913636	0.0649235	0.0253177	0.0930651	0.0820789	0.0448411	0.0425789	0.0608884	0.0599632	0.0657871	0.0723173	0.0585442	0.0640402	0.04253	0.0675258	0.0540899	0.0629496	0.0639797	0.06671	0.057369	0.0469822	0.0627447	0.0614875	0.0402874	0.0480359	0.0556994	0.054948	0.0355035	0.031497	0.175916	0.0631345	0.038146
0.0428504	0.0339498	0.0374345	0.159307	0.0852499	0.027785	0.037434	0.0412434	0.144955	0.0789157	0.0626174	0.105786	0.0684084	0.171983	0.0857116	0.0385412	0.0441096	0.0843901	0.031113	0.0401627	0.0832685	0.0320961	0.0987313	0.0780201	0.0328273	0.0861939	0.0512197	0.0275734	0.0838657	0.148082	0.0790427	0.0387473	0.102295	0.0480792	0.151946	0.0902704	0.0514975	0.0546964	0.0378138	0.0852245	0.0292046	0.0849824	0.0418716	0.0471164	0.0244619	0.0465339	0.077142	0.0264331	0.0387733	0.0188712
0.0215336	0.0110376	0.0138696	0.0107337	0.0124336	0.103512	0.0153236	0.0151174	0.00884598	0.0153637	0.109903	0.0200673	0.0110088	0.0153236	0.0153236	0.0980955	0.00915191	0.00884598	0.0122443	0.00745921	0.0108755	0.100118	0.0127036	0.0102178	0.0113862	0.0141193	0.0183519	0.0141193	0.0119653	0.0110088	0.010271	0.016378	0.0129315	0.0119653	0.0124336	0.0141193	0.011109	0.00877193	0.0107434	0.00674149	0.0124336	0.0110376	0.0139941	0.0144613	0.00834374	0.00972154	0.00698075	0.00888889	0.00936565	0.0153171
0.0244553	0.0261608	0.0258703	0.020271	0.0205147	0.025641	0.294463	0.0151113	0.025904	0.0139483	0.0129053	0.288742	0.0234834	0.0201892	0.0288069	0.0126632	0.0180916	0.0154056	0.0177888	0.0256634	0.0211229	0.0301169	0.0281266	0.0225465	0.0130449	0.0180016	0.0180016	0.0149396	0.0226317	0.0225465	0.0132929	0.0272907	0.0442028	0.0187275	0.0307191	0.0161874	0.0177888	0.0154056	0.0194135	0.0132169	0.0172732	0.0319533	0.0106901	0.018511	0.0174041	0.015331	0.00798555	0.0180016	0.020271	0.0183668
0.167783	0.0212449	0.0204791	0.173074	0.0299625	0.156999	0.0196988	0.177362	0.0439851	0.0176665	0.148278	0.0368809	0.0218759	0.175124	0.1525	0.0183482	0.171654	0.0207974	0.174944	0.173829	0.0292391	0.155198	0.0170535	0.0269644	0.0111608	0.0108584	0.176022	0.0275005	0.178851	0.0242786	0.0178061	0.0176074	0.173178	0.0157479	0.0301917	0.164518	0.0346191	0.166925	0.0189927	0.169966	0.162544	0.0175671	0.177053	0.0256274	0.169823	0.171808	0.0173676	0.0230153	0.176219	0.0206176
0.016401	0.0207633	0.0184389	0.0119836	0.0187672	0.0171606	0.0149248	0.0228096	0.0210325	0.0161723	0.0151987	0.0213256	0.0155413	0.0223872	0.0197665	0.0121509	0.0212959	0.00973952	0.0241412	0.141313	0.016406	0.0371331	0.0182264	0.0234776	0.0167316	0.00952381	0.016957	0.0141859	0.0122279	0.0116642	0.0152864	0.0167348	0.0164936	0.017511	0.011301	0.019604	0.0131653	0.0120544	0.0155413	0.0161723	0.0161723	0.0203463	0.0116642	0.0134184	0.104324	0.0142265	0.0181479	0.0203102	0.0104071	0.00990377
0.0911734	0.0155014	0.0127082	0.0175803	0.111818	0.0735654	0.0201222	0.024788	0.0911413	0.0157682	0.0184884	0.0130491	0.0739658	0.0167447	0.0941102	0.0159491	0.014013	0.0208097	0.0130491	0.0210719	0.108343	0.0142913	0.114419	0.0885265	0.112075	0.0171271	0.0691509	0.00780809	0.0826894	0.0110294	0.114155	0.138592	0.079575	0.0106332	0.040404	0.0185983	0.122512	0.113431	0.121721	0.0873312	0.0893094	0.083022	0.117722	0.0187117	0.146528	0.0797218	0.130814	0.119404	0.115022	0.119555
0.0726335	0.0978909	0.0596903	0.0434791	0.128651	0.156388	0.0821503	0.0799198	0.0856416	0.0799731	0.0462535	0.0756351	0.0586885	0.114804	0.119188	0.0616852	0.056195	0.0869556	0.0508103	0.109226	0.0551238	0.067842	0.0822553	0.101629	0.077686	0.104537	0.104608	0.177728	0.137507	0.149956	0.0901301	0.0508168	0.090858	0.0708498	0.115692	0.0896109	0.0725496	0.129294	0.0906927	0.0739314	0.0725842	0.111113	0.11777	0.0987707	0.0517833	0.0866443	0.0622736	0.0592737	0.0527505	0.0453585
0.0414988	0.0688537	0.0709963	0.0826839	0.0524989	0.0362462	0.049461	0.0486315	0.0457337	0.0411353	0.0508323	0.0488027	0.097644	0.0428687	0.0413704	0.031794	0.0399815	0.0670599	0.0417303	0.0603908	0.039655	0.0741263	0.0514483	0.046785	0.0514285	0.0457485	0.0315742	0.0563622	0.0218759	0.0633675	0.0387797	0.0286053	0.179908	0.0705053	0.0385813	0.0347126	0.0423015	0.0611155	0.0432189	0.0497244	0.0379388	0.073318	0.0512659	0.0366037	0.0696927	0.082686	0.0177466	0.0726572	0.0604201	0.0573147
0.0297751	0.0145144	0.0232776	0.0296448	0.0208034	0.0163676	0.0249711	0.0195805	0.0901296	0.0182163	0.0209238	0.0268924	0.0195805	0.0949848	0.0330702	0.0222697	0.0248442	0.0241787	0.0220695	0.0279688	0.0107955	0.00911484	0.0231418	0.0182254	0.0201008	0.02203	0.0295343	0.0263104	0.0253087	0.0180528	0.0226319	0.0232845	0.0354174	0.0199863	0.0889636	0.0358935	0.0177439	0.0307847	0.0244481	0.0232832	0.0311867	0.0247795	0.0290023	0.0178575	0.0273126	0.0177566	0.025539	0.029721	0.021631	0.0185477
0.0256277	0.0193336	0.0134372	0.00900934	0.0173579	0.0116118	0.0166136	0.0140817	0.0162514	0.0188466	0.0100768	0.00867616	0.0131736	0.0173579	0.0202444	0.0141922	0.0130135	0.0131736	0.00823045	0.0147623	0.0135697	0.0117557	0.0145631	0.0102016	0.0122921	0.0180916	0.0191732	0.0179127	0.0102062	0.0167898	0.0203785	0.0174433	0.0135697	0.00830195	0.0207703	0.0153978	0.00823045	0.0155101	0.0101264	0.00867501	0.0143681	0.0164609	0.0127192	0.0139814	0.013253	0.0221058	0.00976251	0.0139814	0.0151388	0.0147623
0.0187219	0.0093683	0.0166875	0.0123245	0.0139074	0.0075472	0.0115561	0.0148478	0.0104362	0.104666	0.0129319	0.0178607	0.0240964	0.0188118	0.0110449	0.0097202	0.00846834	0.0159796	0.0178546	0.0154836	0.015135	0.0152011	0.0169412	0.0204434	0.0132431	0.0125487	0.0148463	0.0114714	0.0129356	0.0094809	0.0250974	0.0130141	0.0179404	0.00879457	0.0171444	0.0148478	0.0138531	0.0115561	0.0184868	0.0187219	0.0180521	0.0127173	0.0139121	0.0161858	0.0168078	0.0141922	0.0244102	0.0163822	0.0142105	0.00810262
0.120475	0.0227284	0.0251849	0.118347	0.0224478	0.127976	0.0335499	0.0321758	0.122158	0.0224005	0.0365219	0.0374374	0.122401	0.0258064	0.135326	0.0235913	0.130219	0.126976	0.0230633	0.125539	0.0165092	0.133913	0.13607	0.0376238	0.128454	0.0204175	0.128685	0.129188	0.0107306	0.0314429	0.128985	0.0331344	0.0245636	0.177898	0.0213145	0.131583	0.0244808	0.123086	0.133756	0.0335081	0.132677	0.0342381	0.143975	0.132779	0.0348764	0.141124	0.0157377	0.0192463	0.139446	0.144627
0.0746662	0.026027	0.16057	0.0177049	0.0204595	0.0327988	0.0884732	0.0175842	0.0259682	0.0368736	0.0209309	0.164719	0.0199233	0.00976709	0.0774809	0.0180164	0.082453	0.0175224	0.022469	0.0562772	0.0158404	0.0384868	0.0169555	0.0593157	0.0160041	0.0894729	0.0309791	0.0846928	0.0129868	0.153519	0.0280644	0.0236442	0.0868022	0.00911129	0.165411	0.0292064	0.0235149	0.16038	0.0196419	0.0264437	0.152004	0.0399482	0.0311298	0.0257541	0.0101267	0.0126468	0.0722	0.0288369	0.0188429	0.0208532
0.0303361	0.0212123	0.0136453	0.0408755	0.130952	0.0253335	0.0240766	0.0253998	0.0197962	0.04343	0.0440195	0.0285216	0.0342748	0.027294	0.025963	0.0227183	0.0353045	0.0203457	0.0742938	0.0346291	0.0465474	0.029969	0.0480982	0.0866802	0.0515725	0.14356	0.0533567	0.0329291	0.0870798	0.0290542	0.124639	0.0362512	0.0202923	0.0299371	0.0192653	0.0348608	0.125869	0.0288372	0.0317324	0.0169948	0.0511417	0.121779	0.021335	0.0322773	0.0286724	0.0259929	0.0415876	0.0224306	0.0182514	0.013275
0.0198911	0.0367798	0.0273345	0.017172	0.0273345	0.0134708	0.0331902	0.043492	0.014893	0.0347691	0.0225783	0.0502985	0.0526772	0.031064	0.0222677	0.010582	0.0299259	0.0189734	0.0258891	0.0131303	0.0288974	0.0272904	0.0246687	0.0199513	0.0183176	0.0246687	0.0213779	0.0166404	0.0233502	0.00885564	0.0301206	0.0327454	0.0236621	0.0281815	0.0294531	0.0216641	0.0213316	0.0160133	0.0263602	0.0442816	0.0605571	0.0195744	0.0304047	0.0155492	0.0190337	0.0211294	0.0217857	0.0283987	0.0350966	0.0303094
0.0122868	0.0087196	0.00970024	0.0227736	0.0651786	0.00970024	0.0145048	0.00804651	0.0106586	0.00787192	0.0550981	0.0291895	0.0103361	0.00970024	0.0107955	0.0448372	0.0163867	0.0120983	0.0193457	0.010432	0.0302874	0.0193786	0.0271359	0.0189703	0.0219899	0.308414	0.0226339	0.0209923	0.0307505	0.0087196	0.0120983	0.301643	0.0140941	0.0106586	0.0125308	0.0129746	0.0120983	0.0103361	0.0102564	0.0140941	0.0215804	0.0166491	0.00970024	0.0217173	0.015696	0.0202687	0.0103361	0.0195248	0.0113343	0.025123
0.127586	0.0249123	0.0245819	0.020557	0.0115838	0.0135476	0.118807	0.0189671	0.0159562	0.0443879	0.0186922	0.118537	0.0370188	0.0256562	0.0294329	0.020751	0.114766	0.0217243	0.0194115	0.115903	0.020055	0.110393	0.0224671	0.0160237	0.0151197	0.0205539	0.0257168	0.111546	0.0234939	0.0166378	0.0268782	0.0169012	0.116696	0.0149542	0.0409821	0.020606	0.0348401	0.113	0.0125487	0.018837	0.027313	0.117221	0.0269756	0.116599	0.0176439	0.0210571	0.111294	0.0224275	0.117876	0.0132318
0.0396559	0.0366002	0.0575555	0.132036	0.0961169	0.132492	0.0975988	0.14704	0.0695526	0.0419562	0.0816154	0.0996042	0.0615628	0.0660331	0.0265135	0.0298556	0.0587091	0.106247	0.0659218	0.0382429	0.048967	0.0386172	0.030551	0.0876529	0.0682896	0.0582476	0.0597038	0.0239545	0.0385318	0.0368178	0.0383281	0.0374133	0.0567376	0.0362381	0.0250557	0.0416988	0.069037	0.0392737	0.0332761	0.0288758	0.0480846	0.023068	0.0435335	0.0252205	0.0388322	0.0329607	0.0341687	0.0552576	0.0426441	0.0323998
0.0396476	0.0873437	0.0179182	0.0154855	0.0165801	0.0212	0.0254146	0.0320741	0.0129747	0.0301265	0.0303406	0.0301633	0.017759	0.0402676	0.0191911	0.0195092	0.0146208	0.0206887	0.0195214	0.0222185	0.0294537	0.0143438	0.0417616	0.0163252	0.0175569	0.0116218	0.0100871	0.0143944	0.0174711	0.0185185	0.0162556	0.0200484	0.022425	0.0244808	0.0208941	0.0504843	0.015331	0.0167629	0.0222421	0.0226793	0.0176771	0.015677	0.0133436	0.0161874	0.0235068	0.0182264	0.0305481	0.0173047	0.0219168	0.0222127
0.0281176	0.0139196	0.0271437	0.0892736	0.0178382	0.0176101	0.0252189	0.0168078	0.0375779	0.0140405	0.0204868	0.0296601	0.0176101	0.0196955	0.0135476	0.127362	0.0163426	0.0113888	0.0227502	0.0126999	0.0116386	0.0126565	0.0094809	0.0126565	0.0115838	0.00838376	0.0114714	0.0119667	0.0213662	0.0964836	0.0194291	0.121992	0.0105621	0.018338	0.019934	0.0164122	0.0124734	0.030016	0.0170123	0.0119242	0.010301	0.0296347	0.137497	0.0160949	0.0183817	0.0215102	0.0169384	0.142766	0.0361698	0.0133371
0.0186468	0.00949315	0.0206828	0.00811534	0.00874766	0.015694	0.148829	0.0240063	0.0150278	0.018881	0.0188221	0.0179754	0.0191595	0.0265585	0.0470995	0.0168703	0.0176232	0.0119287	0.0176531	0.0276328	0.0176531	0.0108429	0.0249682	0.0166598	0.0206053	0.0190827	0.0211153	0.0280784	0.0178329	0.0235149	0.125704	0.0102624	0.0131533	0.0170803	0.00981058	0.00939608	0.0145795	0.0131533	0.0273403	0.0190181	0.0198332	0.0980161	0.0183487	0.015694	0.0251979	0.0235096	0.127035	0.0166598	0.0208962	0.0182381
0.0191313	0.0147677	0.021838	0.0228768	0.0219264	0.0287863	0.017568	0.0416875	0.0207249	0.0280022	0.0325194	0.0354549	0.0363816	0.0233154	0.0285103	0.0189615	0.0309228	0.02337	0.0189749	0.0179291	0.02618	0.0223966	0.0264617	0.0226493	0.014283	0.0163466	0.0205925	0.0132817	0.0207537	0.0423165	0.120477	0.0730477	0.02404	0.0181785	0.0374905	0.12611	0.029344	0.0396212	0.0198069	0.0202088	0.126887	0.0180021	0.0223764	0.0241926	0.0582319	0.0300731	0.026891	0.0419799	0.0295976	0.0293972
0.0376192	0.0287896	0.0283221	0.0197173	0.0249673	0.0214082	0.0272275	0.0418099	0.0213662	0.0294258	0.0242128	0.0388491	0.038437	0.0559094	0.0327045	0.02809	0.0342748	0.0339908	0.0274703	0.0187101	0.0243472	0.023537	0.0271851	0.0166909	0.0281382	0.0247097	0.0324905	0.0138603	0.0250784	0.0182937	0.0230571	0.0389372	0.0275556	0.0175917	0.0191802	0.023732	0.0186201	0.0229705	0.0278258	0.029479	0.0208043	0.0189163	0.0196746	0.021251	0.0202342	0.0294329	0.033901	0.0323147	0.0256556	0.025535
0.0259205	0.0150014	0.00985133	0.0314408	0.00888335	0.00758314	0.0233502	0.0115472	0.0164702	0.0115112	0.0130943	0.030817	0.0198885	0.0151901	0.0105957	0.0129242	0.0127578	0.0185592	0.0374454	0.013259	0.0285384	0.0099131	0.0124812	0.0116936	0.0110285	0.0203912	0.0110285	0.016902	0.0145401	0.021164	0.0106627	0.0149871	0.0334881	0.0110285	0.0124812	0.0246687	0.0109938	0.0320663	0.0183286	0.0106627	0.015238	0.0124812	0.0360844	0.0149652	0.0543562	0.0294628	0.031714	0.0458588	0.034018	0.0633364
0.0351645	0.0203623	0.0213276	0.018052	0.0232019	0.0150824	0.0188711	0.0282616	0.0241902	0.0230678	0.0132912	0.0358546	0.0246814	0.0378349	0.0452258	0.0475632	0.0180378	0.0214842	0.0192712	0.0952614	0.0195696	0.0271964	0.239193	0.0295041	0.0238459	0.0128205	0.0150242	0.0175339	0.0199699	0.113223	0.0246964	0.0222143	0.0189055	0.026326	0.013684	0.102946	0.0135505	0.0164808	0.0876607	0.0148902	0.0168708	0.0130822	0.0282887	0.017388	0.0142735	0.0221784	0.0210579	0.0473522	0.0241395	0.0149871
0.150299	0.0366678	0.0585099	0.0253429	0.0347044	0.0428847	0.0356007	0.0587379	0.0909083	0.0870093	0.17333	0.065413	0.0485352	0.0220369	0.13113	0.0338529	0.0724367	0.159672	0.075816	0.0397791	0.0406235	0.0492145	0.0495658	0.0325585	0.0504052	0.034356	0.042459	0.0302729	0.0307163	0.0269669	0.14703	0.055691	0.0466413	0.0364853	0.0233129	0.0546369	0.0361887	0.140242	0.0200638	0.0394139	0.026135	0.0388322	0.132967	0.0446441	0.0339618	0.0295845	0.0476451	0.0738112	0.154562	0.0521286
0.0233125	0.0195744	0.0229657	0.0130662	0.016188	0.0830606	0.0172223	0.0226782	0.031714	0.0137026	0.016902	0.0127245	0.0270554	0.0269292	0.0144743	0.0196494	0.024282	0.0252824	0.0208008	0.0112536	0.0108572	0.0130943	0.0270142	0.0105957	0.0530634	0.0078125	0.0155137	0.0246	0.0169569	0.0222627	0.0145246	0.0379005	0.0196415	0.0269292	0.0130943	0.0260468	0.0180327	0.015238	0.0363685	0.013259	0.0130662	0.0646719	0.0105957	0.00660873	0.0115472	0.0186774	0.0458664	0.0196415	0.0225783	0.0137026
0.017094	0.0271111	0.0592655	0.132413	0.0309448	0.0242836	0.125471	0.0417358	0.0486325	0.0371165	0.0394769	0.112991	0.0301735	0.121942	0.0273644	0.0259553	0.123274	0.0607065	0.0197085	0.0375981	0.126976	0.0344363	0.130367	0.0251773	0.130546	0.0235538	0.04291	0.121105	0.0298052	0.122645	0.0230765	0.0546269	0.125913	0.0325194	0.121907	0.129245	0.0281943	0.0347946	0.116289	0.0345011	0.1407	0.0332687	0.0220218	0.130244	0.0301776	0.127158	0.0448837	0.057896	0.138643	0.0187799
0.0425338	0.021863	0.0238512	0.0280883	0.0230417	0.0176484	0.0181672	0.0319422	0.0316124	0.0228857	0.0285758	0.0348689	0.0347028	0.0314015	0.0331882	0.0284628	0.0224275	0.0245783	0.0206722	0.0229504	0.0210495	0.0229504	0.0244611	0.0226739	0.0294493	0.016124	0.0179925	0.0214691	0.0290129	0.0184471	0.021585	0.0466816	0.0354588	0.0241226	0.014285	0.0226339	0.023378	0.0211143	0.0279557	0.0153043	0.0248054	0.0224478	0.0209968	0.0163417	0.0213779	0.0298351	0.0217857	0.0713859	0.0236621	0.0298351
0.0213632	0.0124818	0.0224234	0.0176227	0.0194841	0.026966	0.0262487	0.0159232	0.0159232	0.12371	0.0203827	0.013275	0.0248404	0.0200673	0.0161923	0.0173026	0.0239683	0.0140335	0.0165132	0.0147825	0.0172777	0.017438	0.0293607	0.0224234	0.0219148	0.0113566	0.0115058	0.0231583	0.0211694	0.0194841	0.0124336	0.0107434	0.0155685	0.0142569	0.0130674	0.132198	0.0266778	0.0157322	0.0113566	0.026966	0.142414	0.0301139	0.0209234	0.0135537	0.00747887	0.020961	0.129595	0.0230327	0.0105456	0.0128129
0.019987	0.0360604	0.0101186	0.0259937	0.0435699	0.0557304	0.0483212	0.0195475	0.0196579	0.0967308	0.0879838	0.0282759	0.025336	0.0520069	0.0288621	0.0127712	0.0873527	0.0282454	0.0350867	0.0234498	0.0263231	0.0161804	0.0197025	0.019673	0.030819	0.0353218	0.0620933	0.0182203	0.0208774	0.0173105	0.0323848	0.0633887	0.0119977	0.0297231	0.0566591	0.128041	0.0324253	0.0210468	0.04022	0.0244731	0.0139929	0.0184478	0.0170816	0.027513	0.0659374	0.019856	0.0331426	0.0357327	0.0152018	0.054867
0.0222503	0.0246855	0.0128585	0.0154836	0.0130457	0.0207852	0.123986	0.0182712	0.0616884	0.0326447	0.0319172	0.035302	0.0173784	0.0191802	0.0217374	0.0211021	0.0139814	0.021823	0.0205096	0.0246146	0.0235752	0.0185184	0.0268007	0.0185184	0.00878394	0.0191732	0.0187902	0.0129663	0.04937	0.0201911	0.0122449	0.0201278	0.0174366	0.0184039	0.0167481	0.0625017	0.0310037	0.0158654	0.0223341	0.0146399	0.0186792	0.0220748	0.0167481	0.0505031	0.00823045	0.0207657	0.0242061	0.0314842	0.0157327	0.0207703
0.0230979	0.0203298	0.0224053	0.0176244	0.0174594	0.0187672	0.0240146	0.0251542	0.0156477	0.0455418	0.0192329	0.0188044	0.0276584	0.0316664	0.0171606	0.0408685	0.0444114	0.0431291	0.0228495	0.0253037	0.0189497	0.0185983	0.0194183	0.0198736	0.0126618	0.0241712	0.0406295	0.0116344	0.0244968	0.0142913	0.0162077	0.0209474	0.0206255	0.0155014	0.0174152	0.0250502	0.0238839	0.0208097	0.0182927	0.0124745	0.0212796	0.0258709	0.0281436	0.0125902	0.0192329	0.0148644	0.0199689	0.0130881	0.0195248	0.015696
0.0795542	0.075887	0.0671093	0.0845527	0.0675344	0.0164122	0.0700332	0.0955608	0.0799991	0.0784683	0.0888227	0.109003	0.0812135	0.166404	0.0814758	0.0967563	0.103209	0.125986	0.0662532	0.0768325	0.0759747	0.101332	0.128162	0.0892447	0.0872669	0.0873649	0.0845943	0.1322	0.0819822	0.159744	0.0892456	0.0858687	0.0847862	0.133632	0.0889128	0.061306	0.125525	0.0842507	0.133085	0.0540807	0.159085	0.0835979	0.0615063	0.115995	0.0549007	0.0691262	0.0748628	0.0186857	0.126395	0.0870706
0.0287459	0.0270338	0.0232285	0.0152066	0.0200641	0.0152066	0.0248287	0.0182761	0.013514	0.0144529	0.010433	0.0150044	0.017629	0.00671397	0.013514	0.013514	0.0121033	0.0100299	0.0173723	0.0203144	0.0110815	0.0100299	0.0168549	0.0141844	0.0354859	0.0168549	0.0150691	0.0141844	0.0121033	0.0110815	0.0121033	0.0111293	0.0103436	0.0067426	0.0145777	0.0111293	0.0208209	0.013514	0.0145777	0.0160057	0.013514	0.0121033	0.0110815	0.0144529	0.0168549	0.0232285	0.00900934	0.0113343	0.010433	0.010433
0.0217303	0.0143738	0.0159917	0.0110804	0.0129425	0.0157327	0.0233461	0.0208466	0.019347	0.024775	0.0155095	0.0202773	0.0212622	0.0184929	0.0159917	0.0219421	0.0215121	0.0158178	0.0173642	0.0090841	0.0118484	0.0180951	0.0176011	0.0208786	0.0266356	0.0184929	0.0201135	0.0118484	0.0123846	0.0159917	0.0127407	0.0115624	0.019242	0.0161568	0.0171787	0.0171863	0.013162	0.0161568	0.0148918	0.0131262	0.0143738	0.0168543	0.0233338	0.0327109	0.0172693	0.0180951	0.0181478	0.0301991	0.0331012	0.0198885
0.118201	0.0157327	0.0065103	0.117138	0.0220523	0.0143944	0.112279	0.0149661	0.114305	0.0106917	0.0178575	0.125045	0.0210142	0.123059	0.01243	0.0149716	0.116598	0.0164065	0.119678	0.0203027	0.0204175	0.0202852	0.116095	0.00958066	0.123285	0.0110956	0.0192327	0.119668	0.0138632	0.120605	0.0146477	0.0108084	0.11621	0.0194188	0.120526	0.0199417	0.015194	0.00895692	0.112544	0.0174594	0.112706	0.0163156	0.0177663	0.117163	0.0189607	0.122034	0.0140394	0.0152506	0.122455	0.0131904
0.159089	0.0583851	0.0782938	0.151844	0.159498	0.0231877	0.150337	0.0294278	0.152784	0.147983	0.0455744	0.164932	0.162012	0.170448	0.167525	0.0721035	0.160693	0.167198	0.164913	0.0259613	0.160248	0.0508122	0.163287	0.161715	0.165075	0.16736	0.0444387	0.168813	0.0821066	0.162494	0.155227	0.0458	0.162861	0.154411	0.15388	0.151954	0.0316547	0.0234885	0.157288	0.160533	0.152452	0.154062	0.0634736	0.16003	0.166264	0.167033	0.155188	0.0712273	0.170212	0.153783
0.022658	0.0106206	0.00792551	0.0133588	0.0119632	0.0116027	0.0133429	0.0126037	0.00798555	0.0751381	0.0137735	0.0163078	0.0175457	0.0153293	0.0169731	0.0141271	0.013514	0.00947195	0.01599	0.0137595	0.00854701	0.0153687	0.0165171	0.0118115	0.00912396	0.0170539	0.01124	0.0145924	0.0149961	0.0158004	0.013275	0.0138885	0.0137044	0.0108669	0.015	0.015	0.0093807	0.0148039	0.0174405	0.00959512	0.0110088	0.00924323	0.0201718	0.0113566	0.0113862	0.0134479	0.0151297	0.0266077	0.021251	0.0141193
0.0185691	0.0145059	0.0301469	0.0173637	0.0227785	0.0297913	0.0203576	0.0162425	0.0168942	0.0197562	0.0251896	0.0231915	0.0297589	0.0313957	0.0263259	0.0192329	0.0171271	0.0212143	0.0155102	0.0168942	0.020361	0.0161407	0.0186152	0.0192329	0.0233376	0.019709	0.0169954	0.0187656	0.0101192	0.0222494	0.0188044	0.0173838	0.0124174	0.0148644	0.0190499	0.0140718	0.020361	0.0174955	0.027418	0.0231915	0.0178957	0.0212143	0.0171271	0.0233354	0.0176244	0.0227106	0.0169809	0.0143337	0.0136747	0.0200281
0.0215855	0.0241716	0.0319596	0.0258726	0.0225912	0.0244018	0.0556007	0.0294905	0.0195714	0.0205908	0.138097	0.0441251	0.039272	0.139484	0.0283124	0.141791	0.0284489	0.0100104	0.14684	0.0287494	0.148463	0.0528993	0.0277337	0.143271	0.0365657	0.0286142	0.0251958	0.0286802	0.0315248	0.0372356	0.0301163	0.0275103	0.0322215	0.0290728	0.0330227	0.0209594	0.0240524	0.0278818	0.027534	0.0310001	0.0354655	0.145874	0.0310213	0.0211667	0.0308331	0.144432	0.0372166	0.145367	0.0168655	0.0295995
0.0144308	0.0138593	0.0145014	0.0166992	0.00971017	0.0362086	0.0144308	0.0311182	0.0136054	0.0108875	0.0170803	0.0163849	0.0243833	0.0180908	0.0267823	0.0142593	0.0152451	0.0232839	0.0136008	0.013683	0.0142593	0.0142891	0.0129976	0.0155282	0.0196112	0.0177298	0.0145972	0.0107359	0.00767809	0.0131533	0.0126156	0.0112444	0.0121669	0.0175272	0.0102124	0.0155014	0.0135583	0.0159149	0.0158586	0.0157814	0.0167732	0.0108487	0.0138294	0.015238	0.0218865	0.0148865	0.0164576	0.0165564	0.0146892	0.0115721
0.0220683	0.0148576	0.0175549	0.0118858	0.013279	0.0127986	0.00976545	0.0088828	0.0134929	0.012178	0.0145875	0.0182349	0.00963094	0.0226797	0.0241357	0.0129152	0.013641	0.0130493	0.0112315	0.0166568	0.0115624	0.0178396	0.0161568	0.0169833	0.0155095	0.0184219	0.0146055	0.0208786	0.0297927	0.0158186	0.0181478	0.0146453	0.0128722	0.0134045	0.013162	0.0120109	0.0158186	0.0176017	0.0107761	0.00778664	0.013307	0.01765	0.0146956	0.0113242	0.0096205	0.0148067	0.0144396	0.018391	0.0271747	0.0222489
0.126705	0.0222306	0.119173	0.0171863	0.0273582	0.111749	0.020497	0.116559	0.0231418	0.0172787	0.114926	0.0306386	0.114412	0.0261005	0.0391372	0.111846	0.0174035	0.0235988	0.111222	0.110569	0.0296347	0.10959	0.0190015	0.108449	0.0158042	0.0339908	0.112137	0.0258741	0.165517	0.11045	0.0292325	0.111723	0.0197487	0.117859	0.0168359	0.112614	0.0245268	0.112613	0.0212406	0.114086	0.0224632	0.0222711	0.117096	0.0152528	0.11587	0.110974	0.019552	0.114463	0.0136619	0.0326852
[truncated: 307 more columns]

## Sheet: fig5e_top
0.0498819	0.0393413	0.0431361	0.0397544	0.0447131	0.0364583	0.0477378	0.0476706	0.0427513	0.0433873	0.0443654	0.0527636	0.0417326	0.051672	0.0496287	0.0409081	0.047313	0.0391995	0.0491257	0.0475903	0.0399899	0.0461687	0.0483888	0.046307	0.0460289	0.0429217	0.0417264	0.0434707	0.043622	0.0529965	0.042755	0.04666	0.0497256	0.0396218	0.0444492	0.0518447	0.0373743	0.0472467	0.0425525	0.0390043	0.049243	0.0418383	0.041224	0.0422119	0.0433612	0.042497	0.043622	0.0422472	0.0458471	0.0421404
[truncated: 307 more columns]

## Sheet: fig5f_reproducibility
sortedNeuronID	Average	SD		neuronID	BDRC value
1	3.521	1.29652		1	2.26
2	2.88345	2.00097		1	2.39
3	2.84018	3.53162		1	4.605
4	2.79446	2.95685		1	3.22
5	2.14214	2.91434		1	5.13
6	2.13357	0.733744		2	5.68
7	2.08245	1.05884		2	4.765
8	1.65254	0.797228		2	0.985714
9	1.54386	1.70709		2	0.735
10	1.49454	0.815684		2	2.22
11	1.457	0.574049		2	2.915
12	1.41891	0.801729		3	5.88
13	1.41126	0.965612		3	9.415
14	1.35714	1.1013		3	-0.645
15	1.35018	1.36739		3	0.83
16	1.34256	1.48257		3	0.92
17	1.32524	0.841614		3	1.93125
18	1.25917	0.6731		3	1.55
19	1.25099	0.689451		4	-2.325
20	1.21509	0.727701		4	6.775
21	1.20403	0.609336		4	1.085
22	1.19362	0.525807		4	6.575
23	1.11634	0.687723		4	1.78571
24	1.07718	0.732723		4	2.415
25	1.03485	0.571606		4	3.6
26	1.0325	1.35072		4	2.445
27	0.951197	1.26793		5	-0.485
28	0.875556	0.520337		5	3.25
29	0.873571	1.5991		5	8.125
30	0.865833	0.454181		5	0.385
31	0.819286	1.18567		5	0.51
32	0.806696	0.746355		5	1.01
33	0.765317	0.579971		5	2.2
34	0.765	0.49418		6	2.12
35	0.742692	0.268643		6	1.675
36	0.739375	0.397632		6	0.9
37	0.707008	0.374675		6	2.03
38	0.703654	0.537074		6	2.575
39	0.694328	0.414283		6	2.395
40	0.680625	0.957008		6	3.24
41	0.676364	0.586128		7	2.215
42	0.675833	0.449939		7	2.945
43	0.662024	0.403537		7	3.035
44	0.655255	0.313651		7	2.09
45	0.626111	0.832702		7	4.64
46	0.6215	0.203675		7	1
47	0.6175	0.505554		7	1.745
48	0.601429	0.188143		7	2.48571
49	0.562222	0.811946		7	1.265
50	0.49875	0.249875		7	2.175
51	0.498625	0.218237		7	1.35
52	0.495833	0.207811		7	0.561111
53	0.4865	0.26601		7	1.565
54	0.480774	0.924302		8	2.06
55	0.480446	0.278683		8	1.015
56	0.426667	0.159335		8	0.465
57	0.42619	3.85508		8	1.6
58	0.423182	0.175161		8	0.875
59	0.409167	0.169305		8	1.365
60	0.387778	0.22958		8	2.19286
61	0.385833	0.198813		8	2.905
62	0.370179	0.0797922		8	2.395
63	0.348333	0.110821		9	0.675
64	0.334	1.39131		9	7.275
65	0.3075	0.141907		9	1.165
66	0.193571	1.80912		9	0.46
67	0.169167	0.3701		9	1.155
68	0.145635	0.056084		9	1.47
69	0.0960204	2.34374		9	0.545
70	-0.343333	1.34191		9	0.44
71	-0.752778	3.66617		9	1.05
72	-1.15398	0.443315		9	1.19286
73	-2.04083	1.95286		9	0.715
				9	1.635
				9	1.05
				9	3.01
				9	1.32
				10	2.515
				10	0.295
				10	2.055
				10	1.77222
				10	1.51
				10	0.82
				11	1.535
				11	2.235
				11	0.74
				11	1.69
				11	1.085
				12	2.13
				12	1.51
				12	1.82
				12	0.74
				12	0.805
				12	1.325
				12	2.42
				12	1.655
				12	0.74
				12	0.915
				12	2.2125
				12	0.715
				12	0.935
				12	3.395
				12	0.81
				12	0.575
				13	1.095
				13	0.81
				13	1.2
				13	0.94
				13	1.26
				13	0.455
				13	2.43889
				13	0.85
				13	1.11
				13	1.465
				13	3.9
				14	3.09
				14	3.245
				14	1.655
				14	1.035
				14	0.315
				14	0.47
				14	1.01429
				14	0.5
				14	0.89
				15	0.27
				15	1.705
				15	0.955
				15	1.415
				15	1.105
				15	1.34
				15	4.8
				15	3.15
				15	0.507143
				15	0.325
				15	0.38
				15	0.25
				16	1.57
				16	4.07
				16	4.725
				16	0.365
				16	0.93
				16	0.365
				16	0.46
				16	0.35
				16	0.885714
				16	1.21
				16	0.445
				16	0.735
				17	2.295
				17	0.785714
				17	0.895
				18	1.53
				18	0.88
				18	2.325
				18	1.57
				18	0.7
				18	0.55
				19	2.125
				19	0.961111
				19	2.07
				19	1.095
				19	1.285
				19	0.275
				19	1.305
				19	2.19375
				19	0.745
				19	0.455
				20	2.39
				20	1.74
				20	1.18
				20	0.455
				20	0.72
				20	0.805556
				21	0.535
				21	1.555
				21	1.56
				21	0.705
				21	1.045
				21	0.75625
				21	0.975
				21	1.18
				21	2.525
				22	1.45
				22	0.694444
				22	1.24
				22	0.485
				22	0.43
				22	1.605
				22	1.83
				22	0.78
				22	0.635
				22	1.775
				22	0.88125
				22	1.36
				22	1.795
				22	1.75
				23	0.97
				23	0.92
				23	1.545
				23	0.555
				23	0.74
				23	0.62
				23	0.865
				23	0.865
				23	2.23
				23	1.21875
				23	0.335
				23	2.4
				23	0.3
				23	2.065
				24	0.73
				24	0.43
				24	1.065
				24	0.215
				24	0.28
				24	1.165
				24	1.81
				24	0.46
				24	0.325
				24	1.95833
				24	1.325
				24	2.22
				24	2.02
				25	0.655
				25	0.515
				25	1.03
				25	0.215
				25	0.935
				25	1.54
				25	0.48
				25	0.495
				25	1.235
				25	2.34286
				25	0.825
				25	1.64
				25	1.24
				25	1.34
				26	0.625
				26	4.065
				26	0.35
				26	0.655
				26	0.565
				26	0.7625
				26	0.205
				27	3.965
				27	-1.85
				27	0.32
				27	0.85
				27	1.8
				27	0.54
				27	0.85
				27	1.36667
				27	0.605
				27	1.53889
				27	0.565
				27	1.27
				27	0.545
				28	0.845
				28	0.82
				28	1.515
				28	0.37
				28	0.395
				28	0.64
				28	1.88
				28	0.565
				28	0.241667
				28	0.6
				28	1.16
				28	1.475
				29	1.61
				29	2.71
				29	-1.125
				29	-1.61
				29	1.63
				29	1.33
				29	1.57
				30	1.78
				30	1.685
				30	1.28
				30	1.105
				30	1.105
				30	1.02
				30	0.535
				30	0.765
				30	1.195
				30	0.455
				30	0.508333
				30	0.4
				30	0.555
				30	0.575
				30	0.465
				30	0.425
				31	0.815
				31	0.565
				31	2.97
				31	-0.98
				31	1.15
				31	1
				31	0.215
				32	-0.305
				32	1.125
				32	1.955
				32	0.62
				32	0.655
				32	2.095
				32	0.17
				32	0.575
				32	0.6
				32	0.345
				32	1.04375
				32	1.985
				32	0.15
				32	0.28
				33	1.78
				33	0.82
				33	0.82
				33	0.615
				33	0.48
				33	0.205
				33	1.42778
				33	1.56
				33	0.235714
				33	0.205
				33	0.27
				34	1.84
				34	1.12
				34	1.28
				34	1.61
				34	0.48
				34	0.92
				34	0.435
				34	0.91
				34	0.57
				34	0.35
				34	0.325
				34	0.49
				34	0.34
				34	0.4
				34	0.405
				35	1.34
				35	1.025
				35	1.035
				35	0.565
				35	0.795
				35	0.415
				35	0.35
				35	0.615
				35	0.605
				35	0.76
				35	0.725
				35	0.64
				35	0.785
				36	0.585
				36	0.28
				36	0.89
				36	1.49
				36	1.195
				36	0.31
				36	0.29
				36	0.735
				36	0.5375
				36	0.47
				36	0.935
				36	1.155
				37	1.565
				37	0.925
				37	1.06
				37	0.49
				37	0.465
				37	0.5
				37	0.595
				37	0.745
				37	0.308333
				37	0.81875
				37	0.305
				38	-0.41
				38	0.915
				38	0.89
				38	0.96
				38	0.79
				38	0.955
				38	0.935
				38	0.345
				38	1.9375
				38	0.535
				38	0.305
				38	0.61
				38	0.38
				39	0.925
				39	1.955
				39	1
				39	0.695
				39	1.045
				39	0.38
				39	0.97
				39	0.535
				39	0.25
				39	0.3
				39	0.435
				39	0.628571
				39	0.27
				39	0.605
				39	0.445
				39	0.76
				39	0.605
				40	-0.44
				40	-0.7
				40	1.105
				40	1.47
				40	1.775
				40	-0.41875
				40	1.855
				40	1.015
				40	0.15
				40	0.995
				41	0.635
				41	1.825
				41	1.225
				41	0.2
				41	0.345
				41	1.585
				41	0.365
				41	0.22
				41	0.425
				41	0.235
				41	0.38
				42	0.54
				42	1.715
				42	0.31
				42	1.32
				42	0.745
				42	0.27
				42	0.295
				42	0.575
				42	0.56
				42	0.34
				42	0.97
				42	0.47
				43	0.28
				43	0.245
				43	0.415
				43	0.175
				43	0.685
				43	1.18333
				43	0.75
				43	0.24
				43	0.305
				43	1.125
				43	0.625
				43	1.255
				43	0.74
				43	1.245
				44	0.45
				44	0.24
				44	0.595
				44	0.64
				44	1.48
				44	0.735
				44	0.35
				44	0.525
				44	0.628571
				44	0.41
				44	0.965
				44	0.59
				44	0.97
				44	0.595
				45	-1.42
				45	0.675
				45	1.62
				45	0.845
				45	0.61
				45	0.655
				45	1.06
				45	0.99
				45	0.6
				46	0.44
				46	0.455
				46	0.53
				46	0.42
				46	0.75
				46	0.58
				46	0.795
				46	0.55
				46	1.08
				46	0.615
				47	0.4
				47	1.895
				47	0.485
				47	0.47
				47	0.28
				47	0.845
				47	0.915
				47	0.195
				47	0.36
				47	0.33
				48	0.515
				48	0.62
				48	0.8
				48	0.265
				48	0.635
				48	0.725
				48	0.345
				48	0.325
				48	0.66
				48	0.54
				48	0.805
				48	0.645
				48	0.9
				48	0.64
				49	0.75
				49	1.46
				49	1.76
				49	0.525
				49	-1.135
				49	0.26
				49	0.475
				49	0.435
				49	0.53
				50	0.45
				50	0.37
				50	0.62
				50	0.255
				50	0.455
				50	0.45
				50	0.515
				50	0.28
				50	1.09375
				51	0.76
				51	0.765
				51	0.79
				51	0.24
				51	0.195
				51	0.47
				51	0.44
				51	0.31
				51	0.45625
				51	0.56
				52	0.885
				52	0.64
				52	0.59
				52	0.38
				52	0.71
				52	0.34
				52	0.175
				52	0.315
				52	0.565
				52	0.365
				52	0.655
				52	0.33
				53	0.87
				53	0.59
				53	0.69
				53	0.24
				53	0.22
				53	0.72
				53	0.775
				53	0.31
				53	0.235
				53	0.215
				54	0.585
				54	-1.2
				54	1.785
				54	1.13
				54	1.23
				54	0.425
				54	0.664286
				54	0.725
				54	0.765
				54	0.52
				54	-1.44
				54	0.58
				55	1.015
				55	0.745
				55	0.535
				55	0.53
				55	0.58
				55	0.54
				55	0.115
				55	0.685
				55	0.695
				55	0.135
				55	0.60625
				55	0.19
				55	0.105
				55	0.25
				56	0.205
				56	0.35
				56	0.565
				56	0.46
				56	0.22
				56	0.7
				56	0.41
				56	0.525
				56	0.405
				57	3.27
				57	-3.935
				57	-3.86667
				57	3.2
				57	-3.21
				57	3.285
				57	4.24
				58	0.5
				58	0.495
				58	0.175
				58	0.115
				58	0.44
				58	0.63
				58	0.27
				58	0.575
				58	0.355
				58	0.47
				58	0.63
				59	0.235
				59	0.375
				59	0.475
				59	0.345
				59	0.715
				59	0.31
				60	0.77
				60	0.53
				60	0.685
				60	0.205
				60	0.26
				60	0.4
				60	0.11
				60	0.335
				60	0.195
				61	0.26
				61	0.29
				61	0.155
				61	0.18
				61	0.3
				61	0.425
				61	0.135
				61	0.73
				61	0.445
				61	0.68
				61	0.5
				61	0.53
				62	0.275
				62	0.45
				62	0.335714
				62	0.42
				63	0.405
				63	0.255
				63	0.355
				63	0.475
				63	0.48
				63	0.395
				63	0.375
				63	0.15
				63	0.245
				64	1.205
				64	1.57
				64	1.77
				64	-1.13
				64	1.71
				64	-1.58
				64	1.83
				64	-0.53
				64	-0.87
				64	-0.635
				65	0.225
				65	0.18
				65	0.25
				65	0.155
				65	0.3
				65	0.43
				65	0.13
				65	0.14
				65	0.45
				65	0.28
				65	0.46
				65	0.3
				65	0.595
				65	0.41
				66	1.395
				66	-2.47
				66	2.195
				66	2.63
				66	0.835
				66	-2.785
				66	-2.305
				66	1.77
				66	0.785
				66	0.39
				66	0.885
				66	-1.975
				66	0.765
				66	0.595
				67	0.55
				67	-0.505
				67	0.44
				67	0.14
				67	0.125
				67	0.265
				68	0.19
				68	0.19
				68	0.185
				68	0.055
				68	0.08
				68	0.144444
				68	0.175
				69	4.065
				69	1.165
				69	-2.025
				69	-2.015
				69	0.957143
				69	0.84
				69	-2.315
				70	-1.965
				70	-0.535
				70	1.59
				70	-1.1
				70	-0.98
				70	0.93
				71	4.46
				71	-4.135
				71	3.335
				71	-2.64167
				71	-2.455
				71	-3.08
				72	-1.415
				72	-1.035
				72	-1.06667
				72	-1.22
				72	-0.71
				72	-1.92857
				72	-0.833333
				72	-1.62222
				72	-0.555
				73	-3.035
				73	-3.81
				73	-2.98
				73	1.2
				73	-3.125
				73	-0.495

[truncated: 4 more sheets: fig5g_singleBurstBDRC, fig5g_succesiveBurstsBDRC, fig5h_singleBurstBDRCDuration, fig5h_succesiveBurstsBDRCDurati]
