# Supplementary material for: Revealing single-neuron and network-activity interaction by combining high-density microelectrode array and optogenetics
Source: Nat Commun. 2024 Nov 11;15:9547. doi: 10.1038/s41467-024-53505-w (PMC11555060; doi:10.1038/s41467-024-53505-w)
Supplement: Supplementary file 9 — Souce Data File [file 41467_2024_53505_MOESM9_ESM.zip › SourceDataFile/supplementaryFig1.xlsx]

## Sheet: figsupple1_elecmap25x25
-1.17557	-1.49293	-0.920125	-0.911195	-1.15694	-0.981112	-1.12407	-1.22073	-1.39547	-0.890891	-1.06309	-1.35791	-1.05535	-0.786116	-0.998587	-1.1189	-1.11774	-1.21882	-0.881562	-1.65627	-1.01472	-0.955291
-1.20312	-2.10454	-1.27619	-1.21559	-2.3079	-1.41971	-0.96253	-1.00394	-1.46266	-1.141	-1.92465	-1.58238	-1.02734	-1.08228	-1.73975	-0.802381	-1.04868	-0.962315	-1.01444	-1.33472	-0.813621	-1.04712
-0.946466	-1.24097	-1.13073	-2.16705	-0.728148	-0.748063	-0.966853	-1.12165	-0.957756	-0.969004	-0.966078	-1.18223	-1.31307	-1.57006	-1.50518	-1.38425	-1.2174	-0.915935	-1.70985	-1.34371	-1.02774	-1.70968
-1.10955	-0.870119	-2.75799	-1.40257	-0.888529	-1.52849	-0.782961	-1.3163	-0.999092	-1.40756	-1.2533	-0.890719	-1.44247	-0.940679	-1.15042	-1.83673	-1.2015	-0.809679	-0.807835	-0.950348	-0.978145	-0.834587
-1.25767	-2.16395	-1.23585	-1.37977	-0.839287	-2.52894	-1.30638	-2.01815	-0.974459	-1.12354	-0.854727	-1.02259	-1.59518	-1.32961	-1.9828	-1.23753	-1.64679	-0.918631	-1.18334	-1.60385	-1.38439	-0.856826
-2.22952	-0.735329	-1.39621	-1.0904	-0.826592	-1.19165	-1.40363	-1.28014	-1.62468	-1.06421	-1.10043	-1.33979	-0.798755	-1.09013	-1.35964	-1.05389	-0.848302	-1.08975	-1.19782	-0.914454	-1.04575	-0.773996
-0.977072	-1.74648	-1.05797	-1.7	-1.32083	-1.65128	-1.3038	-2.09666	-0.897824	-2.29136	-2.38074	-0.725409	-0.872161	-1.01821	-1.52111	-0.854882	-0.670315	-0.872547	-0.945902	-1.00575	-1.1882	-1.53832
-0.718426	-1.16326	-1.33474	-1.05587	-1.27932	-1.21458	-1.31318	-0.996574	-1.50123	-1.44036	-1.33462	-1.17035	-1.15954	-0.915621	-0.754386	-0.913801	-1.60647	-0.79234	-0.977711	-1.13164	-1.19794	-1.35354
-1.1599	-1.69306	-1.55787	-1.48264	-0.730943	-1.77386	-1.44089	-0.871221	-1.51552	-0.927855	-1.06338	-1.0618	-1.25742	-0.757344	-1.57902	-1.63498	-0.936341	-1.41661	-1.67883	-1.21014	-1.41864	-1.31989
-0.865309	-0.949384	-1.08518	-1.10537	-1.30322	-0.902806	-1.38621	-1.15751	-1.15757	-1.94523	-1.06436	-1.2244	-1.16987	-1.69433	-1.21429	-0.828957	-0.848672	-0.783194	-1.26831	-1.08848	-1.19389	-1.51797
-0.882607	-3.27629	-2.04016	-3.10087	-1.115	-0.962088	-1.90202	-0.963223	-0.701941	-1.67782	-0.953765	-1.04891	-1.08556	-0.906751	-0.928558	-1.1709	-1.22392	-0.941064	-1.07139	-1.3845	-0.758899	-1.63564
-0.892106	-0.841636	-0.482864	-1.59539	-0.757942	-1.04412	-1.20031	-1.04861	-1.07816	-1.85991	-1.52344	-1.46812	-1.38793	-1.37975	-1.23979	-1.26662	-0.81701	-1.6974	-0.907992	-0.782101	-0.752294	-2.30086
-1.0498	-0.72472	-1.0892	-1.6962	-1.12421	-1.18535	-1.09791	-0.851645	-1.16038	-2.05788	-0.907883	-1.10459	-1.62861	-1.22592	-1.11979	-0.836434	-1.13823	-1.68759	-1.0924	-0.788698	-0.769892	-0.804949
-1.08044	-1.14776	-1.71862	-1.4649	-1.04401	-0.972713	-0.995239	-1.21084	-0.822041	-1.34631	-1.38512	-1.19486	-0.810002	-0.964751	-0.760828	-0.540019	-0.819656	-0.920454	-1.18953	-1.21701	-1.26078	-1.53992
-0.944636	-1.59025	-1.48973	-1.11927	-1.05535	-1.16519	-1.25828	-1.22549	-1.40442	-0.831847	-0.924278	-1.25644	-1.35489	-1.30635	-1.26667	-1.36435	-1.22648	-1.00966	-0.937718	-1.53483	-1.63229	-1.75702
-1.01162	-1.2647	-0.941303	-0.852758	-0.74715	-1.27979	-0.788081	-1.32807	-1.20801	-1.27148	-0.934565	-0.779463	-0.765617	-1.1672	-0.833746	-1.23629	-1.0533	-1.54946	-1.00184	-1.03932	-1.14172	-1.48683
-1.80491	-1.33025	-0.793798	-1.27397	-1.38312	-2.33294	-1.09144	-1.67463	-1.05265	-0.812342	-1.24946	-0.792653	-1.00633	-1.54263	-1.10927	-1.07242	-1.50781	-1.46263	-1.20231	-1.28452	-1.07811	-1.18276
-1.59332	-0.813987	-1.07999	-1.03368	-1.13545	-3.49264	-0.895961	-0.979041	-1.17505	-0.800007	-1.30202	-1.17674	-1.88125	-0.888043	-1.34324	-0.921928	-1.43106	-1.33464	-0.687635	-1.48638	-0.691197	-1.14904
-1.17311	-0.602696	-1.04951	-1.39347	-0.544172	-1.05584	-1.34779	-1.09858	-1.16237	-0.706365	-1.09824	-1.2467	-1.04529	-1.20047	-0.831754	-0.840617	-1.99412	-1.06487	-0.735298	-1.57702	-1.08129	-0.928307
-1.17954	-1.16191	-0.77058	-1.79638	-1.29676	-1.1992	-1.10855	-2.10909	-1.52958	-0.991159	-1.36847	-1.3535	-1.28177	-1.46301	-1.45419	-1.18649	-1.2228	-1.84236	-1.17395	-2.64958	-0.675088	-1.55017
-1.086	-2.44944	-0.987586	-1.33461	-0.900597	-1.31925	-0.862957	-0.629108	-0.822936	-1.14521	-0.761655	-1.09583	-1.63089	-0.820838	-0.90366	-1.24287	-1.47453	-0.692708	-0.98564	-1.12988	-1.21011	-0.968851
-0.871811	-0.942747	-1.62264	-1.12434	-1.19879	-0.788593	-0.684711	-1.14076	-0.797403	-1.90632	-0.907611	-1.37652	-1.65338	-0.826207	-1.18031	-0.856518	-1.52434	-0.745857	-0.885326	-0.684586	-1.86883	-2.00138

## Sheet: figsupple1_elecmap50x50
-1.12868	-0.955073	-1.25607	-1.16538	-1.46574	-4.96504	-1.10238	-1.60059	-1.55838	-1.36091	-0.953012	-1.35547	-1.27169	-0.628761	-0.857481	-0.909891	-1.32801	-0.889971	-0.900906	-1.26957	-1.64798	-1.78059
-1.99074	-1.50808	-0.738473	-1.54758	-1.61679	-2.17114	-0.990531	-1.16075	-0.80363	-1.22643	-3.27482	-1.05017	-0.880783	-1.18363	-0.881397	-1.72143	-1.10884	-1.38006	-1.18375	-0.783059	-1.05239	-1.05154
-1.41495	-0.827034	-1.397	-2.73504	-1.14544	-2.20895	-1.68243	-1.83818	-0.607865	-0.984902	-1.07491	-0.827973	-1.55351	-1.35634	-1.26554	-1.14411	-1.63185	-1.31348	-2.10916	-1.05566	-1.49383	-1.49433
-1.35983	-0.88185	-2.57465	-13.4624	-1.32705	-1.07424	-3.20862	-1.15915	-1.06813	-1.12173	-0.77334	-1.05027	-1.02813	-1.15427	-1.19868	-1.86597	-1.25957	-1.19854	-1.07203	-1.07436	-0.810277	-0.889409
-0.825101	-4.36432	-0.983553	-0.969171	-1.42654	-1.60618	-2.20804	-1.51826	-0.691811	-1.38517	-0.915124	-1.2131	-0.946288	-1.17152	-1.05315	-1.20078	-0.921209	-0.944886	-0.973807	-1.35433	-1.05966	-0.917818
-1.84908	-1.11021	-1.53246	-0.897753	-1.5236	-2.47991	-2.31249	-2.04673	-1.857	-1.18121	-1.36625	-1.21789	-1.0289	-0.919061	-1.22068	-1.27617	-1.0657	-0.779848	-1.35902	-1.05489	-1.12781	-1.47915
-1.15469	-1.77283	-1.07266	-2.24012	-1.17226	-1.64097	-2.24722	-1.60558	-1.7599	-1.50181	-1.82014	-1.38483	-0.996126	-1.38413	-1.28521	-1.63078	-0.967797	-1.06739	-1.20576	-0.888309	-1.01221	-1.01984
-1.17026	-1.15817	-0.92865	-1.36213	-2.44489	-1.68154	-3.57005	-4.12083	-4.15214	-1.71385	-1.40606	-7.72464	-1.06871	-1.26928	-1.61849	-1.16546	-0.979499	-0.816843	-1.55029	-0.942206	-0.900444	-1.31897
-7.81413	-0.983802	-2.12677	-0.810777	-1.20191	-1.52173	-2.916	-4.00469	-6.69341	-2.50039	-3.16646	-1.41687	-1.08214	-1.10754	-1.07816	-1.22147	-1.66704	-1.12538	-0.991383	-2.21072	-1.47266	-0.684566
-1.34629	-1.03386	-1.00893	-1.7651	-1.23169	-2.38718	-2.66597	-3.23481	-3.65176	-6.91268	-6.15155	-2.81565	-2.75486	-2.89697	-1.66137	-1.58944	-0.846911	-0.737209	-1.38312	-1.6823	-1.21473	-1.82636
-0.78933	-1.64011	-1.95782	-2.26841	-1.77916	-2.11115	-2.59321	-1.4573	-1.68592	-4.61268	-9.45881	-8.63476	-4.65691	-4.17224	-2.60579	-1.87505	-1.3994	-1.33373	-0.889801	-1.00891	-1.07063	-0.79189
-1.49522	-1.02331	-3.66417	-1.7646	-1.45094	-1.0144	-1.41995	-2.10835	-1.55957	-3.08801	-6.0654	-12.8502	-21.2515	-7.66951	-3.31039	-2.21827	-1.80843	-2.10213	-1.43152	-0.958636	-0.920794	-1.76872
-0.947729	-1.32956	-2.85589	-1.73938	-1.12016	-1.35625	-2.40975	-3.23085	-2.47467	-4.97106	-8.88743	-10.4482	-18.9184	-10.5637	-2.91482	-1.02915	-1.20289	-1.40874	-1.42487	-1.44402	-0.943207	-1.62704
-1.25804	-1.34218	-1.31779	-1.1708	-1.58721	-1.56685	-1.34725	-3.41229	-1.91127	-3.68573	-10.8637	-10.9871	-10.0462	-4.86729	-2.3003	-2.2754	-1.61415	-1.76812	-2.47566	-2.20923	-1.33086	-1.66963
-0.968451	-1.50948	-1.34359	-2.03742	-1.45521	-2.00107	-2.27455	-3.6765	-2.17027	-11.8053	-53.7721	-13.4238	-30.989	-15.5715	-5.43756	-5.08634	-0.921815	-1.62852	-1.42741	-1.43856	-1.35822	-1.15188
-1.20258	-1.2311	-0.644649	-1.48602	-1.42711	-0.966355	-2.09432	-2.93936	-4.81107	-5.68717	-22.587	-24.8109	-68.8173	-23.4382	-5.07827	-3.61524	-2.15671	-1.45459	-1.35866	-0.961548	-1.17671	-1.55473
-1.7735	-0.749726	-1.24908	-0.739819	-1.21272	-1.5359	-2.54024	-1.76667	-1.94773	-5.59113	-6.42827	-7.3915	-12.4926	-9.42966	-3.21863	-4.23789	-2.08288	-2.21135	-1.29672	-1.33459	-1.16154	-1.09829
-1.0941	-1.18932	-1.3154	-0.920683	-1.93208	-2.0806	-1.54285	-1.11531	-1.77094	-5.23365	-6.94705	-2.62095	-3.61463	-2.55958	-2.27551	-2.90102	-2.53614	-1.01632	-1.60054	-0.958121	-0.568744	-1.38181
-1.34085	-1.10643	-1.42838	-1.23854	-0.678697	-1.44069	-0.948224	-1.50531	-3.00093	-3.41783	-4.17533	-4.25835	-1.09127	-1.69805	-1.60852	-1.68535	-3.36528	-1.24688	-1.1387	-0.980857	-0.88362	-1.45989
-1.16523	-1.02402	-1.26082	-1.62913	-1.44118	-1.1164	-1.28919	-1.42551	-1.86347	-2.02694	-3.13917	-2.3009	-1.26761	-2.84332	-1.35056	-1.78266	-0.865946	-2.03364	-1.47945	-2.02896	-1.32595	-2.39389
-1.02608	-2.14277	-0.88087	-1.03207	-1.04802	-1.05527	-0.838286	-1.40045	-1.69752	-1.63814	-3.00338	-2.3877	-1.71252	-0.866163	-0.989927	-1.1787	-1.45062	-1.19275	-1.007	-1.23372	-1.92433	-1.74407
-0.669244	-0.765518	-1.27546	-1.06039	-0.788571	-0.932354	-0.966781	-1.02948	-1.27027	-1.54124	-0.985911	-1.43012	-1.25357	-0.796079	-1.36533	-1.24117	-1.54285	-0.889567	-0.914107	-0.739284	-0.953912	-2.02723

## Sheet: figsupple1_elecmap75x75
-1.5611	-1.49315	-2.91259	-0.911828	-1.80305	-4.92028	-1.88775	-1.35488	-2.21671	-1.1386	-1.60753	-1.12692	-1.11095	-1.2516	-1.187	-1.59396	-0.744773	-1.88905	-2.2185	-2.1869	-3.51554	-1.65612
-1.41471	-3.58359	-1.90731	-1.07277	-2.8506	-1.96889	-1.47323	-1.25103	-1.7532	-1.90029	-2.95002	-1.6778	-1.13449	-1.26856	-1.10124	-1.44095	-1.41316	-1.85418	-0.92525	-1.14824	-3.69596	-1.53934
-1.13367	-1.10029	-2.25359	-2.00182	-1.48246	-1.35832	-1.68746	-2.39355	-1.30806	-1.52379	-1.87265	-1.8147	-1.84678	-1.5354	-1.24693	-1.59892	-1.38703	-1.7807	-1.96121	-1.35947	-2.26608	-1.24914
-0.896237	-0.917859	-3.59893	-10.0425	-2.14795	-2.41913	-4.12426	-2.14611	-2.3636	-2.49926	-1.79465	-1.80325	-1.15613	-1.05571	-1.9867	-1.20867	-1.47953	-0.973682	-1.05966	-1.27095	-1.03259	-1.19507
-0.830645	-1.47282	-1.60033	-1.69876	-2.38097	-3.12261	-2.67458	-2.30725	-1.52668	-2.22233	-1.22694	-1.12048	-1.57014	-1.49348	-4.16842	-1.62785	-1.66712	-1.12698	-1.36314	-1.70398	-1.31688	-1.96258
-2.0008	-1.34633	-1.967	-2.68119	-3.67942	-2.83012	-3.39336	-4.49907	-3.11952	-2.16673	-2.29837	-1.67466	-2.022	-2.47613	-2.99714	-2.06121	-1.65165	-1.54001	-1.18227	-1.59404	-1.25006	-0.989494
-1.35635	-1.805	-1.45846	-3.14459	-6.84148	-3.55444	-5.24481	-4.33297	-3.83426	-3.33861	-1.63415	-1.89345	-1.70567	-2.37354	-1.72738	-4.61638	-1.5893	-2.27304	-2.57009	-2.56655	-1.2468	-1.69062
-2.19229	-2.60072	-2.26222	-3.31489	-3.62927	-4.01158	-10.7794	-6.11244	-7.39147	-4.58064	-2.92197	-9.58329	-2.523	-2.9033	-3.15613	-2.85389	-3.17282	-2.26926	-3.00698	-2.20453	-2.2943	-1.41208
-6.85789	-1.88435	-4.59918	-1.92755	-2.05459	-2.85224	-7.68263	-8.40322	-10.9336	-5.03118	-5.94088	-2.73524	-3.48801	-4.76158	-5.85918	-5.70525	-3.66964	-3.46095	-4.763	-2.23606	-1.95118	-1.47458
-1.73811	-2.00388	-1.3565	-1.85424	-1.13993	-1.89335	-4.38747	-3.61175	-11.8115	-36.652	-28.6702	-11.4541	-10.6981	-23.8592	-13.7651	-8.28011	-5.39981	-2.80434	-3.93629	-1.9644	-1.99747	-1.77446
-1.70561	-2.64299	-2.69518	-2.07203	-2.09004	-3.83411	-5.392	-2.3198	-7.40095	-38.2207	-53.976	-39.5722	-59.3371	-167.874	-39.9962	-16.5472	-9.60756	-4.3735	-2.98467	-2.18339	-1.70907	-2.68618
-1.77441	-2.06866	-3.99962	-3.46528	-4.38541	-3.16225	-3.24762	-1.65543	-4.1368	-13.1108	-20.694	-53.2035	-135.056	-25.5096	-23.7958	-33.8933	-18.4005	-4.98233	-7.60987	-1.71262	-4.57017	-2.06953
-1.33592	-1.62225	-4.03544	-1.7854	-2.19691	-1.21849	-2.23171	-3.36152	-4.2148	-8.4293	-13.2909	-18.3618	-43.6132	-16.9899	-9.87488	-7.92069	-5.92509	-3.14619	-2.18991	-2.06451	-2.54569	-1.61258
-1.81362	-0.816585	-2.77603	-2.07736	-2.30824	-1.95641	-1.73754	-2.49354	-2.84414	-5.93541	-16.5198	-12.6276	-22.0998	-40.0688	-9.53666	-3.09115	-5.5803	-2.70973	-2.46362	-2.095	-1.94555	-2.59762
-1.04276	-2.52043	-2.02046	-3.1644	-3.99085	-6.11927	-10.5011	-2.67586	-1.65342	-12.6646	-63.4038	-27.4637	-43.5436	-33.7141	-26.2052	-4.81	-5.20278	-2.28576	-1.33356	-1.97533	-1.9326	-1.49131
-1.19194	-1.29814	-1.53354	-2.99943	-3.4186	-4.98013	-10.733	-3.00594	-5.51544	-7.35428	-26.2323	-36.7719	-88.186	-30.772	-10.4514	-4.94133	-3.02001	-1.29719	-1.64875	-1.36294	-6.2219	-1.19614
-1.929	-2.78513	-2.06573	-2.06267	-2.29948	-2.65926	-3.41707	-1.70907	-2.25919	-7.42495	-8.90598	-9.73881	-15.4794	-13.6732	-4.74021	-4.67497	-8.36206	-3.06544	-1.5931	-2.00698	-0.98058	-2.4913
-0.71399	-2.52519	-2.17312	-1.48803	-2.25472	-3.67717	-2.04509	-1.69392	-1.91131	-5.02046	-10.3353	-4.87112	-4.91914	-3.28305	-2.6637	-3.79006	-3.36854	-1.71589	-1.37546	-1.14492	-1.49407	-1.79185
-1.08585	-2.84875	-3.9194	-3.20637	-2.3745	-1.66516	-1.05603	-1.85871	-2.67543	-5.68813	-9.16085	-9.87713	-2.10425	-1.8969	-1.38125	-1.85631	-3.3705	-1.1965	-0.992567	-1.38792	-1.45946	-1.2486
-0.982169	-1.60566	-1.83196	-1.74514	-2.364	-1.39792	-1.4403	-1.65264	-1.89549	-4.35643	-6.3619	-3.39777	-1.76842	-4.4288	-1.28596	-1.50751	-1.80893	-3.027	-1.45086	-1.61283	-2.4042	-2.97479
-1.27292	-1.8988	-1.30461	-1.8349	-1.1981	-1.56976	-1.16716	-1.11071	-1.88583	-2.34307	-4.1722	-3.73764	-1.72757	-1.33478	-1.25245	-1.26512	-1.2884	-1.13289	-2.69069	-1.64179	-3.41781	-4.22001
-1.25769	-1.28508	-1.21915	-1.41745	-1.49175	-1.23848	-1.37335	-1.32243	-1.24879	-2.5268	-1.74136	-2.36425	-1.84022	-1.08251	-1.31024	-1.95357	-2.37456	-1.93643	-3.04192	-2.42751	-2.19265	-1.93065

## Sheet: figsupple1_elecmap100x100
-1.94161	-3.06648	-2.82274	-4.23534	-2.39793	-5.81132	-2.23956	-1.15671	-1.56484	-1.33949	-1.00868	-1.20871	-1.06423	-1.33925	-1.03692	-1.8834	-1.70794	-2.6816	-3.39997	-4.04716	-3.85527	-2.12597
-1.27508	-2.95429	-3.02787	-1.48441	-2.38161	-2.56772	-1.51792	-1.63873	-1.46145	-1.52219	-1.61197	-1.10819	-1.03097	-2.44225	-1.48045	-1.27577	-2.01816	-1.40806	-2.09305	-3.88521	-5.95892	-5.95204
-1.27562	-1.72834	-3.04064	-3.01694	-2.01976	-2.57705	-1.78585	-2.17696	-1.94743	-1.30552	-0.84017	-1.90075	-2.13231	-2.07947	-1.88494	-1.16074	-2.19786	-1.38739	-2.67097	-2.46912	-1.65018	-3.41907
-1.12891	-2.3222	-2.33449	-9.59396	-3.10951	-2.01223	-5.81385	-2.20496	-1.95627	-3.38815	-1.33797	-1.2713	-1.79714	-2.38224	-2.38697	-1.33999	-2.23292	-1.13983	-0.929363	-1.20512	-1.41547	-2.70329
-1.09569	-2.61444	-4.57839	-7.91396	-6.08656	-4.10611	-3.86555	-2.11736	-1.93052	-4.37726	-2.67074	-3.39161	-2.64782	-3.64771	-8.80194	-3.01738	-1.88221	-1.53332	-1.74966	-1.8345	-1.28124	-1.75667
-3.67209	-2.31781	-3.07498	-13.115	-29.9022	-7.63651	-3.32716	-4.86956	-3.72167	-4.66272	-2.56492	-2.73482	-2.81238	-3.74767	-5.3421	-2.55857	-1.82869	-1.14032	-3.36045	-1.51475	-1.30748	-2.6097
-1.76415	-2.16842	-1.68468	-12.3665	-61.2189	-21.3866	-7.73179	-4.37237	-7.60329	-4.97526	-3.70481	-4.05191	-2.70248	-2.61809	-3.87311	-4.44958	-1.5286	-2.87171	-2.37515	-2.36236	-2.14642	-1.20031
-3.21596	-4.50597	-5.17963	-4.47669	-13.4628	-9.65198	-16.4739	-13.3429	-12.5603	-9.13188	-15.2961	-12.1313	-6.20404	-5.17103	-5.68588	-3.67033	-2.40371	-2.09546	-4.43312	-2.57988	-1.88563	-2.00655
-6.99117	-6.78838	-7.96164	-6.06126	-5.26842	-8.12326	-13.8118	-14.5197	-18.5437	-37.6869	-42.6355	-9.71835	-28.535	-23.5563	-8.3016	-6.24771	-5.61095	-4.36947	-4.46945	-2.71687	-2.92119	-2.06134
-1.10274	-5.29644	-4.3599	-6.89821	-6.90959	-8.30886	-11.1062	-10.588	-17.8936	-111.331	-106.473	-22.2803	-66.2462	-41.9015	-18.4874	-11.5501	-5.51604	-2.81713	-4.40141	-5.29517	-5.97098	-3.55803
-2.77018	-6.09962	-5.98404	-2.97741	-8.29273	-12.0617	-12.7122	-10.127	-9.76812	-37.5026	-71.5458	-34.5858	-138.773	-297.861	-51.4524	-11.9649	-7.75605	-6.21106	-7.02679	-5.81438	-7.74793	-9.81601
-4.65295	-4.77938	-4.66619	-5.26717	-5.76189	-7.55709	-9.80441	-10.3538	-8.77107	-13.334	-19.2073	-43.6955	-144.02	-84.0573	-33.0398	-44.765	-18.1615	-11.892	-19.9677	-8.19244	-15.2997	-6.90668
-0.993717	-2.37034	-3.64237	-3.94432	-3.85184	-2.97431	-2.67922	-5.6877	-5.32192	-9.46203	-15.2538	-14.7736	-43.211	-43.076	-17.951	-8.56281	-8.20357	-10.2916	-5.70973	-3.23302	-6.18446	-4.64939
-3.51014	-1.77443	-1.72016	-2.12343	-3.33942	-2.83528	-2.19231	-3.79674	-4.14266	-19.4419	-19.449	-26.9083	-22.4737	-69.5392	-34.4738	-13.0843	-7.08501	-8.65398	-10.1742	-3.74239	-5.58616	-7.94914
-2.70279	-3.17242	-2.53461	-2.61598	-4.83367	-9.57158	-20.8301	-6.75139	-3.94664	-10.9775	-64.3726	-37.8155	-46.9773	-47.3365	-38.4499	-9.6516	-9.43545	-4.5695	-3.8842	-3.57249	-4.82268	-5.47959
-1.69352	-1.40834	-2.38392	-2.4539	-3.79623	-8.85233	-26.042	-11.1015	-3.88701	-6.45353	-31.4583	-49.8342	-100.549	-37.7124	-14.8773	-11.1552	-4.83592	-3.19827	-2.24267	-2.29772	-5.21178	-5.29771
-1.67598	-1.91113	-2.00747	-4.4141	-2.40233	-4.22312	-5.69931	-4.06766	-4.47321	-6.68603	-10.7104	-15.8769	-19.2247	-17.1031	-7.771	-7.91625	-9.2024	-3.93706	-2.06803	-2.14474	-4.37213	-2.40383
-1.26271	-1.3311	-0.803538	-4.70455	-5.90628	-10.0432	-3.12529	-2.90126	-3.55078	-6.01544	-10.585	-6.29982	-6.64617	-5.05785	-3.44897	-3.26967	-4.64317	-2.42843	-1.19068	-0.946763	-1.88322	-3.11183
-2.21713	-3.58355	-3.58835	-3.87288	-2.14079	-2.39147	-1.85188	-11.2556	-20.2669	-7.99127	-10.0655	-12.7387	-3.65307	-1.9688	-1.76438	-2.20514	-1.79131	-1.90602	-4.0479	-2.439	-2.8956	-3.20566
-1.4937	-1.80259	-2.99071	-3.63685	-3.02923	-2.95	-3.00282	-17.362	-25.0107	-8.09747	-6.04217	-2.97718	-2.10563	-13.6864	-1.632	-1.5497	-3.05291	-3.68737	-2.41873	-1.83849	-5.04137	-6.41355
-1.22162	-4.19656	-1.38986	-1.25724	-4.5928	-4.15366	-4.2186	-4.45845	-6.48955	-3.68115	-3.70882	-3.21105	-1.22651	-1.2424	-1.56361	-1.74692	-2.59709	-1.61912	-3.11039	-2.21032	-7.03279	-7.8549
-1.03673	-1.54463	-1.7307	-2.13248	-2.20475	-3.73056	-5.32006	-4.59177	-4.48491	-3.64685	-2.09067	-1.7845	-1.64324	-1.32101	-1.94898	-1.85827	-1.62249	-1.89222	-1.64376	-3.55549	-2.92706	-4.12334

## Sheet: figsupple1_elecmap125x125
-3.30719	-3.40392	-8.38737	-6.22432	-6.99618	-7.66547	-3.16391	-1.81767	-3.18439	-1.7203	-0.693136	-1.28424	-1.23979	-2.2856	-1.89797	-4.06769	-1.34946	-3.34031	-3.47055	-3.62737	-4.54626	-2.65163
-1.16905	-19.0838	-5.09672	-23.1674	-5.15655	-6.85797	-1.33873	-1.64029	-1.95063	-1.32658	-2.13	-1.27896	-1.804	-3.53351	-2.87393	-1.04882	-2.83978	-2.49562	-2.54276	-4.54469	-4.47889	-4.8139
-1.20493	-2.46433	-3.12541	-3.53655	-4.24648	-4.73113	-2.08425	-1.9004	-1.92734	-1.55511	-3.35494	-1.24559	-2.71696	-2.46677	-2.77963	-1.83919	-2.18395	-1.98457	-2.88051	-2.37408	-2.20767	-4.5263
-2.26767	-2.09974	-4.36783	-7.62711	-4.07016	-5.45977	-4.57765	-2.6246	-2.28657	-4.86163	-2.50711	-2.2271	-2.18146	-2.74131	-3.09017	-1.48962	-1.70258	-1.88799	-1.4798	-2.28892	-2.84153	-7.43024
-1.92496	-4.62679	-9.06962	-14.0133	-12.3781	-6.39879	-3.48609	-2.71655	-3.55586	-8.75851	-7.29218	-3.58338	-1.76762	-4.51504	-10.8617	-4.11692	-1.76787	-3.44236	-2.07148	-1.46468	-3.67956	-5.48948
-3.22781	-4.09886	-5.81141	-24.2369	-48.2919	-9.43667	-3.10014	-4.72133	-10.5599	-20.358	-20.5051	-11.7302	-3.49244	-4.14902	-6.82766	-2.53328	-2.60335	-2.90602	-3.53049	-1.90515	-1.67888	-2.3956
-1.08716	-2.54175	-5.422	-18.0514	-80.5118	-24.7791	-8.14358	-6.03292	-20.5627	-61.6827	-66.7702	-17.8678	-5.99911	-1.75475	-2.0532	-6.55002	-2.16805	-1.75655	-4.05381	-3.44036	-3.98808	-1.41438
-2.10287	-5.73991	-7.08428	-9.20436	-19.6212	-18.8845	-14.607	-17.8614	-31.0597	-64.1089	-210.475	-38.3708	-7.98435	-2.84428	-3.56797	-3.19495	-2.19759	-2.04852	-6.64627	-2.19828	-3.17707	-2.44784
-9.64656	-7.49377	-9.07427	-6.72621	-10.7185	-6.77088	-10.2387	-14.6549	-24.4616	-38.8951	-100.65	-34.9422	-42.1342	-32.3723	-7.444	-5.38835	-5.12386	-5.04675	-7.19551	-4.40443	-4.46233	-3.85922
-6.75769	-3.31971	-3.32427	-9.23865	-7.5066	-8.02655	-6.57854	-12.9051	-20.8319	-109.643	-98.8702	-25.2541	-93.7023	-69.8995	-20.5129	-13.7269	-6.47783	-2.7442	-5.76277	-6.37388	-6.68092	-4.74882
-3.5493	-6.89159	-9.436	-7.03098	-5.63035	-6.39822	-6.99731	-6.73845	-10.9723	-39.054	-86.4001	-44.1331	-213.382	-313.992	-47.925	-23.7434	-28.2092	-12.8284	-6.23361	-6.48621	-7.18917	-9.98766
-5.00684	-5.40911	-7.49834	-6.71073	-3.99473	-4.32816	-5.18496	-5.04844	-8.57312	-22.0574	-21.9561	-32.8549	-154.119	-99.0125	-46.407	-102.509	-108.528	-36.3474	-21.387	-9.51913	-16.8125	-6.96976
-2.31525	-5.05205	-10.9993	-5.00888	-5.84671	-3.86829	-4.81442	-4.86646	-9.31025	-12.6253	-18.3474	-28.7928	-27.3637	-29.7575	-29.1771	-63.1197	-96.3303	-19.2538	-20.6655	-9.30734	-4.52976	-3.47654
-4.44186	-9.87197	-13.2279	-5.50063	-3.84848	-6.5698	-4.71951	-5.20956	-5.64421	-12.9661	-21.8397	-14.8176	-14.3294	-95.7896	-45.1663	-12.9048	-11.4998	-10.2083	-21.2102	-12.2323	-6.71686	-8.19823
-3.80402	-8.64773	-7.23713	-4.9853	-4.4816	-9.89249	-24.8482	-10.8197	-3.14986	-11.9873	-66.4066	-29.543	-44.7745	-59.2751	-48.9415	-14.5351	-9.4619	-9.26347	-9.65327	-11.3809	-6.07204	-5.62965
-3.25145	-4.4218	-4.20655	-6.98538	-4.3731	-7.78272	-29.035	-18.2732	-8.33906	-5.55681	-30.7511	-41.0411	-96.4246	-48.6192	-42.9042	-15.2437	-5.39607	-6.08605	-2.58163	-2.5112	-13.0096	-5.47002
-1.72814	-2.1748	-3.70881	-7.1984	-2.93138	-5.57619	-7.25721	-6.32927	-7.56034	-9.60663	-11.548	-20.0549	-18.1524	-19.329	-27.4927	-14.8153	-12.2737	-6.43567	-2.14335	-2.14436	-4.44936	-4.22445
-1.35687	-2.5546	-2.17771	-6.59967	-6.52013	-11.8548	-6.43879	-9.06299	-6.11646	-6.21718	-11.0407	-8.62323	-9.5494	-4.73591	-5.36148	-5.18408	-5.15013	-3.70611	-2.74367	-2.07092	-3.78374	-4.14726
-3.56901	-4.72688	-6.32857	-6.88386	-11.1254	-12.3687	-8.96139	-9.93768	-23.0431	-12.7865	-8.65583	-10.4656	-3.68758	-2.17522	-3.71988	-7.36322	-1.95668	-3.46485	-9.07002	-3.82547	-7.22917	-3.51721
-1.5588	-2.64932	-3.45077	-6.02874	-6.28395	-10.2515	-9.73377	-23.7913	-27.6637	-9.14477	-6.19555	-3.12153	-3.67033	-11.9149	-2.79156	-2.54825	-2.48868	-4.56528	-4.13621	-3.92616	-7.01062	-5.30247
-2.13004	-3.20914	-1.12921	-1.67222	-7.75179	-6.61002	-10.1585	-7.7247	-3.36017	-2.6416	-4.07116	-3.67844	-1.5791	-1.99929	-2.92799	-1.77891	-1.76132	-1.21389	-3.0941	-1.88152	-8.41553	-8.84086
-4.93046	-7.77471	-3.34481	-2.30176	-3.02404	-5.02863	-6.95338	-5.70532	-3.60248	-3.55094	-2.62	-2.53859	-2.00683	-1.18139	-1.24501	-1.4732	-2.24449	-1.31512	-2.1657	-5.15664	-4.35851	-5.30107

## Sheet: figsupple1_elecmap150x150
-2.37732	-3.03127	-3.87931	-8.33533	-7.92102	-9.8161	-3.22614	-1.90225	-2.31309	-1.64842	-2.45123	-2.10693	-1.21014	-2.10665	-2.5028	-3.39736	-2.18405	-2.93335	-3.40238	-6.22869	-3.02567	-2.28935
-2.0288	-16.4115	-5.32558	-19.2533	-6.01813	-6.88338	-3.39989	-1.78599	-2.26611	-1.51249	-3.26581	-1.55759	-1.48679	-2.27905	-0.966996	-1.52903	-3.71486	-2.07518	-2.35281	-3.48785	-3.29171	-3.91089
-2.22084	-1.49696	-3.82854	-5.35768	-6.3774	-10.2396	-4.05954	-3.40655	-2.27093	-3.47742	-1.48712	-3.84958	-2.20675	-2.26252	-1.68753	-1.38314	-2.85841	-2.84723	-3.11699	-2.06185	-3.53579	-7.3081
-2.48715	-3.77122	-2.66931	-9.51759	-8.51149	-6.74155	-3.5389	-3.81319	-5.15424	-6.17756	-5.51064	-3.86375	-1.89101	-1.01615	-2.64643	-1.47311	-2.63713	-18.4476	-7.38459	-1.84165	-3.70522	-10.8163
-3.03655	-3.18387	-7.47214	-14.1303	-14.6985	-8.01143	-4.45603	-5.66826	-6.94225	-10.9141	-9.55851	-4.54411	-2.72111	-3.53705	-9.45983	-2.93155	-2.57198	-7.30444	-5.12079	-2.02268	-3.84122	-4.77355
-2.93994	-2.04065	-4.88684	-26.0962	-51.4812	-10.464	-6.23264	-9.19576	-14.8359	-27.0804	-27.5423	-14.1569	-6.30722	-3.48935	-6.19147	-3.78433	-2.39696	-3.35298	-4.63491	-6.34022	-2.93262	-4.16124
-2.137	-3.02737	-3.30256	-21.0325	-87.9092	-23.9056	-14.6853	-10.4632	-30.2291	-73.2557	-79.2165	-21.2469	-8.06206	-3.9972	-3.39563	-5.36085	-1.9106	-3.95063	-21.3725	-3.30038	-5.22279	-1.85012
-4.76976	-5.70837	-5.73224	-4.9959	-17.2084	-12.804	-21.7493	-46.3552	-145.695	-80.8651	-241.43	-48.4295	-8.47368	-4.93221	-5.15302	-4.28641	-4.44977	-4.4257	-6.79991	-1.91611	-2.85345	-1.68636
-10.3547	-7.48955	-9.0155	-2.84825	-7.01001	-5.54202	-18.0936	-27.7537	-26.1053	-54.0005	-143.352	-43.5766	-41.7974	-29.519	-11.1424	-9.75037	-8.10236	-6.30205	-7.04242	-3.62879	-5.54516	-4.37573
-5.20611	-2.93453	-2.51607	-3.79323	-3.24439	-3.89785	-9.53779	-14.6035	-29.7186	-141.827	-138.088	-37.3469	-115.382	-85.1044	-24.8903	-12.1441	-13.8286	-7.06041	-7.68116	-9.01435	-8.4252	-10.5502
-2.11452	-3.47636	-6.90504	-6.36964	-4.65497	-6.42121	-5.85394	-8.95529	-12.5211	-74.4796	-141.044	-55.9447	-208.936	-315.229	-56.7097	-21.6876	-25.4618	-12.7905	-10.4222	-6.58672	-6.66442	-17.5388
-4.54913	-8.65963	-9.86264	-11.6076	-5.0797	-6.16464	-7.11318	-6.62297	-8.87749	-25.5856	-33.406	-28.1667	-157.691	-96.4334	-21.7617	-95.9093	-116.117	-27.9398	-24.1174	-11.2414	-16.4932	-6.96282
-3.25159	-6.06629	-14.4636	-7.74008	-8.00148	-3.9269	-3.42149	-7.48382	-11.4699	-14.4438	-19.6124	-27.4538	-20.1924	-19.6605	-20.4169	-62.3733	-113.12	-17.3202	-16.7363	-6.54665	-5.43168	-3.56928
-4.47122	-8.94802	-15.1009	-6.61735	-2.38321	-3.51975	-3.91569	-5.80107	-7.23272	-27.9439	-21.604	-16.6472	-23.5208	-108.882	-41.9122	-13.6062	-14.3748	-8.31333	-12.117	-8.99552	-11.4925	-9.23723
-5.09122	-10.0975	-9.83783	-6.19395	-3.13729	-9.64143	-17.7652	-10.8588	-4.67303	-7.44384	-60.3094	-19.0676	-43.0433	-70.1411	-57.8675	-14.2822	-18.8822	-6.20008	-6.20801	-7.26892	-8.13105	-8.57748
-3.87562	-6.75907	-6.28226	-8.71048	-4.29498	-6.16982	-22.4265	-13.3632	-17.1994	-5.48632	-30.2885	-43.7213	-105.936	-76.4937	-61.0802	-16.4873	-15.2975	-6.48061	-2.00216	-3.47483	-10.8955	-12.9532
-4.42587	-2.9032	-4.348	-7.21874	-3.14016	-6.50151	-8.25859	-6.60032	-10.3849	-14.768	-17.6334	-30.4814	-51.4313	-25.5547	-31.1204	-25.9154	-35.8032	-8.35757	-4.73955	-2.85953	-4.81382	-7.86396
-3.63359	-4.79374	-2.19212	-6.32787	-7.65098	-10.9026	-6.40117	-11.0993	-10.3719	-12.164	-11.8788	-12.6142	-13.1705	-24.7439	-11.4146	-10.505	-10.6033	-5.8487	-3.57077	-2.59389	-4.08239	-7.18121
-6.2138	-4.12761	-5.26142	-3.41163	-13.7993	-11.5605	-9.51293	-12.8492	-25.5105	-10.3806	-20.1468	-29.2299	-16.1229	-50.5345	-56.0439	-6.26074	-3.41198	-4.69218	-10.5928	-5.25915	-9.15792	-4.84075
-3.04191	-3.79423	-5.55396	-8.91716	-10.7609	-13.0664	-11.6207	-29.0661	-31.9539	-9.31089	-68.2809	-78.2235	-21.4073	-14.0214	-18.4863	-4.83559	-2.96996	-3.31402	-6.68061	-5.0778	-7.49606	-7.48913
-1.4029	-4.02354	-1.87111	-3.02381	-6.24144	-8.81902	-13.8061	-7.68223	-6.16646	-4.53446	-42.8406	-31.6188	-6.20267	-5.1788	-2.09887	-2.45351	-3.47033	-1.76594	-3.98125	-3.24123	-11.4354	-12.8454
-4.89676	-7.85493	-3.51091	-2.91641	-4.24035	-5.32918	-9.43041	-8.05132	-5.74262	-3.99274	-6.69257	-6.41005	-1.89658	-2.92736	-1.78423	-1.47944	-2.07403	-2.0272	-2.27519	-3.30905	-4.5912	-6.24311
