# Supplementary material for: Revealing single-neuron and network-activity interaction by combining high-density microelectrode array and optogenetics
Source: Nat Commun. 2024 Nov 11;15:9547. doi: 10.1038/s41467-024-53505-w (PMC11555060; doi:10.1038/s41467-024-53505-w)
Supplement: Supplementary file 9 — Souce Data File [file 41467_2024_53505_MOESM9_ESM.zip › SourceDataFile/supplementaryFig2.xlsx]

## Sheet: figsupple2a
Intensity40%	Intensity60%	Intensity80%	Intensity100%
0	0	0	0
-1.88828	-0.314713	-1.57356	1.88828
-2.20299	-0.629425	-0.944138	1.88828
-0.314713	-0.629425	-1.88828	3.77655
-1.57356	-1.25885	-2.5177	4.40598
-1.25885	-1.88828	-2.5177	0
-1.25885	-0.314713	-3.14713	-3.14713
-0.314713	-2.20299	-2.5177	-3.14713
-0.629425	-4.40598	-5.0354	-3.46184
-3.46184	-5.97954	-4.09126	-1.88828
-1.88828	-5.97954	-4.72069	-2.83241
0	-5.97954	-6.60896	-4.72069
-0.629425	-6.29425	-8.49724	-7.86781
-0.314713	-5.0354	-6.92368	-6.60896
-0.629425	-7.23839	-11.0149	-7.5531
-1.88828	-8.18253	-9.12666	-9.12666
-4.72069	-8.49724	-11.0149	-8.81195
-3.14713	-8.81195	-14.1621	-8.18253
-3.46184	-7.86781	-14.1621	-9.12666
-4.72069	-7.5531	-12.9032	-11.0149
-4.72069	-9.75609	-12.9032	-10.0708
-5.35011	-11.0149	-12.9032	-11.9591
-4.09126	-11.6444	-14.4768	-12.2738
-5.0354	-11.3297	-13.8474	-11.9591
-7.23839	-9.75609	-13.5326	-13.2179
-7.5531	-11.9591	-12.9032	-14.1621
-7.5531	-11.3297	-17.9386	-11.9591
-7.23839	-10.0708	-16.9945	-11.6444
-8.18253	-11.3297	-16.3651	-14.1621
-8.81195	-11.9591	-18.2533	-15.4209
-9.44138	-11.3297	-16.3651	-16.9945
-5.97954	-12.2738	-16.0503	-19.5122
-10.0708	-11.6444	-17.6239	-19.8269
-7.23839	-11.0149	-19.8269	-18.2533
-6.92368	-11.9591	-21.4005	-19.5122
-9.12666	-12.2738	-20.1416	-20.4563
-9.44138	-12.9032	-22.0299	-18.2533
-9.44138	-14.4768	-23.6034	-20.771
-9.75609	-15.4209	-20.1416	-24.2329
-9.12666	-12.9032	-23.2887	-22.6593
-10.0708	-11.9591	-22.974	-23.6034
-9.75609	-12.9032	-23.2887	-22.6593
-10.0708	-12.2738	-22.3446	-23.6034
-11.3297	-14.4768	-22.3446	-24.5476
-11.3297	-15.1062	-21.4005	-25.4917
-12.9032	-15.1062	-23.6034	-24.8623
-12.9032	-13.8474	-23.2887	-24.8623
-10.3855	-16.3651	-22.6593	-23.2887
-13.8474	-15.4209	-25.177	-25.4917
-14.7915	-16.6798	-26.4359	-26.7506
-13.5326	-16.0503	-25.8064	-26.7506
-11.0149	-16.6798	-25.177	-28.0094
-13.2179	-16.3651	-26.4359	-27.6947
-13.8474	-18.8828	-27.0653	-28.3241
-15.4209	-21.4005	-29.2683	-28.0094
-15.7356	-20.4563	-27.0653	-28.3241
-16.6798	-19.5122	-28.0094	-28.3241
-16.9945	-18.8828	-30.2124	-28.0094
-16.0503	-20.1416	-30.2124	-28.9536
-16.0503	-20.771	-29.8977	-30.5271
-16.9945	-21.0857	-30.5271	-30.8418
-18.2533	-19.1975	-31.4713	-31.4713
-17.3092	-19.8269	-31.786	-32.7301
-18.2533	-20.1416	-31.786	-32.1007
-19.5122	-21.4005	-30.8418	-31.4713
-17.9386	-22.0299	-31.786	-33.0448
-19.5122	-22.974	-30.5271	-33.0448
-18.8828	-23.9182	-30.8418	-33.0448
-19.8269	-23.6034	-33.0448	-32.7301
-20.1416	-23.2887	-33.0448	-33.3595
-20.4563	-23.9182	-32.4154	-34.6184
-20.4563	-23.9182	-32.7301	-39.6538
-19.5122	-24.8623	-35.5625	-38.7096
-21.7152	-22.974	-34.9331	-38.3949
-21.7152	-21.7152	-35.5625	-38.3949
-22.6593	-22.3446	-37.4508	-36.5067
-22.6593	-24.2329	-37.4508	-36.8214
-21.0857	-24.5476	-37.1361	-38.7096
-22.974	-24.8623	-39.6538	-38.3949
-26.1211	-26.7506	-39.6538	-38.3949
-27.0653	-28.0094	-40.9126	-38.7096
-25.8064	-26.4359	-39.9685	-39.3391
-24.8623	-26.4359	-39.9685	-41.5421
-24.8623	-28.6388	-39.3391	-39.6538
-25.8064	-29.8977	-41.2273	-41.5421
-25.8064	-30.5271	-41.5421	-40.9126
-25.177	-28.0094	-40.9126	-43.4303
-24.8623	-26.4359	-40.9126	-45.0039
-26.7506	-28.0094	-41.5421	-44.6892
-26.7506	-30.2124	-45.0039	-43.4303
-27.0653	-30.8418	-44.0598	-44.6892
-25.4917	-32.7301	-44.3745	-44.0598
-26.4359	-33.989	-45.3186	-43.4303
-25.177	-32.1007	-45.0039	-44.0598
-26.7506	-31.1565	-46.2627	-45.948
-29.583	-32.1007	-46.2627	-46.5775
-27.38	-32.4154	-45.0039	-47.5216
-25.177	-33.0448	-43.1156	-46.8922
-26.4359	-31.786	-44.0598	-46.8922
-27.38	-32.7301	-44.0598	-45.948
-28.3241	-32.1007	-44.3745	-46.8922
-30.8418	-31.786	-46.2627	-47.2069
-29.583	-32.7301	-47.2069	-47.2069
-31.1565	-31.786	-46.8922	-48.4657
-29.583	-31.1565	-45.3186	-49.7246
-30.8418	-31.786	-45.3186	-46.5775
-29.2683	-30.5271	-46.5775	-48.151
-29.8977	-31.786	-47.8363	-49.0952
-29.2683	-32.4154	-49.4099	-51.6129
-29.2683	-33.3595	-49.7246	-51.2981
-28.6388	-33.3595	-52.557	-50.354
-31.1565	-33.6742	-50.6687	-51.9276
-31.1565	-34.6184	-50.354	-50.6687
-31.1565	-33.0448	-50.6687	-50.0393
-30.8418	-34.9331	-50.9834	-49.0952
-30.2124	-35.8772	-51.9276	-51.2981
-30.2124	-36.1919	-51.9276	-51.9276
-31.1565	-35.8772	-54.1306	-52.8717
-30.5271	-36.1919	-54.76	-54.4453
-30.5271	-37.1361	-56.963	-54.4453
-32.1007	-37.4508	-56.3335	-53.8158
-32.1007	-38.0802	-55.0747	-52.8717
-33.6742	-34.3037	-56.6483	-56.3335
-31.786	-34.6184	-56.3335	-56.963
-33.0448	-34.9331	-55.3894	-58.2218
-33.989	-35.8772	-55.3894	-58.2218
-34.9331	-36.1919	-55.3894	-57.5924
-34.3037	-35.5625	-53.5011	-58.5365
-33.989	-37.4508	-55.3894	-60.1101
-34.3037	-38.7096	-57.5924	-57.9071
-35.5625	-37.1361	-58.2218	-56.963
-34.9331	-39.6538	-57.5924	-58.8512
-35.5625	-38.7096	-59.4807	-60.1101
-36.1919	-40.2832	-58.2218	-59.7954
-35.8772	-40.2832	-58.5365	-59.4807
-37.7655	-40.2832	-56.0188	-63.2572
-36.8214	-39.6538	-58.5365	-62.3131
-35.2478	-41.5421	-57.9071	-63.8866
-35.2478	-39.6538	-59.166	-64.5161
-38.7096	-40.9126	-58.8512	-65.7749
-37.4508	-41.2273	-57.9071	-65.4602
-36.5067	-40.9126	-58.2218	-64.5161
-35.8772	-39.6538	-59.7954	-66.4043
-36.1919	-40.2832	-61.6837	-67.3485
-35.5625	-40.9126	-61.9984	-65.7749
-37.1361	-42.4862	-61.6837	-65.1455
-39.0244	-42.8009	-61.0542	-64.8308
-38.3949	-44.0598	-62.9425	-64.5161
-38.0802	-44.3745	-64.8308	-65.4602
-39.6538	-43.745	-65.4602	-66.4043
-39.6538	-45.3186	-62.9425	-65.1455
-38.3949	-42.4862	-64.5161	-65.7749
-39.6538	-42.1715	-63.5719	-66.0896
-40.2832	-43.1156	-63.8866	-67.3485
-40.9126	-44.3745	-65.4602	-67.6632
-40.2832	-46.2627	-66.4043	-67.6632
-39.9685	-46.5775	-66.7191	-67.9779
-39.6538	-45.0039	-65.1455	-67.9779
-40.2832	-45.6333	-65.4602	-69.5515
-42.1715	-44.6892	-64.8308	-71.125
-43.1156	-46.2627	-64.2014	-69.2368
-41.2273	-45.948	-65.7749	-72.0692
-42.1715	-45.0039	-66.0896	-71.4397
-42.1715	-46.2627	-64.8308	-70.8103
-41.8568	-48.151	-64.5161	-70.4956
-42.8009	-48.7804	-65.7749	-69.8662
-42.4862	-49.7246	-66.7191	-72.0692
-43.1156	-48.151	-66.7191	-71.7545
-45.6333	-47.2069	-67.9779	-72.6986
-43.745	-47.5216	-67.3485	-73.0133
-42.1715	-50.0393	-67.6632	-73.6427
-43.1156	-49.4099	-66.4043	-74.2722
-44.3745	-48.151	-67.0338	-75.531
-46.5775	-48.4657	-65.7749	-75.531
-45.948	-49.4099	-67.0338	-75.8457
-46.5775	-51.2981	-68.6073	-76.1604
-47.5216	-51.6129	-67.6632	-75.531
-47.2069	-50.6687	-68.2926	-76.7899
-46.2627	-51.2981	-69.2368	-76.7899
-45.948	-51.2981	-70.4956	-77.4193
-45.948	-52.2423	-70.1809	-77.1046
-45.0039	-52.2423	-69.8662	-76.4751
-44.6892	-49.4099	-68.922	-75.8457
-45.948	-50.9834	-68.6073	-76.1604
-44.3745	-50.0393	-71.4397	-75.2163
-45.3186	-50.9834	-71.7545	-74.2722
-45.3186	-50.6687	-71.4397	-75.531
-43.1156	-49.4099	-71.4397	-76.1604
-43.745	-50.6687	-72.3839	-79.3076
-45.6333	-50.6687	-73.9574	-77.734
-46.2627	-50.9834	-74.2722	-78.6781
-45.948	-51.2981	-72.6986	-78.0487
-46.5775	-51.2981	-75.2163	-79.3076
-45.948	-52.2423	-74.5869	-78.9928
-46.5775	-51.6129	-74.2722	-79.6223
-46.5775	-50.354	-74.5869	-81.1958
-48.7804	-50.9834	-74.2722	-79.937
-47.8363	-52.8717	-72.0692	-81.5105
-47.8363	-53.5011	-73.9574	-84.343
-48.151	-53.1864	-75.2163	-83.0841
-48.151	-52.8717	-74.9016	-84.6577
-48.151	-53.1864	-75.2163	-84.343
-46.2627	-52.557	-75.2163	-83.0841
-45.948	-53.1864	-75.2163	-83.0841
-46.8922	-51.9276	-76.7899	-82.7694
-47.5216	-53.1864	-76.7899	-82.14
-46.8922	-51.2981	-76.7899	-81.5105
-46.8922	-51.6129	-75.531	-81.8253
-45.3186	-50.0393	-75.2163	-81.5105
-45.0039	-50.354	-74.5869	-81.1958
-45.6333	-49.7246	-74.2722	-78.9928
-45.6333	-50.354	-73.0133	-80.2517
-47.2069	-50.9834	-72.6986	-79.3076
-48.4657	-51.2981	-72.0692	-79.3076
-48.4657	-50.0393	-71.4397	-78.6781
-46.8922	-48.151	-70.8103	-79.3076
-44.6892	-47.5216	-69.5515	-80.2517
-45.3186	-48.4657	-71.4397	-80.5664
-45.948	-48.4657	-70.8103	-78.9928
-44.6892	-49.4099	-70.4956	-78.6781
-44.6892	-50.0393	-70.4956	-77.4193
-45.6333	-49.4099	-68.6073	-78.0487
-45.948	-48.151	-70.8103	-76.7899
-45.3186	-46.8922	-69.8662	-79.6223
-44.0598	-48.4657	-71.125	-78.6781
-44.3745	-47.5216	-70.4956	-78.3634
-44.3745	-48.7804	-71.125	-78.0487
-45.3186	-46.8922	-70.8103	-78.3634
-47.8363	-47.5216	-69.2368	-75.2163
-48.4657	-45.0039	-67.0338	-76.4751
-49.4099	-42.8009	-65.1455	-75.8457
-47.5216	-43.745	-66.4043	-75.531
-45.6333	-44.0598	-67.6632	-76.7899
-43.4303	-44.6892	-66.4043	-78.3634
-45.3186	-45.948	-66.7191	-76.1604
-43.745	-45.6333	-67.0338	-77.1046
-45.0039	-44.6892	-67.3485	-74.2722
-45.948	-45.948	-69.5515	-74.5869
-45.948	-45.0039	-69.5515	-74.9016
-45.3186	-44.6892	-66.0896	-74.2722
-45.948	-45.0039	-65.4602	-73.0133
-45.3186	-44.6892	-65.1455	-73.0133
-46.8922	-45.948	-66.4043	-69.8662
-45.6333	-44.3745	-67.9779	-70.1809
-44.3745	-44.3745	-65.7749	-70.4956
-42.1715	-45.0039	-65.4602	-71.4397
-45.3186	-43.4303	-64.8308	-71.4397
-45.6333	-44.0598	-63.8866	-69.2368
-45.6333	-44.6892	-62.9425	-68.2926
-45.3186	-42.8009	-61.6837	-69.5515
-44.3745	-43.1156	-62.9425	-68.922
-45.3186	-42.8009	-64.8308	-68.922
-43.4303	-43.1156	-65.1455	-71.125
-44.3745	-43.1156	-61.6837	-68.922
-43.4303	-43.4303	-61.0542	-68.922
-43.4303	-44.0598	-61.6837	-70.1809
-43.1156	-41.8568	-61.3689	-68.922
-43.4303	-41.8568	-64.8308	-68.6073
-42.1715	-42.8009	-62.6278	-68.922
-40.5979	-43.4303	-63.5719	-70.1809
-41.2273	-42.8009	-64.5161	-69.8662
-40.9126	-41.5421	-65.4602	-68.2926
-41.5421	-42.8009	-65.4602	-68.2926
-41.2273	-41.8568	-63.8866	-68.2926
-41.8568	-43.1156	-64.5161	-67.9779
-42.1715	-43.4303	-62.9425	-68.2926
-42.4862	-42.1715	-62.3131	-67.6632
-43.4303	-43.1156	-63.8866	-67.9779
-42.1715	-41.5421	-64.2014	-67.0338
-41.5421	-40.2832	-64.2014	-67.3485
-41.8568	-39.9685	-61.0542	-67.6632
-44.3745	-42.8009	-62.9425	-67.3485
-43.745	-44.0598	-62.6278	-66.4043
-43.745	-43.745	-62.9425	-64.2014
-42.4862	-43.1156	-62.6278	-63.8866
-42.8009	-42.4862	-63.8866	-64.5161
-42.8009	-41.5421	-60.7395	-64.5161
-43.1156	-40.2832	-61.6837	-66.0896
-44.0598	-42.4862	-61.3689	-67.3485
-43.745	-40.2832	-60.1101	-63.8866
-45.0039	-40.9126	-62.6278	-64.2014
-44.0598	-43.1156	-61.0542	-64.8308
-44.3745	-42.8009	-61.0542	-66.7191
-44.6892	-44.0598	-60.1101	-64.8308
-43.4303	-44.3745	-60.1101	-65.7749
-41.8568	-43.4303	-60.1101	-64.8308
-42.1715	-41.8568	-58.8512	-65.7749
-42.4862	-42.1715	-59.7954	-65.7749
-41.2273	-41.8568	-61.3689	-63.8866
-41.8568	-42.1715	-61.9984	-64.8308
-40.2832	-43.4303	-61.6837	-64.2014
-41.8568	-43.1156	-61.6837	-64.8308
-41.8568	-43.745	-61.0542	-64.5161
-42.8009	-42.4862	-60.1101	-63.5719
-42.8009	-43.4303	-60.1101	-63.5719
-43.1156	-41.8568	-57.9071	-63.5719
-43.1156	-40.9126	-58.2218	-61.6837
-42.4862	-39.3391	-58.2218	-62.6278
-42.8009	-39.3391	-58.5365	-62.9425
-44.0598	-39.0244	-57.5924	-62.9425
-43.4303	-38.7096	-59.7954	-62.3131
-43.4303	-38.3949	-59.4807	-61.3689
-40.9126	-39.3391	-58.5365	-63.2572
-41.5421	-40.9126	-59.166	-65.1455
-42.8009	-40.2832	-60.1101	-65.1455
-41.2273	-40.2832	-57.9071	-64.2014
-41.5421	-40.9126	-59.4807	-63.8866
-41.8568	-40.2832	-58.5365	-65.1455
-41.2273	-39.9685	-59.4807	-65.4602
-40.5979	-38.3949	-59.7954	-63.5719
-39.6538	-40.5979	-58.2218	-62.6278
-40.5979	-41.2273	-58.5365	-64.8308
-39.6538	-40.5979	-58.8512	-65.1455
-39.9685	-40.9126	-57.9071	-63.5719
-40.5979	-39.3391	-58.5365	-63.2572
-38.0802	-41.5421	-59.4807	-63.5719
-39.0244	-40.9126	-56.6483	-61.6837
-39.0244	-39.0244	-58.5365	-63.5719
-38.7096	-39.0244	-56.6483	-62.6278
-40.2832	-39.0244	-57.2777	-62.6278
-39.6538	-40.2832	-57.2777	-61.9984
-38.7096	-39.6538	-57.5924	-62.3131
-41.2273	-39.9685	-57.9071	-62.3131
-40.2832	-39.6538	-58.5365	-63.5719
-40.2832	-38.3949	-57.9071	-63.2572
-37.7655	-37.7655	-56.6483	-62.6278
-38.7096	-40.2832	-57.5924	-63.5719
-37.4508	-37.4508	-57.2777	-63.8866
-39.3391	-35.2478	-58.5365	-63.8866
-39.0244	-36.8214	-56.963	-64.2014
-39.6538	-38.0802	-56.3335	-62.9425
-40.2832	-38.3949	-56.3335	-61.6837
-37.1361	-39.3391	-56.6483	-61.6837
-36.1919	-38.7096	-57.2777	-62.3131
-37.7655	-38.7096	-58.5365	-63.8866
-38.3949	-37.7655	-59.166	-63.5719
-39.3391	-39.0244	-57.9071	-62.3131
-38.7096	-39.3391	-57.9071	-61.9984
-39.3391	-37.4508	-59.4807	-63.2572
-39.6538	-38.0802	-60.1101	-61.6837
-39.6538	-37.7655	-58.5365	-61.6837
-38.3949	-37.4508	-58.8512	-61.9984
-39.3391	-39.6538	-58.5365	-59.7954
-38.3949	-39.0244	-59.4807	-61.6837
-39.6538	-38.3949	-57.2777	-61.9984
-37.4508	-40.5979	-57.2777	-60.1101
-37.7655	-38.3949	-57.9071	-60.7395
-40.2832	-37.4508	-58.5365	-59.4807
-37.7655	-37.4508	-58.5365	-62.3131
-39.6538	-37.4508	-58.2218	-61.6837
-40.5979	-37.1361	-58.5365	-62.6278
-39.3391	-38.0802	-56.6483	-63.5719
-40.2832	-38.7096	-56.3335	-62.6278
-39.9685	-39.9685	-56.963	-61.9984
-40.2832	-40.5979	-56.3335	-61.9984
-39.3391	-39.3391	-56.6483	-61.6837
-39.3391	-38.3949	-57.5924	-62.3131
-39.3391	-38.3949	-56.3335	-62.6278
-39.6538	-39.3391	-56.963	-58.5365
-41.5421	-38.0802	-54.1306	-61.0542
-39.9685	-38.7096	-55.0747	-59.4807
-39.9685	-38.7096	-56.6483	-57.2777
-40.5979	-39.0244	-55.3894	-60.1101
-38.7096	-38.3949	-54.4453	-61.0542
-40.2832	-35.5625	-53.8158	-59.166
-40.2832	-37.1361	-54.1306	-61.9984
-40.5979	-36.5067	-54.76	-59.7954
-39.9685	-36.5067	-55.3894	-59.4807
-39.3391	-37.7655	-54.4453	-59.7954
-41.5421	-37.4508	-55.0747	-58.8512
-41.2273	-36.5067	-54.4453	-57.5924
-41.5421	-36.5067	-55.3894	-59.166
-39.6538	-36.5067	-52.8717	-59.4807
-37.7655	-38.0802	-51.9276	-60.1101
-37.1361	-37.4508	-52.8717	-57.9071
-36.5067	-36.8214	-53.8158	-58.2218
-38.0802	-36.5067	-52.8717	-60.1101
-39.3391	-36.5067	-53.5011	-59.4807
-38.3949	-35.5625	-52.2423	-60.1101
-38.7096	-36.8214	-52.2423	-58.8512
-39.0244	-35.5625	-53.5011	-60.7395
-39.6538	-36.8214	-52.557	-60.1101
-38.3949	-34.9331	-52.8717	-61.0542
-39.3391	-33.6742	-55.7041	-60.1101
-40.2832	-34.6184	-54.76	-62.6278
-40.2832	-34.6184	-53.8158	-61.9984
-38.7096	-33.6742	-53.8158	-60.4248
-38.7096	-32.4154	-52.557	-58.2218
-40.2832	-32.1007	-52.557	-57.9071
-41.5421	-33.3595	-51.6129	-59.4807
-39.9685	-35.5625	-53.5011	-58.8512
-39.9685	-34.9331	-53.5011	-58.8512
-41.8568	-33.6742	-51.2981	-57.9071
-40.2832	-36.5067	-50.9834	-60.1101
-39.0244	-35.2478	-52.2423	-58.8512
-40.5979	-36.8214	-52.2423	-58.8512
-39.3391	-35.5625	-53.1864	-56.6483
-38.7096	-35.5625	-51.2981	-56.6483
-38.7096	-37.1361	-50.9834	-57.5924
-39.0244	-36.1919	-51.6129	-58.5365

## Sheet: figsupple2b
Duration2.5ms	Duration5.0ms	Duration7.5ms	Duration10.0ms
0	0	0	0
0.314713	-0.629425	0.314713	1.88828
-2.20299	0.314713	0	1.88828
-2.83241	0	0.314713	3.77655
-3.46184	0	-3.14713	4.40598
-2.83241	-1.88828	-5.0354	0
-3.14713	-3.46184	-5.35011	-3.14713
-5.35011	-3.77655	-4.72069	-3.14713
-7.86781	-4.40598	-7.5531	-3.46184
-8.49724	-4.72069	-7.5531	-1.88828
-7.86781	-7.5531	-6.92368	-2.83241
-8.49724	-6.29425	-6.29425	-4.72069
-9.75609	-6.60896	-9.12666	-7.86781
-11.3297	-8.49724	-8.49724	-6.60896
-12.5885	-7.5531	-8.49724	-7.5531
-13.5326	-6.92368	-11.3297	-9.12666
-13.8474	-7.86781	-11.9591	-8.81195
-14.4768	-9.12666	-13.2179	-8.18253
-13.5326	-9.12666	-12.2738	-9.12666
-14.1621	-11.6444	-14.7915	-11.0149
-13.5326	-10.3855	-14.7915	-10.0708
-12.9032	-11.6444	-13.2179	-11.9591
-15.7356	-11.3297	-14.1621	-12.2738
-16.0503	-13.2179	-15.7356	-11.9591
-16.3651	-12.5885	-15.4209	-13.2179
-15.1062	-13.5326	-17.3092	-14.1621
-15.7356	-15.1062	-17.6239	-11.9591
-15.7356	-14.4768	-17.6239	-11.6444
-17.9386	-14.7915	-19.1975	-14.1621
-17.9386	-16.3651	-19.8269	-15.4209
-19.5122	-17.9386	-19.5122	-16.9945
-22.3446	-18.568	-20.1416	-19.5122
-22.3446	-14.7915	-19.1975	-19.8269
-25.177	-16.6798	-19.8269	-18.2533
-23.9182	-19.8269	-19.5122	-19.5122
-23.6034	-21.7152	-19.5122	-20.4563
-24.8623	-19.1975	-18.568	-18.2533
-23.9182	-21.0857	-18.2533	-20.771
-24.8623	-21.7152	-19.1975	-24.2329
-26.7506	-20.771	-19.8269	-22.6593
-27.6947	-22.6593	-21.0857	-23.6034
-27.0653	-23.9182	-20.771	-22.6593
-26.7506	-23.6034	-23.6034	-23.6034
-26.7506	-23.9182	-23.6034	-24.5476
-27.6947	-24.2329	-25.4917	-25.4917
-29.2683	-24.2329	-25.8064	-24.8623
-29.2683	-26.1211	-28.6388	-24.8623
-28.9536	-25.8064	-28.0094	-23.2887
-32.4154	-25.177	-29.583	-25.4917
-32.7301	-25.4917	-25.4917	-26.7506
-32.7301	-26.7506	-28.3241	-26.7506
-30.5271	-29.583	-30.5271	-28.0094
-31.786	-28.9536	-30.8418	-27.6947
-33.0448	-30.5271	-30.8418	-28.3241
-30.5271	-29.8977	-32.4154	-28.0094
-28.9536	-30.2124	-32.4154	-28.3241
-26.1211	-31.1565	-33.3595	-28.3241
-27.38	-31.4713	-34.6184	-28.0094
-26.7506	-32.1007	-33.3595	-28.9536
-28.6388	-33.6742	-34.9331	-30.5271
-28.0094	-33.0448	-35.5625	-30.8418
-27.0653	-32.4154	-34.9331	-31.4713
-29.583	-31.1565	-35.5625	-32.7301
-28.6388	-33.6742	-35.2478	-32.1007
-28.6388	-35.8772	-34.6184	-31.4713
-28.6388	-34.3037	-35.8772	-33.0448
-28.9536	-35.2478	-36.8214	-33.0448
-28.9536	-37.1361	-37.4508	-33.0448
-30.5271	-38.7096	-38.3949	-32.7301
-27.38	-36.8214	-36.5067	-33.3595
-29.8977	-35.8772	-36.5067	-34.6184
-27.38	-35.2478	-39.6538	-39.6538
-26.1211	-34.3037	-40.2832	-38.7096
-25.8064	-36.1919	-41.5421	-38.3949
-26.4359	-34.9331	-41.8568	-38.3949
-27.6947	-35.2478	-41.5421	-36.5067
-27.38	-35.8772	-42.8009	-36.8214
-25.4917	-37.1361	-42.8009	-38.7096
-26.4359	-35.2478	-42.1715	-38.3949
-26.4359	-35.8772	-43.4303	-38.3949
-27.38	-38.0802	-41.8568	-38.7096
-28.0094	-39.3391	-41.8568	-39.3391
-26.7506	-40.5979	-41.5421	-41.5421
-25.177	-41.5421	-39.9685	-39.6538
-25.8064	-40.5979	-40.5979	-41.5421
-26.7506	-40.9126	-40.2832	-40.9126
-27.6947	-40.9126	-41.8568	-43.4303
-26.1211	-39.9685	-44.6892	-45.0039
-25.4917	-43.1156	-43.4303	-44.6892
-26.1211	-45.6333	-45.0039	-43.4303
-25.8064	-45.3186	-46.2627	-44.6892
-25.4917	-45.948	-45.3186	-44.0598
-25.8064	-45.0039	-46.2627	-43.4303
-25.8064	-45.948	-45.6333	-44.0598
-25.4917	-46.5775	-46.5775	-45.948
-25.8064	-49.4099	-46.5775	-46.5775
-26.1211	-47.2069	-47.2069	-47.5216
-27.38	-47.8363	-49.0952	-46.8922
-27.6947	-47.8363	-50.354	-46.8922
-27.38	-48.151	-50.0393	-45.948
-27.0653	-49.4099	-51.9276	-46.8922
-26.4359	-47.2069	-51.2981	-47.2069
-27.6947	-49.0952	-49.7246	-47.2069
-27.6947	-49.4099	-49.4099	-48.4657
-25.8064	-49.4099	-50.354	-49.7246
-26.4359	-48.151	-53.1864	-46.5775
-27.6947	-48.7804	-51.2981	-48.151
-28.0094	-48.151	-50.0393	-49.0952
-25.8064	-48.4657	-50.0393	-51.6129
-25.8064	-46.2627	-50.9834	-51.2981
-26.1211	-44.0598	-50.6687	-50.354
-25.4917	-43.4303	-52.8717	-51.9276
-25.4917	-44.0598	-53.8158	-50.6687
-25.4917	-44.3745	-54.4453	-50.0393
-23.9182	-45.0039	-55.3894	-49.0952
-22.974	-42.8009	-55.7041	-51.2981
-22.6593	-44.3745	-55.3894	-51.9276
-22.6593	-41.8568	-56.3335	-52.8717
-21.4005	-42.1715	-56.963	-54.4453
-22.3446	-43.1156	-59.166	-54.4453
-21.7152	-42.8009	-59.4807	-53.8158
-21.7152	-42.1715	-58.2218	-52.8717
-21.0857	-40.9126	-57.9071	-56.3335
-22.3446	-39.9685	-59.166	-56.963
-20.1416	-39.0244	-58.5365	-58.2218
-22.0299	-41.2273	-59.166	-58.2218
-19.8269	-41.5421	-61.9984	-57.5924
-21.4005	-39.6538	-61.6837	-58.5365
-21.7152	-41.2273	-62.3131	-60.1101
-22.0299	-38.7096	-62.6278	-57.9071
-23.9182	-37.4508	-63.8866	-56.963
-24.5476	-37.4508	-61.9984	-58.8512
-25.4917	-39.3391	-63.8866	-60.1101
-21.7152	-37.1361	-63.8866	-59.7954
-21.4005	-35.5625	-62.3131	-59.4807
-21.0857	-38.7096	-63.2572	-63.2572
-19.5122	-39.3391	-62.9425	-62.3131
-22.0299	-39.9685	-65.7749	-63.8866
-21.4005	-38.7096	-68.6073	-64.5161
-21.0857	-37.7655	-69.2368	-65.7749
-21.7152	-36.5067	-69.2368	-65.4602
-21.7152	-35.8772	-68.6073	-64.5161
-20.771	-36.1919	-67.9779	-66.4043
-21.0857	-37.1361	-68.2926	-67.3485
-21.4005	-37.1361	-67.9779	-65.7749
-19.5122	-35.8772	-67.0338	-65.1455
-20.771	-35.8772	-67.3485	-64.8308
-18.8828	-38.0802	-66.7191	-64.5161
-20.771	-37.1361	-68.2926	-65.4602
-20.4563	-38.3949	-66.0896	-66.4043
-19.8269	-37.4508	-67.6632	-65.1455
-18.8828	-36.8214	-70.1809	-65.7749
-21.7152	-35.5625	-68.922	-66.0896
-22.0299	-36.1919	-68.2926	-67.3485
-21.0857	-34.3037	-69.2368	-67.6632
-20.1416	-35.5625	-68.2926	-67.6632
-20.771	-35.2478	-67.3485	-67.9779
-21.7152	-36.5067	-67.0338	-67.9779
-23.2887	-37.4508	-67.3485	-69.5515
-21.4005	-37.1361	-66.4043	-71.125
-22.0299	-35.8772	-64.8308	-69.2368
-19.5122	-35.2478	-64.5161	-72.0692
-18.2533	-33.989	-64.5161	-71.4397
-19.8269	-34.6184	-64.5161	-70.8103
-19.5122	-34.9331	-63.5719	-70.4956
-19.5122	-34.6184	-62.9425	-69.8662
-20.771	-36.5067	-64.8308	-72.0692
-18.8828	-35.8772	-63.5719	-71.7545
-19.8269	-36.1919	-64.8308	-72.6986
-18.2533	-37.1361	-63.5719	-73.0133
-19.1975	-37.4508	-61.6837	-73.6427
-18.2533	-38.7096	-64.2014	-74.2722
-18.8828	-37.1361	-64.2014	-75.531
-19.5122	-38.3949	-62.9425	-75.531
-18.8828	-37.4508	-62.3131	-75.8457
-20.4563	-37.4508	-62.6278	-76.1604
-18.2533	-36.8214	-63.5719	-75.531
-19.5122	-36.8214	-63.5719	-76.7899
-18.8828	-35.5625	-61.6837	-76.7899
-19.5122	-35.5625	-62.9425	-77.4193
-19.8269	-36.1919	-63.8866	-77.1046
-20.771	-38.3949	-63.8866	-76.4751
-19.1975	-36.8214	-63.8866	-75.8457
-18.8828	-35.8772	-64.5161	-76.1604
-18.2533	-34.6184	-63.2572	-75.2163
-17.6239	-36.8214	-63.5719	-74.2722
-18.8828	-33.989	-61.6837	-75.531
-20.1416	-33.0448	-63.5719	-76.1604
-18.8828	-36.1919	-62.3131	-79.3076
-20.1416	-35.2478	-62.3131	-77.734
-20.771	-35.8772	-61.6837	-78.6781
-17.6239	-35.5625	-61.9984	-78.0487
-18.568	-33.989	-60.7395	-79.3076
-18.2533	-33.6742	-61.6837	-78.9928
-19.1975	-34.9331	-61.6837	-79.6223
-16.6798	-34.6184	-61.6837	-81.1958
-17.6239	-34.6184	-61.3689	-79.937
-16.9945	-35.5625	-62.6278	-81.5105
-16.3651	-34.9331	-62.9425	-84.343
-16.6798	-32.7301	-61.9984	-83.0841
-18.8828	-33.3595	-58.5365	-84.6577
-18.8828	-32.7301	-59.4807	-84.343
-19.5122	-31.786	-60.1101	-83.0841
-19.1975	-32.4154	-60.4248	-83.0841
-20.1416	-33.6742	-59.4807	-82.7694
-19.5122	-33.6742	-58.5365	-82.14
-21.7152	-32.7301	-57.5924	-81.5105
-19.8269	-33.0448	-58.5365	-81.8253
-17.9386	-31.786	-58.8512	-81.5105
-20.1416	-32.4154	-57.2777	-81.1958
-19.5122	-31.1565	-57.2777	-78.9928
-20.4563	-30.8418	-58.2218	-80.2517
-20.1416	-31.786	-58.2218	-79.3076
-21.0857	-31.1565	-56.963	-79.3076
-21.4005	-31.1565	-57.2777	-78.6781
-20.1416	-31.4713	-56.0188	-79.3076
-17.9386	-30.8418	-58.2218	-80.2517
-19.8269	-30.2124	-56.6483	-80.5664
-19.5122	-30.8418	-58.5365	-78.9928
-18.8828	-29.2683	-59.4807	-78.6781
-18.8828	-29.8977	-58.2218	-77.4193
-18.8828	-30.5271	-58.2218	-78.0487
-18.2533	-31.4713	-59.4807	-76.7899
-18.568	-31.786	-57.5924	-79.6223
-17.9386	-29.2683	-56.6483	-78.6781
-18.2533	-30.5271	-58.2218	-78.3634
-19.1975	-30.2124	-57.2777	-78.0487
-17.3092	-30.5271	-56.6483	-78.3634
-17.9386	-31.1565	-57.9071	-75.2163
-19.8269	-32.1007	-57.9071	-76.4751
-19.1975	-30.2124	-58.2218	-75.8457
-19.1975	-30.8418	-58.8512	-75.531
-18.2533	-32.4154	-56.3335	-76.7899
-17.9386	-31.1565	-56.3335	-78.3634
-17.6239	-29.8977	-58.5365	-76.1604
-18.568	-29.2683	-56.3335	-77.1046
-17.9386	-28.6388	-54.76	-74.2722
-18.8828	-29.583	-56.0188	-74.5869
-18.8828	-30.5271	-55.3894	-74.9016
-20.1416	-28.9536	-55.0747	-74.2722
-21.7152	-29.8977	-54.76	-73.0133
-21.7152	-29.2683	-55.0747	-73.0133
-21.7152	-28.3241	-54.76	-69.8662
-21.0857	-27.6947	-54.1306	-70.1809
-21.4005	-31.1565	-53.8158	-70.4956
-22.3446	-30.2124	-54.1306	-71.4397
-21.0857	-28.9536	-54.76	-71.4397
-20.1416	-29.8977	-55.7041	-69.2368
-21.4005	-29.2683	-54.76	-68.2926
-22.3446	-29.8977	-55.3894	-69.5515
-18.568	-31.1565	-55.7041	-68.922
-19.1975	-28.9536	-56.6483	-68.922
-18.568	-30.8418	-57.2777	-71.125
-20.1416	-30.5271	-56.0188	-68.922
-20.1416	-30.2124	-55.7041	-68.922
-20.771	-32.1007	-53.8158	-70.1809
-20.4563	-30.8418	-54.1306	-68.922
-20.771	-30.8418	-54.1306	-68.6073
-21.7152	-30.8418	-53.1864	-68.922
-21.7152	-31.786	-53.5011	-70.1809
-21.7152	-33.0448	-54.1306	-69.8662
-20.4563	-30.5271	-54.1306	-68.2926
-19.8269	-30.5271	-55.3894	-68.2926
-20.4563	-29.8977	-55.7041	-68.2926
-20.4563	-28.6388	-55.7041	-67.9779
-20.1416	-26.4359	-55.3894	-68.2926
-18.8828	-28.9536	-54.1306	-67.6632
-20.4563	-28.3241	-52.8717	-67.9779
-18.8828	-27.38	-51.6129	-67.0338
-17.3092	-29.2683	-50.6687	-67.3485
-17.3092	-29.2683	-51.6129	-67.6632
-15.7356	-28.9536	-52.8717	-67.3485
-17.3092	-28.6388	-52.557	-66.4043
-17.6239	-28.3241	-52.2423	-64.2014
-16.3651	-28.3241	-51.9276	-63.8866
-18.2533	-29.583	-53.8158	-64.5161
-19.8269	-29.583	-54.4453	-64.5161
-18.2533	-28.9536	-53.1864	-66.0896
-19.5122	-29.2683	-51.2981	-67.3485
-19.8269	-30.2124	-52.557	-63.8866
-20.771	-28.9536	-53.5011	-64.2014
-18.8828	-29.8977	-53.8158	-64.8308
-19.1975	-30.5271	-54.4453	-66.7191
-20.771	-30.8418	-53.5011	-64.8308
-20.1416	-30.2124	-53.8158	-65.7749
-19.5122	-28.6388	-53.5011	-64.8308
-19.5122	-29.8977	-53.8158	-65.7749
-18.568	-28.0094	-52.8717	-65.7749
-20.771	-28.6388	-52.8717	-63.8866
-17.6239	-27.6947	-53.1864	-64.8308
-18.568	-28.0094	-53.5011	-64.2014
-19.1975	-28.6388	-52.8717	-64.8308
-19.5122	-29.2683	-51.9276	-64.5161
-17.9386	-25.4917	-52.557	-63.5719
-18.2533	-25.8064	-51.6129	-63.5719
-16.9945	-28.0094	-53.1864	-63.5719
-18.2533	-28.3241	-52.2423	-61.6837
-19.1975	-27.38	-53.1864	-62.6278
-17.9386	-27.38	-54.4453	-62.9425
-17.9386	-28.3241	-54.4453	-62.9425
-19.1975	-27.38	-52.2423	-62.3131
-17.9386	-28.3241	-54.1306	-61.3689
-20.1416	-27.38	-53.5011	-63.2572
-19.5122	-28.0094	-53.5011	-65.1455
-18.8828	-28.6388	-51.9276	-65.1455
-18.2533	-27.38	-51.2981	-64.2014
-16.0503	-28.9536	-51.2981	-63.8866
-16.9945	-24.5476	-52.2423	-65.1455
-16.9945	-26.1211	-52.8717	-65.4602
-13.8474	-25.177	-53.8158	-63.5719
-14.1621	-24.8623	-51.6129	-62.6278
-14.4768	-24.8623	-52.557	-64.8308
-16.3651	-23.2887	-51.9276	-65.1455
-17.6239	-23.6034	-53.8158	-63.5719
-18.2533	-25.4917	-51.9276	-63.2572
-16.0503	-24.8623	-52.8717	-63.5719
-15.4209	-25.177	-52.557	-61.6837
-18.2533	-25.4917	-55.0747	-63.5719
-17.6239	-25.4917	-54.4453	-62.6278
-16.9945	-24.5476	-54.1306	-62.6278
-17.6239	-25.4917	-55.7041	-61.9984
-16.9945	-26.1211	-52.8717	-62.3131
-16.0503	-26.7506	-54.1306	-62.3131
-17.3092	-24.8623	-51.9276	-63.5719
-15.7356	-25.8064	-50.9834	-63.2572
-17.9386	-26.7506	-50.6687	-62.6278
-19.1975	-28.3241	-50.354	-63.5719
-16.6798	-26.1211	-50.9834	-63.8866
-17.9386	-25.177	-53.5011	-63.8866
-17.3092	-24.8623	-54.1306	-64.2014
-17.6239	-23.9182	-53.8158	-62.9425
-16.6798	-25.177	-53.5011	-61.6837
-15.7356	-24.8623	-51.9276	-61.6837
-17.3092	-25.4917	-51.9276	-62.3131
-16.6798	-25.4917	-50.9834	-63.8866
-16.6798	-24.5476	-51.9276	-63.5719
-14.4768	-25.4917	-51.2981	-62.3131
-16.0503	-24.2329	-51.2981	-61.9984
-14.7915	-22.6593	-50.9834	-63.2572
-15.4209	-24.5476	-51.9276	-61.6837
-15.7356	-23.6034	-51.6129	-61.6837
-15.7356	-24.2329	-51.6129	-61.9984
-15.7356	-24.5476	-52.2423	-59.7954
-15.4209	-23.2887	-51.2981	-61.6837
-15.7356	-21.7152	-51.9276	-61.9984
-16.0503	-22.0299	-50.0393	-60.1101
-13.8474	-22.974	-50.9834	-60.7395
-15.4209	-25.4917	-51.2981	-59.4807
-16.3651	-24.5476	-52.557	-62.3131
-17.6239	-24.8623	-51.2981	-61.6837
-16.0503	-26.1211	-51.2981	-62.6278
-17.3092	-25.8064	-49.4099	-63.5719
-17.3092	-26.1211	-49.4099	-62.6278
-16.0503	-25.4917	-49.7246	-61.9984
-14.7915	-25.4917	-51.2981	-61.9984
-16.3651	-25.4917	-51.2981	-61.6837
-16.6798	-24.8623	-49.7246	-62.3131
-17.9386	-24.5476	-50.0393	-62.6278
-16.3651	-24.8623	-52.557	-58.5365
-15.4209	-23.6034	-50.354	-61.0542
-19.1975	-23.9182	-50.6687	-59.4807
-17.9386	-23.9182	-50.6687	-57.2777
-15.4209	-24.5476	-48.7804	-60.1101
-16.3651	-21.0857	-48.151	-61.0542
-15.7356	-22.3446	-49.0952	-59.166
-16.0503	-20.4563	-47.2069	-61.9984
-18.2533	-22.974	-46.5775	-59.7954
-18.2533	-22.0299	-47.5216	-59.4807
-18.2533	-21.7152	-45.6333	-59.7954
-17.9386	-22.3446	-46.5775	-58.8512
-18.8828	-22.6593	-45.948	-57.5924
-19.1975	-19.5122	-45.6333	-59.166
-17.9386	-21.4005	-44.3745	-59.4807
-16.3651	-20.4563	-45.3186	-60.1101
-17.3092	-19.8269	-46.2627	-57.9071
-19.1975	-19.1975	-45.3186	-58.2218
-19.8269	-20.1416	-45.6333	-60.1101
-18.8828	-21.4005	-44.6892	-59.4807
-19.1975	-20.771	-46.5775	-60.1101
-19.5122	-22.974	-45.6333	-58.8512
-20.4563	-22.3446	-46.8922	-60.7395
-18.568	-21.0857	-46.2627	-60.1101
-15.7356	-19.1975	-47.2069	-61.0542
-15.1062	-20.4563	-47.8363	-60.1101
-16.6798	-20.4563	-46.2627	-62.6278
-16.0503	-22.0299	-48.7804	-61.9984
-17.3092	-21.0857	-47.2069	-60.4248
-16.9945	-22.0299	-47.2069	-58.2218
-16.3651	-21.7152	-47.5216	-57.9071
-16.6798	-21.0857	-47.2069	-59.4807
-18.2533	-21.7152	-48.4657	-58.8512
-18.568	-21.0857	-47.5216	-58.8512
-18.568	-20.1416	-49.4099	-57.9071
-17.9386	-23.2887	-47.5216	-60.1101
-18.8828	-23.6034	-45.0039	-58.8512
-17.9386	-22.6593	-44.0598	-58.8512
-16.0503	-22.3446	-45.3186	-56.6483
-16.3651	-24.8623	-45.948	-56.6483
-15.7356	-22.974	-45.3186	-57.5924
-17.3092	-22.974	-46.5775	-58.5365

## Sheet: figsupple2c
Intensity40%	Intensity60%	Intensity80%	Intensity100%
27.0653	29.583	34.9331	39.6538
21.4005	37.4508	44.6892	49.4099
13.8474	18.568	23.6034	26.4359
31.1565	43.4303	49.0952	56.963
17.6239	24.2329	23.2887	31.1565
17.9386	31.786	35.2478	45.948
26.7506	32.4154	39.9685	41.2273
22.6593	25.8064	33.989	37.1361

## Sheet: figsupple2d
Duration2.5ms	Duration5.0ms	Duration7.5ms	Duration10.0ms
2.75	5.05	7.65	9.65
2.5	4.95	7.65	10.25
4.35	5.25	7.65	9.95
2.7	5.2	7.15	10.1
2.75	5.15	7.85	10.1
2.75	5.55	7.6	10.2
2.7	5.25	7.6	10.1
2.65	5.1	7.6	10.15

## Sheet: figsupple2e
Waveform
0
-0.897217
-4.81502
-11.3153
-16.2621
-17.8393
-17.5502
-15.504
-11.725
-8.11654
-5.43412
-3.31481
-1.66158
-0.204295
-0.0712588
-2.82387
-6.48945
-8.16799
-9.23619
-11.367
-12.3139
-11.1526
-10.2394
-10.5644
-10.7396
-9.69504
-8.68511
-9.24541
-10.141
-9.14132
-6.01366
-2.54008
-1.0874
-2.73192
-6.39988
-9.44714
-9.35281
-6.14803
-2.32143
-1.13588
-3.64275
-6.5357
-6.67611
-4.55689
-1.9889
-0.442682
1.07561
4.49891
7.69323
8.30807
7.42411
5.70199
3.81972
3.46027
3.98657
3.55404
1.95574
-0.504127
-2.721
-2.57086
0.325627
4.35649
7.21178
7.33552
6.71389
8.14538
10.6065
11.8887
10.8822
7.2688
3.41325
2.78733
5.75887
10.098
13.5363
14.8827
14.116
11.6525
8.65856
6.3747
5.7406
8.3578
12.5286
12.8594
7.97138
2.10602
-0.804567
-0.197612
3.14072
8.13172
12.061
12.1776
9.2495
5.62546
1.3395
-3.41728
-6.48234
-7.42491
-8.36398
-9.82754
-9.3038
-4.9768
1.53131
6.71593
7.22367
1.87941
-4.36186
-4.6241
-0.194125
3.2232
4.68662
5.42266
5.1296
4.15004
3.06014
1.25296
-0.728018
-0.68477
0.697679
-0.102764
-2.8805
-3.83236
-1.43842
2.69691
5.81324
6.06391
4.97601
5.06445
5.72965
4.34551
0.0860843
-5.06041
-8.71354
-8.60289
-3.85642
1.68433
3.96876
4.31371
5.23604
5.59921
2.74201
-2.55428
-6.48683
-6.86546
-4.20975
-1.14829
-0.385531
-2.00988
-5.33409
-9.5092
-11.9266
-11.162
-9.10006
-7.9059
-7.87038
-7.80924
-6.2888
-3.6252
-2.10132
-3.39721
-6.4256
-8.20054
-6.8665
-3.21533
0.441915
2.24191
2.18262
0.603593
-3.26346
-8.46645
-11.9346
-12.9288
-12.8198
-11.569
-8.79267
-5.20779
-3.43744
-6.68405
-13.2378
-17.4358
-16.4688
-12.5795
-9.60554
-9.42115
-12.249
-16.2789
-17.2943
-13.5242
-7.32938
-1.32944
3.17661
6.24752
7.49462
5.53686
2.08924
0.250312
-0.57911
-1.97565
-3.35466
-3.41871
-1.95163
-0.308627
-0.562126
-5.10869
-14.1371
-23.5643
-28.6111
-27.7874
-23.7922
-20.6855
-19.5162
-17.9205
-14.5555
-11.8655
-11.5777
-11.9581
-11.6945
-10.7368
-9.5851
-10.3752
-14.2371
-18.8032
-20.7059
-18.3979
-13.0282
-8.36689
-8.27893
-12.8529
-18.6352
-22.9272
-24.7955
-23.215
-18.4526
-13.0085
-9.2717
-8.00053
-8.35039
-8.94757
-9.11859
-9.38476
-10.4325
-12.0659
-14.2418
-16.1922
-16.3571
-16.0358
-17.1251
-17.289
-14.5006
-11.5738
-12.2753
-16.8285
-22.3123
-26.4115
-28.2531
-27.1565
-23.6902
-19.089
-13.6155
-8.23868
-6.01859
-8.215
-10.7706
-9.31433
-5.03845
-2.74926
-5.57753
-10.6257
-11.4423
-6.96263
-2.15713
0.0227231
1.1246
2.72096
4.17811
5.14387
6.69624
9.45232
12.4375
12.7779
8.56162
3.17864
1.23748
2.9486
5.43148
6.04344
5.39964
5.18764
4.95365
4.35343
3.93713
3.87644
3.54429
2.35509
1.05138
-0.362114
-2.78154
-4.22502
-1.59376
3.50924
5.51293
2.96984
0.611756
0.570385
-0.219308
-1.98371
-0.833684
4.19815
9.59264
12.5778
14.0705
15.5829
16.3367
14.9324
12.0631
9.46304
7.24212
5.07869
3.24361
1.25663
-0.577281
0.0834991
4.16258
8.98257
11.4851
10.9853
8.73604
7.71077
9.75819
12.3082
11.9598
9.10672
7.47751
9.33718
11.9922
12.2289
10.7071
9.47789
9.2249
9.50212
9.29541
7.57773
4.85971
2.9424
2.12413
0.397592
-3.97318
-10.0407
-15.3339
-18.8222
-19.9539
-17.6819
-14.8965
-16.4182
-20.2953
-20.2647
-15.5234
-11.2543
-10.917
-12.4147
-12.5444
-11.7628
-12.4398
-15.1931
-17.98
-18.0151
-15.3814
-11.9114
-6.6567
1.72684
9.68183
11.6879
6.78682
-0.960973
-6.6658
-8.3434
-7.42033
-6.20443
-5.7567
-7.24004
-12.2028
-18.3154
-20.582
-17.855
-13.8559
-13.7728
-19.558
-27.3162
-31.2924
-29.6567
-25.8006
-24.0257
-24.2873
-24.1017
-23.9758
-26.1251
-29.2756
-30.2782
-29.0828
-27.6707
-26.6038
-24.4067
-20.1315
-16.9435
-19.7582
-27.908
-35.7627
-39.6863
-39.931
-38.1536
-35.3304
-32.7967
-32.2416
-31.812
-28.2168
-23.3419
-21.3206
-22.6295
-26.0814
-29.867
-30.8475
-28.5063
-24.8159
-21.0341
-19.8431
-23.0774
-26.0629
-24
-19.4409
-16.7524
-16.569
-17.3322
-18.197
-18.8724
-17.6196
-13.9067
-11.3242
-13.116
-17.4252
-20.3257
-20.5993
-19.5739
-18.6975
-17.9568
-16.6875
-15.8009
-16.4432
-17.7107
-18.7343
-19.7974
-20.1823
-18.5858
-15.6373
-12.9695
-10.6467
-9.25366
-10.7588
-13.866
-15.5442
-16.7298
-18.8448
-19.649
-17.4198
-12.8985
-7.45288
-3.06523
-1.24191
-1.00405
0.0256431
2.35168
3.8803
2.74295
-0.61134
-4.52901
-7.08588
-6.55903
-4.13159
-3.37843
-5.71351
-9.65427
-12.1337
-10.9649
-8.90303
-9.23516
-9.54563
-7.12499
-4.8133
-6.30834
-10.7985
-14.9529
-15.755
-12.3005
-7.36678
-5.37479
-8.58961
-14.6108
-18.7426
-19.2985
-18.013
-17.3176
-18.2407
-19.6329
-20.1674
-19.8524
-19.3021
-18.4752
-17.0089
-15.5662
-14.9141
-14.8802
-16.3088
-20.9899
-26.4129
-26.8178
-22.3105
-19.441
-21.0687
-23.0273
-22.1127
-20.2873
-20.5908
-22.518
-22.8314
-20.1702
-16.3934
-13.9994
-13.1384
-12.77
-13.4847
-15.9148
-18.8459
-20.0382
-18.7066
-16.6096
-15.9412
-17.5909
-19.9667
-20.0623
-17.9996
-17.5974
-20.9314
-25.5173
-27.9833
-28.2718
-29.2616
-32.2755
-34.6672
-34.5924
-33.7895
-32.7212
-29.792
-25.7764
-23.1474
-22.5916
-22.1009
-19.7896
-17.8539
-18.5789
-19.9001
-20.7937
-22.5853
-24.0901
-23.4732
-21.6974
-20.4774
-20.1688
-19.8001
-18.0464
-16.1076
-16.9936
-20.3048
-23.2869
-24.4866
-23.1862
-20.1899
-18.2476
-19.2509
-21.643
-23.3065
-25.6538
-29.1067
-30.8319
-30.5183
-30.8052
-32.5446
-33.2357
-30.4952
-25.9227
-21.5127
-16.5759
-12.2869
-11.117
-12.2695
-12.931
-12.2086
-12.1088
-14.1437
-17.1181
-17.5706
-13.7272
-9.39153
-8.50363
-10.035
-10.428
-7.50725
-3.445
-2.31577
-4.94361
-8.25719
-8.17267
-4.66433
-3.21287
-7.31751
-13.0281
-14.1906
-10.1497
-6.42299
-7.14177
-9.72874
-10.6831
-10.9712
-12.175
-13.4788
-13.864
-13.9282
-15.5596
-19.084
-21.1304
-19.2203
-15.7384
-13.3312
-11.8933
-11.0308
-11.1498
-12.8014
-14.8596
-14.74
-11.7528
-7.48467
-4.34787
-4.42064
-7.00974
-9.71664
-11.4666
-11.6507
-10.0976
-7.7878
-4.71534
-0.785341
2.19291
3.04669
2.18952
0.896019
0.843749
1.94665
3.79422
8.02292
14.9142
20.2001
20.1732
17.5276
16.6545
17.3387
16.3886
12.9015
10.0337
10.7163
14.3674
18.296
19.8459
17.653
12.6132
7.34637
4.42367
5.65159
10.1077
13.5575
13.4298
11.9256
11.9485
12.8079
12.5491
11.4607
11.2279
12.9782
15.4639
16.2522
15.3509
13.9596
11.5486
8.36398
7.71007
11.3747
16.9084
20.6249
20.8011
18.5938
16.0475
15.0601
15.8416
17.2929
20.7625
26.2299
28.8085
26.6354
23.862
23.7499
26.2825
29.6262
31.1485
29.5454
26.7277
25.7132
26.6317
27.7015
28.9284
31.7317
34.4806
33.202
27.2528
19.8607
14.7126
13.2204
14.4762
16.8178
18.5151
19.3192
20.2376
20.7733
19.4838
17.2748
16.1126
15.7397
15.4088
14.7902
14.4226
16.2273
19.7544
21.8333
21.4747
21.2778
22.8416
25.1702
26.7791
26.1639
23.1746
19.7026
18.2338
18.9998
19.6928
20.206
22.1533
24.5337
26.0489
26.7067
25.7737
23.8383
22.7068
20.4249
14.8318
10.2082
10.8032
14.213
16.4581
16.6585
15.9642
15.4805
15.0223
13.9434
12.7826
11.8895
10.7699
9.75505
9.87813
11.8112
14.7125
16.2364
14.8599
12.689
12.6059
13.15
12.1487
9.66406
6.78351
6.014
7.60718
8.73744
8.39149
7.67814
7.84386
8.83356
9.13456
8.47549
7.42867
5.60117
2.77074
0.357041
0.573769
3.21106
5.67802
6.48726
5.2699
1.8195
-1.73305
-1.66235
3.65152
12.0076
18.2664
19.2923
17.615
16.6477
15.9173
13.8671
10.166
5.77048
3.79093
6.38259
10.2386
10.714
9.78794
11.3679
13.3163
13.6575
13.98
13.3854
10.5098
7.94338
8.13737
9.45816
9.85638
10.4491
12.2562
14.4751
17.3092
21.0091
22.9148
21.0511
18.301
17.5384
17.7355
18.0686
18.6379
17.6326
13.8007
10.1824
10.8222
13.8908
14.1096
11.8395
11.8552
14.0309
13.9312
10.9074
7.66602
5.6018
5.31138
6.36354
6.84236
6.71485
7.83776
10.3162
11.4448
9.43904
6.90748
6.82657
8.86894
11.8389
14.6958
15.7985
14.1716
10.6554
7.7039
8.25561
11.8246
13.9394
13.0421
12.8287
15.5866
18.4796
18.6058
16.9762
15.3186
13.8773
13.8269
16.6629
20.8271
22.9207
22.313
21.9347
23.0115
23.631
22.6434
20.1921
17.2939
15.5489
15.8142
18.0658
21.5168
24.6733
26.2068
26.1428
25.0818
23.8617
23.3413
22.527
21.0699
19.7297
17.4668
14.2868
11.722
10.1074
8.91049
6.73245
3.57291
3.27513
7.69772
12.3452
13.5635
13.0085
12.3211
11.7034
11.9519
12.9035
13.5574
14.1023
16.1208
19.445
21.2996
22.2031
25.4272
29.237
29.5199
27.5313
26.4134
25.6001
24.3772
24.5141
26.0813
25.4293
20.8627
16.4701
16.3781
20.0203
23.2661
23.2085
22.1814
22.9437
24.5753
24.563
21.9234
19.3138
19.3397
20.5013
20.341
19.5645
19.965
20.6982
19.2359
15.7994
14.1068
15.2397
16.8126
18.3086
20.656
23.3692
25.4791
27.3877
28.5741
27.3847
25.3971
25.273
26.5288
27.9086
29.7221
31.9681
33.4641
33.6617
32.7216
31.4202
32.0919
35.0142
36.5508
35.8536
35.9603
36.4875
34.9459
32.8044
33.5383
37.7978
42.6166
44.4888
43.369
42.6249
43.5388
43.6179
40.7711
35.9889
32.3746
31.4511
31.6184
30.9525
29.6782
28.426
27.8945
30.1663
35.3824
39.9126
40.7184
39.3693
38.9775
39.3306
38.2716
35.677
33.4777
32.7698
33.4562
35.4881
37.6265
37.4639
34.9184
32.4475
31.561
31.3463
29.9776
27.8453
27.0821
26.9173
25.5721
25.7025
29.5985
34.0626
36.6763
38.6129
39.6506
38.747
36.5753
33.815
30.1536
25.9183
23.4208
24.4623
28.4927
32.9266
34.1803
31.3774
27.2433
25.637
29.2636
37.2988
44.7791
47.1823
45.4164
42.2472
38.2832
34.454
32.8454
34.3742
37.8992
41.6742
43.9777
42.8005
38.5122
35.0532
35.0167
37.2251
40.0711
42.577
44.1959
44.8293
43.2512
38.8536
34.0075
31.4387
31.2874
32.8756
35.7858
37.7823
36.6354
33.8174
32.948
34.3799
34.8157
33.331
32.7217
34.2607
36.5672
38.4637
38.8874
36.9724
33.7795
31.4984
30.0371
27.3412
24.123
23.4421
26.0333
29.6065
31.6069
32.4578
34.1356
35.2016
32.9383
28.1899
23.9191
22.4464
24.2728
27.0603
26.0267
19.2199
12.2407
10.565
11.2719
10.2958
9.76668
12.5454
16.8996
18.6356
15.756
10.867
7.82132
7.48661
8.3381
8.48933
6.74981
3.85626
1.81353
0.960856
0.135276
-0.324951
0.527603
1.87765
2.08933
1.61363
3.44033
7.52634
9.57499
7.94981
5.78016
5.8199
7.28373
8.29892
8.36242
7.52134
5.46672
2.75939
0.956776
1.08192
2.78751
4.46518
4.99644
4.2412
2.08321
-0.705325
-2.05502
-0.59461
2.4767
4.67014
4.59273
2.26193
0.0103533
0.626057
3.03425
4.56803
4.193
2.79296
2.34415
2.64767
2.55139
3.58733
7.23453
11.1515
12.2012
11.2984
11.1576
12.4595
14.871
17.5375
18.6098
16.9114
14.1339
13.5573
15.2183
16.1955
16.4772
18.0722
20.2159
21.6125
22.1817
20.6852
16.8727
13.4334
11.8282
10.5123
8.95365
8.99907
11.0455
13.9441
17.0994
18.8504
18.417
17.3086
15.3103
11.8056
9.21096
9.9358
12.9192
15.2666
15.2534
13.2875
11.2831
10.0786
8.96499
8.39946
9.68421
11.8406
12.013
10.1632
9.04946
8.58151
6.3006
3.06973
1.40048
0.539196
-0.5406
-1.19719
-2.18835
-4.16273
-6.31856
-8.57767
-10.4641
-10.1865
-7.7873
-5.57206
-4.90872
-4.85405
-4.06662
-2.91116
-2.33725
-2.40056
-2.22396
-0.654812
1.93276
3.77644
4.54996
4.43369
1.80442
-2.62524
-5.54812
-6.86711
-7.3113
-5.91721
-4.14521
-3.8512
-3.53029
-1.46325
1.96411
4.73291
4.55778
1.85177
-0.185709
0.793632
2.90426
1.74639
-3.02598
-6.82799
-6.34532
-2.99126
-0.701041
-1.3819
-2.91213
-3.23504
-3.22453
-3.20087
-2.7837
-2.89894
-3.23804
-2.55186
-1.35416
-0.285612
1.83375
5.42514
7.91524
7.40129
5.00142
1.57824
-2.44088
-4.34833
-1.4956
4.75149
10.2307
12.3004
11.2247
8.72161
6.80169
5.86822
4.00563
-0.0303078
-4.00804
-4.60017
-1.57986
2.31669
4.44422
4.44225
2.71864
-0.418121
-2.7034
-2.29681
-0.136555
1.73072
1.30127
-1.25419
-3.10193
-2.95336
-2.9905
-3.744
-3.03887
-1.59782
-1.71516
-2.99832
-4.38843
-4.93845
-3.01203
0.153959
1.7931
2.11235
2.21464
2.24412
2.2036
1.67243
-0.599007
-4.5691
-7.32229
-6.46409
-2.82725
1.39338
4.50549
5.24129
3.65711
1.67795
0.832433
0.523792
-0.409092
-0.269725
3.878
10.418
14.2772
12.6377
6.97938
1.43728
-0.547978
1.47929
5.09677
7.81776
9.26973
8.89404
5.28238
-0.271499
-3.24069
-0.967423
3.84635
6.49144
5.02021
1.36955
-1.71295
-3.50518
-3.77775
-2.01938
0.805918
2.25708
1.67577
1.50864
2.66332
3.20754
2.549
1.29579
-0.33167
-1.17507
0.606413
5.10814
9.28196
9.69916
6.37671
2.24182
0.414388
1.58632
3.15554
2.32686
-0.0711729
-0.262155
2.98303
6.0844
5.61958
1.55196
-3.73977
-6.23648
-4.17663
-0.666899
1.0139
0.295179
-0.946322
-0.177329
1.04963
-0.249149
-2.45397
-2.24969
-0.596361
-1.75415
-6.355
-9.60373
-7.83823
-3.65684
-1.74249
-2.63596
-4.53109
-6.89513
-9.38313
-10.4661
-9.40253
-8.13593
-9.06219
-11.8027
-14.0215
-14.5619
-13.6388
-11.8474
-10.8319
-11.7214
-12.872
-12.4003
-10.1069
-6.68106
-4.90134
-7.24089
-10.824
-10.7315
-8.05462
-7.46543
-9.28922
-10.5022
-9.63227
-7.95275
-7.53076
-9.34193
-11.8926
-12.2039
-10.3767
-10.2062
-13.7611
-19.0104
-22.0796
-20.4359
-16.4704
-14.1659
-12.775
-10.1814
-8.45869
-9.57468
-10.7844
-10.1833
-9.56772
-9.47178
-7.87338
-4.69361
-3.24515
-4.4645
-5.5811
-4.8877
-2.92459
-1.2721
-0.856404
-1.23422
-2.11635
-4.02134
-6.16466
-7.10948
-8.32119
-10.8734
-12.0856
-11.4342
-11.3513
-10.8426
-8.59031
-7.8013
-10.9772
-15.3004
-16.3759
-13.9263
-11.6098
-12.3494
-15.7955
-19.5115
-20.9373
-19.5746
-17.4903
-16.066
-14.4514
-12.7049
-13.2562
-17.2036
-22.8494
-28.7957
-33.9393
-36.568
-35.2131
-29.8742
-24.7815
-23.9279
-24.9182
-24.8132
-25.4047
-28.7035
-32.9742
-34.8953
-32.7012
-27.8334
-24.8851
-26.4616
-29.796
-31.5058
-30.377
-27.3665
-25.893
-26.9546
-28.3232
-29.636
-30.9662
-30.122
-26.9252
-25.1015
-25.9858
-27.3718
-27.8666
-26.6694
-25.4249
-28.1073
-33.1678
-34.1344
-30.1771
-26.6054
-25.6387
-25.8295
-27.0132
-29.5757
-32.9042
-35.3438
-34.924
-31.6672
-27.8503
-26.1592
-26.8088
-26.9562
-24.7127
-21.3312
-19.9997
-22.6386
-26.622
-27.5818
-25.1068
-21.8445
-19.467
-18.4193
-17.9851
-17.4564
-17.5393
-18.2615
-19.6496
-22.6723
-25.9119
-26.2716
-23.2623
-18.8942
-14.8961
-10.7517
-5.27312
-1.009
-1.2096
-4.07182
-6.96153
-9.75125
-11.3306
-11.0097
-11.0212
-13.1241
-16.2364
-17.3319
-14.9762
-12.1453
-11.9177
-12.993
-12.4139
-10.3897
-9.91666
-12.3126
-16.68
-20.9062
-21.9616
-20.0641
-18.6343
-18.9034
-19.6765
-19.5699
-17.6889
-14.7882
-13.2249
-15.0066
-18.8817
-20.2054
-17.1477
-12.7462
-9.74907
-9.19473
-10.7882
-12.6185
-13.2762
-12.9837
-12.5153
-11.8467
-10.115
-8.00363
-8.36333
-11.8738
-15.4088
-17.0458
-17.7534
-18.2195
-18.3465
-18.6694
-20.2179
-22.2419
-22.2399
-20.3335
-18.8032
-17.0912
-14.4003
-13.6908
-17.0098
-21.7732
-24.4567
-24.9211
-25.5978
-27.4518
-28.6577
-28.2356
-28.6489
-31.4962
-34.0582
-33.3416
-29.7048
-25.2687
-22.758
-23.8829
-25.7158
-25.0441
-24.3964
-26.9733
-30.7555
-30.7074
-25.1858
-18.4296
-14.9934
-15.5082
-17.5666
-18.2557
-17.291
-15.767
-13.623
-10.1958
-5.94402
-3.86276
-6.24312
-10.8098
-13.7287
-13.9982
-13.0464
-11.4039
-8.22826
-4.88338
-3.95462
-5.07989
-6.23017
-6.52238
-5.79559
-4.19787
-2.76259
-1.84558
-1.21494
-1.91911
-4.12568
-6.04619
-6.13296
-4.46776
-4.03387
-7.68401
-12.2583
-12.407
-8.13982
-3.39824
-1.11203
-1.26315
-3.07283
-6.58783
-10.4637
-12.5344
-12.5433
-11.7581
-12.1183
-14.6049
-16.8996
-17.0895
-16.6441
-17.6542
-21.4175
-26.7244
-30.2215
-30.2139
-26.4745
-20.3124
-16.4286
-17.7352
-21.211
-23.0965
-22.9114
-21.9781
-21.358
-20.3236
-17.3491
-13.8449
-13.1358
-15.4136
-17.3901
-16.86
-15.0377
-13.4117
-11.5244
-9.19089
-7.53297
-7.58063
-10.0548
-14.6781
-19.1164
-20.2091
-16.4417
-10.2331
-6.0088
-5.72816
-8.03935
-9.77259
-9.52618
-9.90256
-13.6204
-19.2665
-22.1467
-19.644
-14.1262
-9.97621
-10.389
-14.6552
-19.0456
-21.888
-23.6643
-23.5525
-19.9818
-14.7745
-12.9789
-16.0595
-20.0471
-21.6176
-21.046
-19.9909
-18.9927
-17.6588
-16.859
-17.1605
-16.7559
-15.6466
-16.6512
-19.3549
-20.5351
-19.2229
-16.2713
-13.9941
-15.2013
-18.9227
-22.5661
-26.4515
-29.9111
-29.7105
-25.6783
-20.2467
-15.7772
-14.7975
-17.1099
-20.0502
-22.5359
-24.1376
-23.4715
-20.3678
-16.7351
-15.5439
-18.3329
-22.7698
-25.3739
-24.9633
-21.7193
-16.5681
-11.4616
-8.06762
-7.32061
-8.86384
-10.6872
-10.4211
-7.05449
-3.04398
-1.7484
-3.32539
-5.88257
-7.54854
-8.17478
-8.46223
-7.58193
-5.32473
-3.36851
-3.20733
-4.76821
-5.99136
-5.71194
-4.91536
-2.65043
2.54125
7.7284
8.7702
6.92377
7.48192
11.2923
14.1198
14.1148
12.0246
8.65574
6.83434
9.10015
12.6211
12.4847
8.87343
5.22377
3.5237
4.56984
7.40289
9.59381
10.5161
11.2895
11.2044
8.53999
4.53498
2.47388
4.38457
9.02767
12.2908
12.7981
13.2441
13.637
11.9645
8.97186
6.39103
6.0387
9.07814
13.0057
13.8392
12.2653
12.5845
15.1032
15.5976
12.429
9.61581
10.6899
13.7151
15.4811
15.0122
12.11
8.18045
6.70967
7.70787
8.09289
8.64337
11.688
16.2978
20.0354
21.0478
18.9517
15.0877
10.6621
6.87023
6.47155
9.53274
11.5922
10.3373
7.95795
7.18762
7.666
6.91718
6.3782
8.59139
11.1707
11.7076
10.9732
10.7117
11.8021
13.245
13.4121
11.9564
10.7068
10.3916
9.7322
10.5373
14.2308
16.4678
14.2239
10.9313
10.7968
13.5564
15.2411
13.3817
10.1866
8.98454
10.8044
14.056
16.2109
16.4691
15.7959
15.2284
14.6289
12.963
10.4021
8.53666
8.11204
8.03838
7.11469
6.29761
8.30711
13.9788
18.6212
17.0635
11.9045
9.09783
9.70119
12.1238
15.8589
19.1676
19.7649
17.9021
14.8687
11.8933
11.1716
13.6196
16.2696
17.1488
17.1185
15.0209
11.9028
12.5193
16.2893
18.4517
18.3139
18.2259
17.9179
14.9363
10.2094
8.53244
11.9963
16.7797
17.5326
14.0972
11.5537
12.5613
15.3398
18.7276
22.4633
23.6344
19.7482
14.2263
12.014
12.1987
10.3008
5.17255
0.38388
1.03349
8.17427
16.2625
19.9318
19.3891
18.0861
18.42
19.7442
20.0806
17.8319
13.0653
8.76303
8.23168
10.501
12.3256
[truncated: 198,001+ more rows]
